# Supplementary material for: Deep RNA sequencing of L. monocytogenes reveals overlapping and extensive stationary phase and sigma B-dependent transcriptomes, including multiple highly transcribed noncoding RNAs
Source: BMC Genomics. 2009 Dec 30;10:641. doi: 10.1186/1471-2164-10-641 (PMC2813243; doi:10.1186/1471-2164-10-641)
Supplement: Additional file 2 — RNA-Seq average GEI and TaqMan qRT-PCR absolute copy number of select genes. [file 1471-2164-10-641-S2.XLS]

## Sheet: Sheet1 
Additional file 2. RNA-Seq average GEI and TaqMan qRT-PCR absolute copy number of select genes
Gene	Strain	RNA-Seq Average GEIa	TaqManb	Study
ctc	10403S	2.7	6.99177	Raengpradub et al. 2008, unpublished datac
ctc	ΔsigB	2.61	6.91629	Raengpradub et al. 2008, unpublished datac
flaA	10403S	3.14	7.93491	Unpublished datad
gadA	10403S	1.08	5.97302	Unpublished datacd
gadA	ΔsigB	-0.94	2.32508	Unpublished datac
gap	10403S	1.96	6.5438	Raengpradub et al. 2008, unpublished datac
gap	ΔsigB	1.64	6.84392	Raengpradub et al. 2008, unpublished datac
inlA	10403S	0.79	6.39347	Unpublished datad
opucA	10403S	1.28	5.58995	Raengpradub et al. 2008, unpublished datac
opucA	ΔsigB	0.73	4.79932	Raengpradub et al. 2008, unpublished datac
plcA	10403S	0.65	5.49305	Unpublished datad
rpoB	10403S	2.11	6.70198	Raengpradub et al. 2008, unpublished datacd
rpoB	ΔsigB	2.13	6.81815	Raengpradub et al. 2008, unpublished datac
sigB	10403S	1.7	6.94147	Unpublished datad
aLog-transformed average GEI
bLog-transformed average absolute copy number calculated by TaqMan qRT-PCR
cUnpublished data from M. E. Palmer, Cornell University
dUnpublished data from R. A. Ivy, Cornell University
