# Supplementary material for: Deep RNA sequencing of L. monocytogenes reveals overlapping and extensive stationary phase and sigma B-dependent transcriptomes, including multiple highly transcribed noncoding RNAs
Source: BMC Genomics. 2009 Dec 30;10:641. doi: 10.1186/1471-2164-10-641 (PMC2813243; doi:10.1186/1471-2164-10-641)
Supplement: Additional file 5 — ncRNAs identified by RNA-Seq. [file 1471-2164-10-641-S5.XLS]

## Sheet: Sheet1
Additional file 5. ncRNAs identified by RNA-Seq
Description	Coordinates in 10403S	Length	10403S Average GEIa	ΔsigB Average GEIb	Fold change range (10403S/ΔsigB)c
Putative ncRNAs newly identified in this study
rli64	222952..223741	790	1.99	2.17	0.67-1.38
rli65	409956..410100	145	43.8	82.82	0.4-0.7
rli66	938236..938563	328	14.47	29.94	0.44-0.53
rli67	1393256..1393496	241	52.11	65.68	0.51-1.49
rli68	2020305..2020575	271	189.49	224.23	0.52-1.18
rli69	2305436..2305610	175	20.62	49.18	0.33-0.53
rli70	2370319..2370547	229	45.73	17.84	0.8-6.31
ncRNAs previously described in L. monocytogenes
rli51a	107606..107726	121	8.68	16.94	0.09-1.1
putative L10 leaderd	159701..159845	145	81.31	99.33	0.58-1.22
rli24d	161945..162111	167	32.7	34.1	0.82-1.11
putative SAM riboswitch (S-box leader)d	204783..204972	190	18.14	61.65	0.14-1.17
putative TPP riboswitch (THI element)d	240868..241057	190	14.06	10.34	0.23-3.43
rli30d	419482..419602	121	269.2	306.99	0.3-1.46
rliBe	423176..423572	397	3.06	2.24	0.36-3
rli31d	477023..477185	163	7.46	5.46	0.36-3
rli32d	479838..479991	154	56.02	67.52	0.19-1.6
putative purine riboswitchd	490215..490347	133	650.65	629.28	0.34-2.85
putative SAM riboswitch (S-box leader)d	516988..517156	169	1.89	3.79	0.25-1
putative glucosamine-6-phosphate activated ribozymed	637782..638097	316	51.78	77.18	0.18-3.48
putative lysine riboswitchd	707866..708136	271	57.98	59.25	0.56-2.13
putative SAM riboswitch (S-box leader)d	762904..763066	163	103.57	189.42	0.33-1.12
putative PreQ1-I riboswitchd	788075..788122	48	5.44	7.35	0.2-2.5
rli53d	836741..836942	202	15.52	11.34	0.78-1.96
putative yybP-ykoY leaderd	902340..902520	181	11.41	16.88	0.65-0.7
rli39d	1037938..1038128	191	3.94	1.99	1.75-2
rliHe	1038953..1039381	429	8.79	11.08	0.48-1.16
rli57d	1074606..1074806	201	2.96	3.97	0.67-0.86
sbrBfg	1133688..1133853	166	6.26	14.33	0.29-0.71
rliDe	1217293..1217620	328	10.4	6.85	0.81-2.47
putative glycine riboswitchd	1230912..1231051	140	49.98	29.38	0.61-15.67
sbrAf	1257454..1257523	70	2.09	0.51	1-2
rli42d	1257547..1257724	178	20.56	23.43	0.24-2.07
putative TPP riboswitch (THI element)d	1319193..1319376	184	20.31	58.86	0.26-0.44
putative T-box leaderd	1352163..1352373	211	304.66	296.84	0.95-1.1
6S / ssrSe	1404418..1404628	211	7921.44	6428.62	0.41-2.12
putative T-box leaderd	1412037..1412289	253	96.34	162.32	0.28-2.59
putative L21 leaderd	1435176..1435232	57	252.99	217.91	0.63-2.04
putative T-box leaderd	1447016..1447277	262	63.12	69.73	0.27-3.26
putative T-box leaderd	1455337..1455592	256	153.6	175.46	0.32-3.57
putative T-box leaderd	1500724..1500985	262	118.16	150.49	0.53-1.24
putative T-box leaderd	1534507..1534760	254	14.44	35.41	0.23-1.38
putative T-box leaderd	1534782..1535053	272	1086.72	1128.9	0.21-4.09
rli59d	1559972..1560152	181	6.91	4.14	0.25-3.29
putative T-box leaderd	1569120..1569357	238	37.22	37.52	0.53-1.47
putative SAM riboswitch (S-box leader)d	1574285..1574471	187	41.49	86.25	0.3-0.72
putative SAM riboswitch (S-box leader)d	1597226..1597439	214	183.17	264.67	0.26-3.06
putative T-box leaderd	1660200..1660479	280	223.69	318.23	0.23-2.69
putative L20 leader/lhrBh	1705228..1705366	139	59.59	70.55	0.37-1.92
putative L19 leaderd	1707678..1707737	60	87.43	70.5	0.62-2.11
putative PyrR binding site elementd	1762762..1762865	104	1.67	1.54	0.5-3
putative PyrR binding sited	1763445..1763553	109	5.12	3.11	0.8-3.5
putative purine riboswitchd	1804062..1804230	169	18.56	33.91	0.33-0.93
putative bacterial RNAse P class B; rnpBe	1806961..1807510	550	1243.83	1422.3	0.65-1.12
putative FMN riboswitch (RFN element)d	1865665..1865923	259	72.68	204.4	0.13-1.06
rli44d	1884385..1884664	280	25.2	45.98	0.34-0.89
rli47 (sbrE)d	2072821..2073334	514	2359.89	20.95	30.82-470.9
putative T-box leaderd	2134253..2134523	271	77.11	84.01	0.8-1.05
Listeria Hfq-binding RNA, lhrAi	2193210..2193426	217	4532.33	4914.67	0.58-1.4
putative SAM riboswitch (S-box leader)d	2327827..2328052	226	37.34	34.81	0.61-2.08
tmRNA (transfer messenger RNA / 10Sa RNA); ssrAe	2346617..2347046	430	8566.23	7110.59	0.65-1.87
sbrDfg	2449849..2449916	68	2.28	2.04	0.33-2
putative T-box leaderd	2505646..2505928	283	7.38	5.73	0.61-2.21
putative L13 leaderd	2524976..2525028	53	26.09	44.14	0.38-0.89
putative ykoK leader (M-box)d	2605679..2605991	313	59.33	70.78	0.65-1.13
putative bacterial signal recognition particle (SRP)d	2623466..2623799	334	1462.2	1295.75	0.62-2.71
putative T-box leaderd	2662484..2662739	256	93.57	70.33	1.24-1.43
rliIe	2681235..2681460	226	29.23	38.99	0.53-1.18
aAverage normalized number of reads matching each of the σB-dependent genes in the two 10403S datasets divided by the length of the genes times 100 bp;
bAverage normalized number of reads matching each of the σB-dependent genes in the two ΔsigB datasets divided by the length of the genes times 100 bp;
cAverage fold changes from the 10403S (two datasets) and ΔsigB (two datasets). ncRNAs with no matching reads in ΔsigB had their coverage manually set to 1 to allow for calculation of the fold change;
dncRNAs previously described in L. monocytogenes by Toledo-Arana et al., 2009;
encRNAs previously described in L. monocytogenes by Mandin et al., 2007;
fncRNAs previously described in L. monocytogenes by Nielsen et al., 2008;
gncRNA not experimentally validated;
hlhrB and the putative L20 leader ncRNA overlap and seem to be same ncRNA;
incRNAs previously described in L. monocytogenes by Christiansen et al., 2006.

## Sheet: Sheet2
aAverage normalized number of reads matching each of the B-dependent genes in the two 10403S datasets divided by the length of the genes times 100 bp;
bAverage normalized number of reads matching each of the B-dependent genes in the two sigB datasets divided by the length of the genes times 100 bp;
cAverage fold changes from the 10403S (two datasets) and sigB (two datasets). ncRNAs with no matching reads in sigB had their coverage manually set to 1 to allow for calculation of the fold change;
dncRNAs previously described in L. monocytogenes have the article reference;
e ncRNA not experimentally validated;
flhrB and the putative L20 leader ncRNA overlap and seem to be same ncRNA.
