# Supplementary material for: Deep RNA sequencing of L. monocytogenes reveals overlapping and extensive stationary phase and sigma B-dependent transcriptomes, including multiple highly transcribed noncoding RNAs
Source: BMC Genomics. 2009 Dec 30;10:641. doi: 10.1186/1471-2164-10-641 (PMC2813243; doi:10.1186/1471-2164-10-641)
Supplement: Additional file 6 — ncRNAs previously described in L. monocytogenes strain EGD-e but not identified in this study. [file 1471-2164-10-641-S6.XLS]

## Sheet: Sheet1
Additional file 6: ncRNAs previously described in L. monocytogenes strain EGD-e but not identified in this study
ID	starta	enda	comment
rli22	2811952	2812062	low/no coverage (10403S GEI = 0.0)
rli23	72147	72184	antisenseb
rli25	.	.	no homolog in 10403S
rli26	286877	287064	overlaps with LMRG_00052
rli27	333212	333310	did not match criteia of 100 bp of contiguous coverage
rli28	.	.	no homolog in10403S
rli29	.	.	no homolog in 10403S
rli33	589718	590253	overlaps with LMRG_02876 (antisense)
rli34	684374	684457	low/no coverage (10403S GEI = 0.0)
rli35	.	.	no homolog in 10403S
rli36	739623	739706	antisenseb
rli37	787724	787980	overlaps with LMRG_02290
rli38	.	.	no homolog in 10403S
rli40	1133681	1133944	overlaps with LMRG_00698
rli41	1134850	1135342	overlaps with LMRG_00701
rli43	1706735	1707038	did not match criteia of 100 bp of contiguous coverage
rli45	2000113	2000190	overlaps with LMRG_02927
rli46	2000103	2000396	antisenseb
rli48	.	.	no homolog in 10403S
rli49	2496996	2497181	antisenseb
rli50	.	.	no homolog in EGD-e
rli52	431565	431659	did not match criteia of 100 bp of contiguous coverage
rli54	959555	960082	partial overlap with LMRG_00514
rli55	1056234	1056513	partial overlap with LMRG_00616
rli56	1057985	1058084	did not match criteia of 100 bp of contiguous coverage
rli58	1498087	1498260	overlaps with LMRG_02946
rli60	1899464	1899647	low/no coverage (10403S GEI = 0.54)
rli61	2122298	2122403	low/no coverage (10403S GEI = 0.0)
rli62	.	.	no homolog in 10403S
rli63	.	2450017	overlap with LMRG_02910 (antisense); and overlaps with sbrD
rliA	392435	392658	low/no coverage (10403S GEI = 0.0)
sbrC	1406547	1406619	low/no coverage (10403S GEI = 0.0)
rliE	1442719	1442941	low/no coverage (10403S GEI = 0.0)
rliF	1951412	1951631	low/no coverage (10403S GEI = 0.0)
rliG	2232543	2232820	low/no coverage (10403S GEI = 0.39)
rliC	.	.	no homolog in 10403S
lhrC	.	.	region not sequenced in 10403Sc
aStart and end coordinates refer to the 10403S pseudogenome generated here; no coordinates are given for genes not found in 10403S.
bncRNAs in the oppsosite strand of another transcript. As our method is not strand-specific, these ncRNAs could not be identified in this study
cThis region was not sequenced in 10403S because it is flanked by repetitive regions
