# Supplementary material for: Deep RNA sequencing of L. monocytogenes reveals overlapping and extensive stationary phase and sigma B-dependent transcriptomes, including multiple highly transcribed noncoding RNAs
Source: BMC Genomics. 2009 Dec 30;10:641. doi: 10.1186/1471-2164-10-641 (PMC2813243; doi:10.1186/1471-2164-10-641)
Supplement: Additional file 7 — Genes up-regulated by σB. [file 1471-2164-10-641-S7.XLS]

## Sheet: Sheet1
Additional file 7. Genes up-regulated by sB
Locus	EGD-e locus	Description	Avg. fold change (WT/DsigB)a	10403S Average GEIb	ΔsigB Average GEIc
LMRG_02371	lmo0122	similar to phage proteins	3.9	2.37	0.6
LMRG_02382	lmo0133	similar to E. coli YjdI protein	52.5	22.32	0.26
LMRG_02383	lmo0134	similar to E. coli YjdJ protein	62	22.12	0
LMRG_02414	lmo0169	similar to a glucose uptake protein	17.81	9.96	0.58
LMRG_02415	lmo0170	unknown	3.89	20.38	5.68
LMRG_02646	lmo0263 (inlC2)	internalin C2	140.67	12.8	0.13
LMRG_02851	lmo0263 (inlD)	internalin D	15.38	1.21	0.06
LMRG_02611	lmo0265	similar to succinyldiaminopimelate desuccinylase	204.5	17.95	0
LMRG_02602	lmo0274	unknown	3.17	2.89	0.91
LMRG_00013	lmo0321	similar to unknown proteins	11.4	11.5	1.85
LMRG_00064	lmo0372	similar to beta-glucosidase	4.26	2.4	0.66
LMRG_00098	lmo0405	similar to phosphate transport protein	6.52	4.54	0.84
LMRG_00126	lmo0433 (inlA)	Internalin A	5.86	6.19	1.06
LMRG_00127	lmo0434 (inlB)	Internalin B	6	2.71	0.47
LMRG_00131	lmo0439	weakly similar to a module of peptide synthetase	45	3.57	0.09
LMRG_00137	lmo0445	similar to transcription regulator	51.56	5.44	0.15
LMRG_00196	lmo0515	conserved hypothetical protein	17.73	15.42	0.9
LMRG_00221	lmo0539	similar to tagatose-1,6-diphosphate aldolase	14.54	132.74	9.3
LMRG_00236	lmo0554	similar to NADH-dependent butanol dehydrogenase	120	13.54	0.08
LMRG_00237	lmo0555	similar to di-tripeptide transporter	8.38	18.76	2.27
LMRG_00275	lmo0593	similar to transport proteins (formate?)	5.75	9.01	1.88
LMRG_00278	lmo0596	similar to unknown proteins	170.5	32.33	0.09
LMRG_00285	lmo0602	weakly similar to transcription regulator	115.5	23.08	0
LMRG_00293	lmo0610	similar to internalin proteins, putative peptidoglycan bound protein (LPXTG motif)	7.87	3.33	0.57
LMRG_00311	lmo0628	unknown	24	8.64	0
LMRG_00312	lmo0629	unknown	3.21	7.6	2.39
LMRG_00341	lmo0654	unknown	7.1	56.61	7.94
LMRG_00342	lmo0655	similar to phosphoprotein phosphatases	4.38	7.41	1.69
LMRG_00357	lmo0669	similar to oxidoreductase	75.93	64.6	0.89
LMRG_00358	lmo0670	unknown	105.5	59.6	0.58
LMRG_00411	lmo0722	similar to pyruvate oxidase	19.82	12.69	0.76
LMRG_00469	lmo0781	similar to mannose-specific phosphotransferase system (PTS) component IID	59.58	29.59	0.65
LMRG_00470	lmo0782	similar to mannose-specific phosphotransferase system (PTS) component IIC	18.99	29.59	1.58
LMRG_02869	lmo0783	similar to mannose-specific phosphotransferase system (PTS) component IIB	90.75	24.9	0.35
LMRG_00472	lmo0784	similar to mannose-specific phosphotransferase system (PTS) component IIA	88.5	25.25	0.21
LMRG_00482	lmo0794	similar to B. subtilis YwnB protein	67.02	32.5	0.72
LMRG_00484	lmo0796	conserved hypothetical protein	4.21	43.88	10.61
LMRG_02244	lmo0819	unknown	3.01	18.35	6.09
LMRG_02304	lmo0880	similar to wall associated protein precursor (LPXTG motif)	269	19.38	0
LMRG_02011	lmo0911	unknown	4.04	33.9	8.58
LMRG_02013	lmo0913	similar to succinate semialdehyde dehydrogenase	330.38	30.05	0.11
LMRG_02036	lmo0937	unknown	54.38	44.68	0.91
LMRG_02052	lmo0953	unknown	167	73.18	0.48
LMRG_02094	lmo0994	unknown	81.5	22.06	0.16
LMRG_00583	lmo1140	unknown	11.93	47.84	4.28
LMRG_00687	lmo1241	unknown	21.43	7.42	0.45
LMRG_00745	lmo1295(hfq)	similar to host factor-1 protein	4.83	49.77	11.19
LMRG_00826	lmo1375	similar to aminotripeptidase	14.6	10.5	0.72
LMRG_00873	lmo1421	similar to glycine betaine/carnitine/choline ABC transporter (ATP-binding protein)	28.44	5.27	0.67
LMRG_00877	lmo1425 (opuCD)	similar to betaine/carnitine/choline ABC transporter (membrane p)	3.56	22.59	6.51
LMRG_00878	lmo1426 (opuCC)	similar to glycine betaine/carnitine/choline ABC transporter (osmoprotectant-binding protein)	3.77	19.78	5.41
LMRG_00885	lmo1433	similar to glutathione reductase	27	5.37	0.21
LMRG_01444	lmo1526	similar to unknown proteins	9.94	15.3	1.66
LMRG_01365	lmo1602	similar to unknown proteins	5.47	157.02	30.08
LMRG_01360	lmo1606	similar to DNA translocase	7.88	29.5	3.97
LMRG_02768	lmo1694	similar to CDP-abequose synthase	155.31	27.51	0.2
LMRG_02772	lmo1698	similar to ribosomal-protein-alanine N-acetyltransferase	4.1	42.94	10.92
LMRG_00977	lmo1830	similar to conserved hypotheticl proteins	31.69	14.02	0.47
LMRG_01013	lmo1866	similar to conserved hypothetical proteins	2.63	4.87	1.79
LMRG_01030	lmo1883	similar to chitinases	155.5	14.66	0.05
LMRG_01151	lmo2003	similar to transcription regulator GntR family	14.67	3.15	0.32
LMRG_01217	lmo2067	similar to conjugated bile acid hydrolase	65.92	11.51	0.36
LMRG_01236	lmo2085	putative peptidoglycan bound protein (LPXTG motif)	104.38	24.72	0.23
LMRG_01284	lmo2130	similar to unknown protein	4.47	3.97	1.01
LMRG_02808	lmo2132	unknown	11.81	4.43	0.39
LMRG_01675	lmo2157 (sepA)	SepA	49.45	24.25	0.56
LMRG_01674	lmo2158	similar to B. subtilis YwmG protein	479.39	509.23	22.8
LMRG_01619	lmo2213	similar to unknown protein	94.5	18.81	0
LMRG_01602	lmo2230	similar to arsenate reductase	411	96.43	0
LMRG_01601	lmo2231	similar to unknown proteins	21.5	2.47	0.07
LMRG_01561	lmo2269	unknown	20.25	7.59	0.48
LMRG_02732	lmo2387	conserved hypothetical protein	29.33	3.49	0.12
LMRG_02736	lmo2391	conserved hypothetical protein similar to B. subtilis YhfK protein	11.76	39.48	4.54
LMRG_01850	lmo2398 (ltrC)	low temperature requirement C protein, also similar to B. subtilis YutG protein	2.8	50.03	18.94
LMRG_01814	lmo2434	highly similar to glutamate decarboxylases	126	11.95	0.12
LMRG_01794	lmo2454	unknown	84.5	50.24	0.76
LMRG_01785	lmo2463	similar to transport protein	9.61	4.07	0.42
LMRG_01764	lmo2484	similar to B. subtilis YvlD protein	4.31	21.34	5.05
LMRG_01763	lmo2485	similar to B. subtilis yvlC protein	3.93	32.87	8.47
LMRG_01754	lmo2494	similar to negative regulator of phosphate regulon	8.46	4.39	0.5
LMRG_02698	lmo2570	unknown	11.42	12.75	1.28
LMRG_02697	lmo2571	similar to nicotinamidase	9.84	25.15	2.99
LMRG_02696	lmo2572	similar to Chain A, Dihydrofolate Reductase	8.05	29.05	3.59
LMRG_02695	lmo2573	similar to zinc-binding dehydrogenase	7.52	25.91	3.83
LMRG_02146	lmo2602	conserved hypothetical protein	32.63	6.54	0.18
LMRG_02147	lmo2603	unknown	44.25	9.92	0.25
LMRG_02215	lmo2670	conserved hypothetical protein	3	25.23	8.58
LMRG_02216	lmo2671	unknown	3.13	27.29	8.82
LMRG_02217	lmo2672	weakly similar to transcription regulator	3.52	14.44	4.15
LMRG_02218	lmo2673	conserved hypothetical protein	150.5	31.92	0.11
LMRG_02219	lmo2674	similar to ribose 5-phosphate epimerase	5.42	52.93	9.94
LMRG_01972	lmo2724	similar to unknown proteins	6.95	20.5	3.72
LMRG_01963	lmo2733	similar to PTS system, fructose-specific IIABC component	7.95	1.35	0.32
LMRG_01948	lmo2748	similar to B. subtilis stress protein YdaG	207.5	49.37	0
LMRG_02448	lmo0019	unknown	29.63	4.79	0.17
LMRG_02472	lmo0043	similar to arginine deiminase	75	8.14	0.13
Noncoding	ND	ncRNA sbrE (rli47)	186.09	2359.89	20.95
aAverage fold changes from the 10403S (two runs) and DsigB (two runs). Genes with no matching reads in DsigB had their coverage manually set to 1 to allow for calculation of the fold change;
bAverage normalized number of reads matching each of the sB-dependent genes in the two 10403S datasets relative to the length of the genes times 100 bp;
cAverage normalized number of reads matching each of the sB-dependent genes in the two DsigB datasets relative to the length of the genes times 100 bp.
