# Supplementary material for: Deep RNA sequencing of L. monocytogenes reveals overlapping and extensive stationary phase and sigma B-dependent transcriptomes, including multiple highly transcribed noncoding RNAs
Source: BMC Genomics. 2009 Dec 30;10:641. doi: 10.1186/1471-2164-10-641 (PMC2813243; doi:10.1186/1471-2164-10-641)
Supplement: Additional file 8 — Comparison of genes found to be σB-dependent by microarray analysis and not by RNA-Seq. [file 1471-2164-10-641-S8.XLS]

## Sheet: Sheet3
Additional file 8. Comparison of genes found to be σB-dependent by microarray analysis and not by RNA-Seq
Transcripta	EGD-e locusb	Descriptionc	σB promoterd	Fold change reported by Ollingere	Adj. p-value reported by Ollingerf	Fold change reported by Raengpradubg	Adj. p-value reported by Raengpradubh	Fold change 10403S replicate 1 / ΔsigB replicate 1	Fold change 10403S replicate 1 / ΔsigB replicate 2	Fold change 10403S replicate 2 / ΔsigB replicate 1	Fold change 10403S replicate 2 / ΔsigB replicate 2	q-value 10403S replicate 1 > ΔsigB replicate 1	q-value 10403S replicate 1 > ΔsigB replicate 2	q-value 10403S replicate 2 > ΔsigB replicate 1	q-value 10403S replicate 2 > ΔsigB replicate 2
LMRG_02632	lmo0210	similar to L-lactate dehydrogenase	+	5.2	0.00022619	3.1	<0.0001	0.6	4.6*	0.4	2.9*	1	<0.0001	1	<0.0001
LMRG_02633	lmo0211	similar to B. subtilis general stress protein	+	2.1	0.00448781	2.1	0.000253014	1.1	1.9	0.8	1.4	<0.0001	<0.0001	1	<0.0001
LMRG_02580	lmo0291	conserved hypothetical protein similar to B. subtilis YycJ protein	-	4.9	0.00158794	2.1	0.00062812	1.4	2.0*	1.8	2.5*	0.000406243	<0.0001	<0.0001	<0.0001
LMRG_02320	lmo0896	indirect negative regulation of sigma B dependant gene expression	+	2.3	<0.0001	2.2	0.000313366	2.9*	1.8	5.3*	3.3*	<0.0001	<0.0001	<0.0001	<0.0001
LMRG_02055	lmo0956	similar to N-acetylglucosamine-6P-phosphate deacetylase	+	2.9	0.0061831	2.3	<0.0001	1.2	1.9	1.4	2.3*	0.027111	<0.0001	<0.0001	<0.0001
LMRG_02095	lmo0995	similar to B. subtilis YkrP protein	+	3.9	4.76e-05	2.8	0.000482974	2.2	0.9	15.2*	6.3*	0.425368	1	<0.0001	<0.0001
LMRG_00880	lmo1428	similar to glycine betaine/carnitine/choline ABC transporter	+	2.3	0.00327922	2.9	<0.0001	1.9	2.5*	4.3*	5.7*	7.47071e-05	<0.0001	<0.0001	<0.0001
LMRG_00884	lmo1432	unknown	-	4.5	0.00113736	2.1	0.000162256	1.3	1.3	2.5*	2.4*	0.212475	0.292705	<0.0001	<0.0001
LMRG_01366	lmo1601	similar to general stress protein	-	12	0.00012069	4.2	<0.0001	3.4*	1.9	6.7*	3.7*	<0.0001	<0.0001	<0.0001	<0.0001
LMRG_01080	lmo1933	similar to GTP cyclohydrolase I	+	2.1	0.0158899	2.1	0.000335381	1.5	3.4*	2.8*	6.4*	0.510169	0.0115649	0.000358828	<0.0001
LMRG_01641	lmo2191	similar to unknown proteins	+	3.2	8.33e-05	2.7	7.26601e-05	1.8	3.2*	1	1.9	<0.0001	<0.0001	0.485531	<0.0001
LMRG_01627	lmo2205	similar to phosphoglyceromutase 1	+	2.7	0.0022383	2.2	0.00202854	2.4*	2.9*	1.9*	2.4*	<0.0001	<0.0001	<0.0001	<0.0001
*Indicates significant RNA-Seq binomial comparison (fold change >2.0; q-value <0.05)
aL. monocytogenes 10403S locus description
bL. monocytogenes EGD-e locus number, Glaser et al., 2001
cBased on L. monocytogenes EGD-e, Glaser et al., 2001
dσB promoter present based on HMM developed in this study
eFold change L. monocytogenes 10403S PrfA*/10403S PrfA*ΔsigB, Ollinger et al., 2009
fAdjusted p-value based on L. monocytogenes 10403S PrfA*/10403S PrfA*ΔsigB, Ollinger et al., 2009
gFold change L. monocytogenes 10403S/ΔsigB, Raengpradub et al., 2008
hAdjusted p-value based on L. monocytogenes 10403S/ΔsigB, Raengpradub et al., 2008
