# Supplementary material for: Deep RNA sequencing of L. monocytogenes reveals overlapping and extensive stationary phase and sigma B-dependent transcriptomes, including multiple highly transcribed noncoding RNAs
Source: BMC Genomics. 2009 Dec 30;10:641. doi: 10.1186/1471-2164-10-641 (PMC2813243; doi:10.1186/1471-2164-10-641)
Supplement: Additional file 10 — Genbank (gbk) file with ncRNAs identified here. [file 1471-2164-10-641-S10.GBK]

LOCUS       10403S_pseudoChr      2874591 bp    dna     linear   UNK 
DEFINITION  10403S pseudo chromosome
ACCESSION   unknown
FEATURES             Location/Qualifiers
     CDS             45..626
                     /color=4
                     /note="LMRG_02957T0"
     CDS             623..2119
                     /color=4
                     /note="LMRG_02339T0"
     CDS             2116..2985
                     /color=4
                     /note="LMRG_02340T0"
     CDS             2986..4356
                     /color=4
                     /note="LMRG_02341T0"
     CDS             4369..4692
                     /color=4
                     /note="LMRG_02342T0"
     CDS             4682..5242
                     /color=4
                     /note="LMRG_02343T0"
     terminator      5279..5297
                     /color=6
                     /note="probability = 100"
     CDS             5418..6050
                     /color=4
                     /note="LMRG_02344T0"
     operon          6291..9135
     CDS             6348..7313
                     /color=4
                     /note="LMRG_02345T0"
     CDS             7337..8143
                     /color=4
                     /note="LMRG_02346T0"
     CDS             8165..9076
                     /color=4
                     /note="LMRG_02347T0"
     terminator      9089..9128
                     /color=6
                     /note="probability = 100"
     CDS             9203..9592
                     /color=4
                     /note="LMRG_02348T0"
     CDS             9714..10064
                     /color=4
                     /note="LMRG_02349T0"
     terminator      10072..10095
                     /color=6
                     /note="probability = 83"
     terminator      complement(10072..10095)
                     /color=6
                     /note="probability = 100"
     CDS             complement(10130..10423)
                     /color=4
                     /note="LMRG_02350T0"
     CDS             10535..10825
                     /color=4
                     /note="LMRG_02351T0"
     CDS             10839..11471
                     /color=4
                     /note="LMRG_02352T0"
     terminator      11476..11506
                     /color=6
                     /note="probability = 100"
     CDS             11564..11935
                     /color=4
                     /note="LMRG_02353T0"
     terminator      11947..11971
                     /color=6
                     /note="probability = 87"
     CDS             12228..14498
                     /color=4
                     /note="LMRG_02354T0"
     terminator      14509..14534
                     /color=6
                     /note="probability = 100"
     CDS             14601..15503
                     /color=4
                     /note="LMRG_02355T0"
     terminator      complement(15494..15526)
                     /color=6
                     /note="probability = 100"
     terminator      15499..15521
                     /color=6
                     /note="probability = 100"
     CDS             complement(15528..17309)
                     /color=4
                     /note="LMRG_02356T0"
     CDS             complement(17302..19044)
                     /color=4
                     /note="LMRG_02357T0"
     operon          19083..21225
     CDS             19187..20020
                     /color=4
                     /note="LMRG_02358T0"
     CDS             20055..21170
                     /color=4
                     /note="LMRG_02359T0"
     terminator      21182..21203
                     /color=6
                     /note="probability = 100"
     CDS             21286..21984
                     /color=4
                     /note="LMRG_02360T0"
     terminator      complement(21911..21935)
                     /color=6
                     /note="probability = 88"
     CDS             complement(21954..22649)
                     /color=4
                     /note="LMRG_02361T0"
     terminator      complement(22843..22865)
                     /color=6
                     /note="probability = 100"
     operon          complement(22845..23709)
     CDS             complement(22868..23320)
                     /color=4
                     /note="LMRG_02362T0"
     CDS             complement(23326..23661)
                     /color=4
                     /note="LMRG_02363T0"
     CDS             23878..24306
                     /color=4
                     /note="LMRG_02364T0"
     CDS             24318..24734
                     /color=4
                     /note="LMRG_02365T0"
     CDS             25012..25401
                     /color=4
                     /note="LMRG_02366T0"
     CDS             25414..25926
                     /color=4
                     /note="LMRG_02367T0"
     terminator      25931..25956
                     /color=6
                     /note="probability = 89"
     CDS             25974..26276
                     /color=4
                     /note="LMRG_02368T0"
     operon          26303..33638
     CDS             26330..26722
                     /color=4
                     /note="LMRG_02369T0"
     CDS             26709..28577
                     /color=4
                     /note="LMRG_02370T0"
     CDS             28574..29392
                     /color=4
                     /note="LMRG_02371T0"
     CDS             29402..30538
                     /color=4
                     /note="LMRG_02372T0"
     CDS             30528..30827
                     /color=4
                     /note="LMRG_02373T0"
     CDS             30842..31417
                     /color=4
                     /note="LMRG_02374T0"
     CDS             31432..31911
                     /color=4
                     /note="LMRG_02375T0"
     CDS             31908..32444
                     /color=4
                     /note="LMRG_02376T0"
     CDS             32463..32885
                     /color=4
                     /note="LMRG_02377T0"
     CDS             32866..33594
                     /color=4
                     /note="LMRG_02378T0"
     terminator      33600..33622
                     /color=6
                     /note="probability = 100"
     terminator      complement(33600..33622)
                     /color=6
                     /note="probability = 100"
     CDS             complement(33633..35987)
                     /color=4
                     /note="LMRG_02379T0"
     CDS             36175..36924
                     /color=4
                     /note="LMRG_02380T0"
     terminator      36937..36991
                     /color=6
                     /note="probability = 100"
     terminator      complement(36942..36986)
                     /color=6
                     /note="probability = 100"
     CDS             complement(36994..38502)
                     /color=4
                     /note="LMRG_02381T0"
     operon          38595..39254
     promoter        38613..38646
                     /color=15
                     /note="Score = 13.64"
                     /clustalx_file="clustalx\10403S_pseudoChr_terminator_promoter_rRNA_tRNA_new_version_cleaned.gbk.seq.00001.out"
     CDS             38681..38914
                     /color=4
                     /note="LMRG_02382T0"
     CDS             38926..39204
                     /color=4
                     /note="LMRG_02383T0"
     terminator      39211..39235
                     /color=6
                     /note="probability = 100"
     CDS             39534..41108
                     /color=4
                     /note="LMRG_02384T0"
     operon          41168..43130
     CDS             41210..42160
                     /color=4
                     /note="LMRG_02385T0"
     CDS             42171..43064
                     /color=4
                     /note="LMRG_02386T0"
     terminator      43074..43098
                     /color=6
                     /note="probability = 100"
     terminator      complement(43074..43098)
                     /color=6
                     /note="probability = 82"
     CDS             complement(43091..43237)
                     /color=4
                     /note="LMRG_02956T0"
     CDS             43265..43549
                     /color=4
                     /note="LMRG_02387T0"
     CDS             43550..43918
                     /color=4
                     /note="LMRG_02388T0"
     CDS             43831..45222
                     /color=4
                     /note="LMRG_02389T0"
     CDS             45234..45671
                     /color=4
                     /note="LMRG_02390T0"
     CDS             45674..46021
                     /color=4
                     /note="LMRG_02391T0"
     terminator      46017..46075
                     /color=6
                     /note="probability = 100"
     CDS             46129..46335
                     /color=4
                     /note="LMRG_02392T0"
     CDS             46349..46756
                     /color=4
                     /note="LMRG_02393T0"
     CDS             47090..47521
                     /color=4
                     /note="LMRG_02394T0"
     CDS             47655..48026
                     /color=4
                     /note="LMRG_02395T0"
     CDS             48071..48382
                     /color=4
                     /note="LMRG_02396T0"
     terminator      complement(48477..48501)
                     /color=6
                     /note="probability = 100"
     terminator      48477..48501
                     /color=6
                     /note="probability = 100"
     CDS             complement(48520..50175)
                     /color=4
                     /note="LMRG_02397T0"
     CDS             50397..51335
                     /color=4
                     /note="LMRG_02398T0"
     CDS             51348..52052
                     /color=4
                     /note="LMRG_02399T0"
     CDS             52001..52807
                     /color=4
                     /note="LMRG_02400T0"
     CDS             complement(52811..53491)
                     /color=4
                     /note="LMRG_02401T0"
     operon          53751..57108
     CDS             53771..56110
                     /color=4
                     /note="LMRG_02402T0"
     CDS             56156..56968
                     /color=4
                     /note="LMRG_02403T0"
     terminator      57049..57075
                     /color=6
                     /note="probability = 100"
     CDS             57252..59336
                     /color=4
                     /note="LMRG_02404T0"
     terminator      59343..59368
                     /color=6
                     /note="probability = 100"
     CDS             59529..61244
                     /color=4
                     /note="LMRG_02405T0"
     terminator      61252..61279
                     /color=6
                     /note="probability = 100"
     terminator      complement(61252..61279)
                     /color=6
                     /note="probability = 100"
     CDS             complement(61286..62116)
                     /color=4
                     /note="LMRG_02406T0"
     operon          62263..64612
     CDS             62333..63325
                     /color=4
                     /note="LMRG_02407T0"
     CDS             63331..64164
                     /color=4
                     /note="LMRG_02408T0"
     CDS             64175..64564
                     /color=4
                     /note="LMRG_02409T0"
     terminator      64573..64597
                     /color=6
                     /note="probability = 82"
     CDS             64622..65374
                     /color=4
                     /note="LMRG_02410T0"
     operon          64648..66556
     CDS             65358..65630
                     /color=4
                     /note="LMRG_02411T0"
     CDS             65627..66508
                     /color=4
                     /note="LMRG_02412T0"
     terminator      complement(66512..66547)
                     /color=6
                     /note="probability = 100"
     terminator      66512..66547
                     /color=6
                     /note="probability = 100"
     CDS             complement(66553..66837)
                     /color=4
                     /note="LMRG_02413T0"
     operon          66852..69192
     promoter        66864..66895
                     /color=15
                     /note="Score = 8.56"
                     /clustalx_file="clustalx\10403S_pseudoChr_terminator_promoter_rRNA_tRNA_new_version_cleaned.gbk.seq.00002.out"
     CDS             66952..67809
                     /color=4
                     /note="LMRG_02414T0"
     CDS             67877..69136
                     /color=4
                     /note="LMRG_02415T0"
     terminator      69149..69181
                     /color=6
                     /note="probability = 100"
     CDS             69376..71874
                     /color=4
                     /note="LMRG_02416T0"
     terminator      71938..71982
                     /color=6
                     /note="probability = 79"
     CDS             complement(72054..72617)
                     /color=4
                     /note="LMRG_02968T0"
     CDS             complement(72820..73110)
                     /color=4
                     /note="LMRG_02967T0"
     terminator      complement(73181..73221)
                     /color=6
                     /note="probability = 100"
     CDS             complement(73279..74526)
                     /color=4
                     /note="LMRG_02740T0"
     operon          74724..77793
     CDS             74804..75664
                     /color=4
                     /note="LMRG_02741T0"
     CDS             75736..77730
                     /color=4
                     /note="LMRG_02742T0"
     terminator      77737..77766
                     /color=6
                     /note="probability = 100"
     CDS             77895..79109
                     /color=4
                     /note="LMRG_02743T0"
     operon          79126..89250
     CDS             79145..80023
                     /color=4
                     /note="LMRG_02744T0"
     CDS             80023..80871
                     /color=4
                     /note="LMRG_02745T0"
     CDS             80899..82155
                     /color=4
                     /note="LMRG_02746T0"
     CDS             82238..85540
                     /color=4
                     /note="LMRG_02747T0"
     CDS             85543..87834
                     /color=4
                     /note="LMRG_02748T0"
     CDS             87838..89238
                     /color=4
                     /note="LMRG_02966T0"
     CDS             89291..89545
                     /color=4
                     /note="LMRG_02964T0"
     terminator      89557..89576
                     /color=6
                     /note="probability = 100"
     operon          89604..91971
     CDS             89618..90415
                     /color=4
                     /note="LMRG_02750T0"
     CDS             90707..91933
                     /color=4
                     /note="LMRG_02751T0"
     terminator      91947..91969
                     /color=6
                     /note="probability = 86"
     CDS             92035..92610
                     /color=4
                     /note="LMRG_02752T0"
     CDS             92603..93490
                     /color=4
                     /note="LMRG_02753T0"
     CDS             93610..93867
                     /color=4
                     /note="LMRG_02754T0"
     terminator      93882..93904
                     /color=6
                     /note="probability = 87"
     CDS             94006..94887
                     /color=4
                     /note="LMRG_02755T0"
     operon          94020..95712
     CDS             94909..95646
                     /color=4
                     /note="LMRG_02963T0"
     terminator      95656..95682
                     /color=6
                     /note="probability = 93"
     CDS             95810..96628
                     /color=4
                     /note="LMRG_02614T0"
     terminator      96636..96656
                     /color=6
                     /note="probability = 91"
     operon          96746..99466
     CDS             96803..97480
                     /color=4
                     /note="LMRG_02615T0"
     CDS             97529..98221
                     /color=4
                     /note="LMRG_02616T0"
     CDS             98218..99426
                     /color=4
                     /note="LMRG_02617T0"
     terminator      99434..99462
                     /color=6
                     /note="probability = 100"
     operon          99891..100917
     CDS             100111..100419
                     /color=4
                     /note="LMRG_02618T0"
     CDS             100539..100847
                     /color=4
                     /note="LMRG_02619T0"
     terminator      100862..100882
                     /color=6
                     /note="probability = 100"
     operon          101196..103662
     CDS             101234..102607
                     /color=4
                     /note="LMRG_02620T0"
     CDS             102658..103614
                     /color=4
                     /note="LMRG_02621T0"
     terminator      complement(103619..103653)
                     /color=6
                     /note="probability = 100"
     terminator      103624..103648
                     /color=6
                     /note="probability = 100"
     CDS             complement(103657..104370)
                     /color=4
                     /note="LMRG_02622T0"
     CDS             complement(104641..105594)
                     /color=4
                     /note="LMRG_02623T0"
     CDS             105836..107425
                     /color=4
                     /note="LMRG_02624T0"
     terminator      107479..107535
                     /color=6
                     /note="probability = 100"
     ncRNA           107606..107726
                     /note="rli51"
                     /color=3
     CDS             107756..109288
                     /color=4
                     /note="LMRG_02625T0"
     operon          109405..112384
     CDS             109487..111406
                     /color=4
                     /note="LMRG_02626T0"
     CDS             111443..112312
                     /color=4
                     /note="LMRG_02627T0"
     terminator      112334..112357
                     /color=6
                     /note="probability = 100"
     CDS             112384..112707
                     /color=4
                     /note="LMRG_02628T0"
     CDS             112842..113303
                     /color=4
                     /note="LMRG_02629T0"
     terminator      113306..113357
                     /color=6
                     /note="probability = 95"
     terminator      complement(113319..113345)
                     /color=6
                     /note="probability = 100"
     CDS             complement(113354..113686)
                     /color=4
                     /note="LMRG_02630T0"
     CDS             complement(113753..114427)
                     /color=4
                     /note="LMRG_02631T0"
     terminator      complement(114469..114486)
                     /color=6
                     /note="probability = 100"
     CDS             complement(114504..115445)
                     /color=4
                     /note="LMRG_02632T0"
     CDS             115739..116362
                     /color=4
                     /note="LMRG_02633T0"
     terminator      116380..116412
                     /color=6
                     /note="probability = 100"
     operon          116438..117740
     CDS             116452..117036
                     /color=4
                     /note="LMRG_02634T0"
     CDS             117143..117703
                     /color=4
                     /note="LMRG_02635T0"
     terminator      117716..117736
                     /color=6
                     /note="probability = 87"
     operon          117817..123334
     CDS             117818..121357
                     /color=4
                     /note="LMRG_02636T0"
     CDS             121388..122977
                     /color=4
                     /note="LMRG_02637T0"
     CDS             123001..123279
                     /color=4
                     /note="LMRG_02638T0"
     terminator      123287..123323
                     /color=6
                     /note="probability = 100"
     operon          123439..124555
     CDS             123508..123894
                     /color=4
                     /note="LMRG_02639T0"
     CDS             124045..124473
                     /color=4
                     /note="LMRG_02640T0"
     terminator      124500..124529
                     /color=6
                     /note="probability = 91"
     CDS             124580..126526
                     /color=4
                     /note="LMRG_02641T0"
     CDS             126872..128947
                     /color=4
                     /note="LMRG_02642T0"
     terminator      128955..128976
                     /color=6
                     /note="probability = 100"
     operon          129013..130765
     CDS             129063..129842
                     /color=4
                     /note="LMRG_02643T0"
     CDS             129858..130742
                     /color=4
                     /note="LMRG_02644T0"
     CDS             130858..131784
                     /color=4
                     /note="LMRG_02645T0"
     terminator      131793..131813
                     /color=6
                     /note="probability = 100"
     terminator      132065..132095
                     /color=6
                     /note="probability = 100"
     operon          132142..134938
     CDS             132159..132974
                     /color=4
                     /note="LMRG_02840T0"
     CDS             132988..133362
                     /color=4
                     /note="LMRG_02839T0"
     CDS             133355..133834
                     /color=4
                     /note="LMRG_02838T0"
     CDS             133911..134906
                     /color=4
                     /note="LMRG_02837T0"
     terminator      134913..134934
                     /color=6
                     /note="probability = 100"
     CDS             135021..136517
                     /color=4
                     /note="LMRG_02836T0"
     terminator      136520..136556
                     /color=6
                     /note="probability = 100"
     terminator      136927..136945
                     /color=6
                     /note="probability = 78"
     rRNA            136948..139878
                     /color=9
                     /note="23S ribosomal RNA; E-value = 0"
     rRNA            139960..140069
                     /color=9
                     /note="5S ribosomal RNA; E-value = 4.00E-58"
     rRNA            140264..141809
                     /color=9
                     /note="16S ribosomal RNA; E-value = 0"
     operon          142009..146566
     CDS             142024..142482
                     /color=4
                     /note="LMRG_02677T0"
     CDS             142495..143013
                     /color=4
                     /note="LMRG_02676T0"
     CDS             143010..144032
                     /color=4
                     /note="LMRG_02675T0"
     CDS             144061..146523
                     /color=4
                     /note="LMRG_02674T0"
     terminator      146532..146558
                     /color=6
                     /note="probability = 93"
     CDS             146669..148042
                     /color=4
                     /note="LMRG_02673T0"
     operon          148127..151970
     CDS             148176..149249
                     /color=4
                     /note="LMRG_02672T0"
     CDS             149269..149967
                     /color=4
                     /note="LMRG_02671T0"
     CDS             149960..150433
                     /color=4
                     /note="LMRG_02670T0"
     CDS             150452..151927
                     /color=4
                     /note="LMRG_02669T0"
     terminator      151940..151963
                     /color=6
                     /note="probability = 86"
     operon          152003..157112
     CDS             152164..152340
                     /color=4
                     /note="LMRG_02939T0"
     CDS             152325..152939
                     /color=4
                     /note="LMRG_02938T0"
     CDS             152946..154361
                     /color=4
                     /note="LMRG_02667T0"
     CDS             154365..154775
                     /color=4
                     /note="LMRG_02666T0"
     CDS             154775..155530
                     /color=4
                     /note="LMRG_02665T0"
     CDS             155533..156045
                     /color=4
                     /note="LMRG_02664T0"
     CDS             156126..156731
                     /color=4
                     /note="LMRG_02663T0"
     CDS             156835..156984
                     /color=4
                     /note="LMRG_02662T0"
     CDS             157004..157183
                     /color=4
                     /note="LMRG_02661T0"
     terminator      157232..157248
                     /color=6
                     /note="probability = 84"
     CDS             157313..157846
                     /color=4
                     /note="LMRG_02660T0"
     terminator      157853..157879
                     /color=6
                     /note="probability = 100"
     CDS             157901..158371
                     /color=4
                     /note="LMRG_02659T0"
     operon          158411..159827
     CDS             158498..158923
                     /color=4
                     /note="LMRG_02658T0"
     CDS             158963..159652
                     /color=4
                     /note="LMRG_02657T0"
     ncRNA           159701..159845
                     /note="putative L10 leader"
                     /color=3
                     /color=3
     terminator      159805..159829
                     /color=6
                     /note="probability = 100"
     operon          159866..160880
     CDS             159900..160400
                     /color=4
                     /note="LMRG_02656T0"
     CDS             160479..160841
                     /color=4
                     /note="LMRG_02655T0"
     terminator      160849..160883
                     /color=6
                     /note="probability = 100"
     CDS             160999..161175
                     /color=4
                     /note="LMRG_02654T0"
     terminator      161187..161212
                     /color=6
                     /note="probability = 100"
     CDS             161290..161895
                     /color=4
                     /note="LMRG_02653T0"
     ncRNA           161945..162111
                     /note="rli24"
                     /color=3
     terminator      162084..162111
                     /color=6
                     /note="probability = 100"
     CDS             162242..163420
                     /color=4
                     /note="LMRG_02652T0"
     operon          163482..171287
     CDS             163920..167474
                     /color=4
                     /note="LMRG_02651T0"
     CDS             167645..171250
                     /color=4
                     /note="LMRG_02650T0"
     terminator      171260..171288
                     /color=6
                     /note="probability = 100"
     CDS             171326..171871
                     /color=4
                     /note="LMRG_02649T0"
     operon          171330..173445
     CDS             171937..173397
                     /color=4
                     /note="LMRG_02648T0"
     terminator      173409..173430
                     /color=6
                     /note="probability = 100"
     CDS             173671..175143
                     /color=4
                     /note="LMRG_02647T0"
     terminator      175155..175183
                     /color=6
                     /note="probability = 100"
     promoter        175189..175221
                     /color=15
                     /note="Score = 16.55"
                     /clustalx_file="clustalx\10403S_pseudoChr_terminator_promoter_rRNA_tRNA_new_version_cleaned.gbk.seq.00003.out"
     CDS             175281..176927
                     /color=4
                     /note="LMRG_02646T0"
     terminator      176937..176973
                     /color=6
                     /note="probability = 93"
     CDS             177135..178838
                     /color=4
                     /note="LMRG_02851T0"
     terminator      178850..178882
                     /color=6
                     /note="probability = 100"
     CDS             179047..180546
                     /color=4
                     /note="LMRG_02612T0"
     terminator      180556..180592
                     /color=6
                     /note="probability = 100"
     promoter        180619..180651
                     /color=15
                     /note="Score = 8.24"
                     /clustalx_file="clustalx\10403S_pseudoChr_terminator_promoter_rRNA_tRNA_new_version_cleaned.gbk.seq.00004.out"
     CDS             180682..181821
                     /color=4
                     /note="LMRG_02611T0"
     terminator      181874..181905
                     /color=6
                     /note="probability = 91"
     CDS             181969..182385
                     /color=4
                     /note="LMRG_02610T0"
     CDS             182392..183351
                     /color=4
                     /note="LMRG_02609T0"
     CDS             183423..184058
                     /color=4
                     /note="LMRG_02608T0"
     CDS             184142..186028
                     /color=4
                     /note="LMRG_02607T0"
     terminator      186023..186047
                     /color=6
                     /note="probability = 100"
     terminator      complement(186023..186047)
                     /color=6
                     /note="probability = 100"
     CDS             complement(186042..186671)
                     /color=4
                     /note="LMRG_02606T0"
     CDS             complement(186675..188111)
                     /color=4
                     /note="LMRG_02605T0"
     terminator      complement(188199..188222)
                     /color=6
                     /note="probability = 100"
     CDS             complement(188231..189043)
                     /color=4
                     /note="LMRG_02604T0"
     CDS             189179..189682
                     /color=4
                     /note="LMRG_02603T0"
     terminator      189688..189712
                     /color=6
                     /note="probability = 100"
     terminator      complement(189688..189712)
                     /color=6
                     /note="probability = 100"
     CDS             complement(189719..190381)
                     /color=4
                     /note="LMRG_02602T0"
     CDS             190369..190566
                     /color=4
                     /note="LMRG_02601T0"
     promoter        complement(190489..190521)
                     /color=15
                     /note="Score = 11.83"
                     /clustalx_file="clustalx\10403S_pseudoChr_terminator_promoter_rRNA_tRNA_new_version_cleaned.gbk.seq.00005.out"
     terminator      190589..190620
                     /color=6
                     /note="probability = 100"
     terminator      complement(190589..190620)
                     /color=6
                     /note="probability = 100"
     operon          complement(190590..192363)
     CDS             complement(190640..191482)
                     /color=4
                     /note="LMRG_02600T0"
     CDS             complement(191499..192320)
                     /color=4
                     /note="LMRG_02599T0"
     CDS             192437..193408
                     /color=4
                     /note="LMRG_02598T0"
     terminator      complement(193406..193440)
                     /color=6
                     /note="probability = 100"
     terminator      193415..193432
                     /color=6
                     /note="probability = 100"
     CDS             complement(193447..194547)
                     /color=4
                     /note="LMRG_02597T0"
     operon          194799..197568
     CDS             194838..196988
                     /color=4
                     /note="LMRG_02596T0"
     CDS             196981..197532
                     /color=4
                     /note="LMRG_02595T0"
     terminator      197538..197556
                     /color=6
                     /note="probability = 100"
     CDS             197722..198447
                     /color=4
                     /note="LMRG_02594T0"
     CDS             198452..199234
                     /color=4
                     /note="LMRG_02593T0"
     CDS             199306..199806
                     /color=4
                     /note="LMRG_02937T0"
     CDS             199769..200137
                     /color=4
                     /note="LMRG_02936T0"
     terminator      complement(200142..200181)
                     /color=6
                     /note="probability = 100"
     terminator      200144..200179
                     /color=6
                     /note="probability = 100"
     CDS             complement(200203..200430)
                     /color=4
                     /note="LMRG_02591T0"
     CDS             complement(200505..201176)
                     /color=4
                     /note="LMRG_02590T0"
     operon          complement(201297..204759)
     terminator      complement(201304..201327)
                     /color=6
                     /note="probability = 85"
     CDS             complement(201338..202117)
                     /color=4
                     /note="LMRG_02589T0"
     CDS             complement(202207..202869)
                     /color=4
                     /note="LMRG_02588T0"
     CDS             complement(202866..203882)
                     /color=4
                     /note="LMRG_02587T0"
     CDS             complement(203897..204718)
                     /color=4
                     /note="LMRG_02586T0"
     terminator      complement(204781..204804)
                     /color=6
                     /note="probability = 100"
     ncRNA           complement(204783..204972)
                     /note="putative SAM riboswitch (S-box leader)"
                     /color=3
     CDS             205101..206282
                     /color=4
                     /note="LMRG_02585T0"
     CDS             206495..207208
                     /color=4
                     /note="LMRG_02584T0"
     terminator      207219..207252
                     /color=6
                     /note="probability = 90"
     operon          207348..211431
     CDS             207393..209225
                     /color=4
                     /note="LMRG_02583T0"
     CDS             209225..210544
                     /color=4
                     /note="LMRG_02582T0"
     CDS             210547..211386
                     /color=4
                     /note="LMRG_02581T0"
     terminator      211394..211426
                     /color=6
                     /note="probability = 100"
     CDS             211506..212336
                     /color=4
                     /note="LMRG_02580T0"
     CDS             212434..213939
                     /color=4
                     /note="LMRG_02579T0"
     terminator      213949..213974
                     /color=6
                     /note="probability = 100"
     CDS             214626..215105
                     /color=4
                     /note="LMRG_02578T0"
     CDS             215393..216184
                     /color=4
                     /note="LMRG_02935T0"
     CDS             216192..216746
                     /color=4
                     /note="LMRG_02934T0"
     terminator      complement(216722..216750)
                     /color=6
                     /note="probability = 95"
     CDS             complement(216886..217998)
                     /color=4
                     /note="LMRG_02577T0"
     CDS             complement(217991..219610)
                     /color=4
                     /note="LMRG_02576T0"
     CDS             complement(219614..222652)
                     /color=4
                     /note="LMRG_02575T0"
     ncRNA           222952..223741
                     /note="putative ncRNA"
                     /color=3
     terminator      223700..223741
                     /color=6
                     /note="probability = 77"
     terminator      complement(223708..223733)
                     /color=6
                     /note="probability = 89"
     CDS             complement(223954..224451)
                     /color=4
                     /note="LMRG_02574T0"
     CDS             224599..225492
                     /color=4
                     /note="LMRG_02573T0"
     CDS             225579..226217
                     /color=4
                     /note="LMRG_02572T0"
     terminator      complement(226212..226236)
                     /color=6
                     /note="probability = 93"
     terminator      226212..226236
                     /color=6
                     /note="probability = 100"
     CDS             complement(226223..228094)
                     /color=4
                     /note="LMRG_02571T0"
     CDS             complement(228193..229506)
                     /color=4
                     /note="LMRG_02570T0"
     CDS             complement(229511..229801)
                     /color=4
                     /note="LMRG_02569T0"
     CDS             complement(229818..231209)
                     /color=4
                     /note="LMRG_02568T0"
     CDS             complement(231202..231543)
                     /color=4
                     /note="LMRG_02567T0"
     operon          231687..232686
     CDS             231710..231994
                     /color=4
                     /note="LMRG_02566T0"
     CDS             232030..232584
                     /color=4
                     /note="LMRG_02565T0"
     terminator      232650..232679
                     /color=6
                     /note="probability = 100"
     CDS             232790..234055
                     /color=4
                     /note="LMRG_00001T0"
     CDS             234012..235094
                     /color=4
                     /note="LMRG_00002T0"
     terminator      complement(235110..235137)
                     /color=6
                     /note="probability = 76"
     terminator      235110..235137
                     /color=6
                     /note="probability = 100"
     CDS             complement(235153..235539)
                     /color=4
                     /note="LMRG_00003T0"
     CDS             235653..236798
                     /color=4
                     /note="LMRG_00004T0"
     CDS             236814..237242
                     /color=4
                     /note="LMRG_00005T0"
     terminator      237281..237302
                     /color=6
                     /note="probability = 80"
     CDS             237504..239165
                     /color=4
                     /note="LMRG_00006T0"
     CDS             239211..240038
                     /color=4
                     /note="LMRG_02933T0"
     CDS             240077..240862
                     /color=4
                     /note="LMRG_00007T0"
     ncRNA           240868..241057
                     /note="putative TPP riboswitch (THI element)"
                     /color=3
     terminator      241013..241054
                     /color=6
                     /note="probability = 100"
     operon          241065..244023
     CDS             241085..241759
                     /color=4
                     /note="LMRG_00008T0"
     CDS             241752..242561
                     /color=4
                     /note="LMRG_00009T0"
     CDS             242558..243361
                     /color=4
                     /note="LMRG_00010T0"
     CDS             243358..244002
                     /color=4
                     /note="LMRG_00011T0"
     terminator      complement(243984..244017)
                     /color=6
                     /note="probability = 100"
     CDS             complement(244028..245443)
                     /color=4
                     /note="LMRG_00012T0"
     promoter        245636..245668
                     /color=15
                     /note="Score = 8.60"
                     /clustalx_file="clustalx\10403S_pseudoChr_terminator_promoter_rRNA_tRNA_new_version_cleaned.gbk.seq.00006.out"
     CDS             245718..246377
                     /color=4
                     /note="LMRG_00013T0"
     terminator      246389..246412
                     /color=6
                     /note="probability = 100"
     CDS             246561..246953
                     /color=4
                     /note="LMRG_00014T0"
     terminator      246967..246999
                     /color=6
                     /note="probability = 100"
     terminator      complement(246972..246994)
                     /color=6
                     /note="probability = 100"
     CDS             complement(247000..247770)
                     /color=4
                     /note="LMRG_00015T0"
     CDS             247927..248406
                     /color=4
                     /note="LMRG_00016T0"
     CDS             complement(248432..248623)
                     /color=4
                     /note="LMRG_00017T0"
     terminator      248439..248458
                     /color=6
                     /note="probability = 79"
     CDS             248667..249569
                     /color=4
                     /note="LMRG_00018T0"
     terminator      249596..249619
                     /color=6
                     /note="probability = 100"
     CDS             249732..250604
                     /color=4
                     /note="LMRG_00019T0"
     CDS             complement(250523..250912)
                     /color=4
                     /note="LMRG_00020T0"
     terminator      250603..250635
                     /color=6
                     /note="probability = 100"
     CDS             250911..254852
                     /color=4
                     /note="LMRG_00021T0"
     terminator      254864..254903
                     /color=6
                     /note="probability = 86"
     CDS             254990..255670
                     /color=4
                     /note="LMRG_00022T0"
     terminator      255716..255751
                     /color=6
                     /note="probability = 95"
     terminator      complement(255821..255840)
                     /color=6
                     /note="probability = 100"
     CDS             complement(255854..257755)
                     /color=4
                     /note="LMRG_00023T0"
     CDS             258251..258586
                     /color=4
                     /note="LMRG_00024T0"
     terminator      258744..258763
                     /color=6
                     /note="probability = 100"
     CDS             259015..264351
                     /color=4
                     /note="LMRG_00025T0"
     terminator      264368..264422
                     /color=6
                     /note="probability = 100"
     CDS             264542..265099
                     /color=4
                     /note="LMRG_00026T0"
     terminator      265122..265155
                     /color=6
                     /note="probability = 90"
     CDS             265313..265597
                     /color=4
                     /note="LMRG_00027T0"
     CDS             265598..265966
                     /color=4
                     /note="LMRG_00028T0"
     CDS             265954..267411
                     /color=4
                     /note="LMRG_00029T0"
     CDS             267421..267792
                     /color=4
                     /note="LMRG_02932T0"
     CDS             267882..268169
                     /color=4
                     /note="LMRG_02931T0"
     CDS             268390..268761
                     /color=4
                     /note="LMRG_00030T0"
     CDS             268805..268993
                     /color=4
                     /note="LMRG_00031T0"
     terminator      complement(269041..269074)
                     /color=6
                     /note="probability = 100"
     terminator      269041..269074
                     /color=6
                     /note="probability = 100"
     CDS             complement(269091..269423)
                     /color=4
                     /note="LMRG_00032T0"
     CDS             complement(269489..271486)
                     /color=4
                     /note="LMRG_00033T0"
     CDS             complement(271488..272144)
                     /color=4
                     /note="LMRG_00034T0"
     CDS             complement(272191..272955)
                     /color=4
                     /note="LMRG_00035T0"
     CDS             complement(272979..273425)
                     /color=4
                     /note="LMRG_00036T0"
     CDS             complement(273432..274196)
                     /color=4
                     /note="LMRG_00037T0"
     CDS             complement(274200..274850)
                     /color=4
                     /note="LMRG_00038T0"
     CDS             complement(274872..275867)
                     /color=4
                     /note="LMRG_00039T0"
     CDS             complement(275889..276230)
                     /color=4
                     /note="LMRG_00040T0"
     CDS             complement(276246..276677)
                     /color=4
                     /note="LMRG_00041T0"
     CDS             complement(276762..277139)
                     /color=4
                     /note="LMRG_00042T0"
     operon          277293..278598
     CDS             277322..278086
                     /color=4
                     /note="LMRG_00043T0"
     CDS             278145..278564
                     /color=4
                     /note="LMRG_00044T0"
     terminator      complement(278568..278597)
                     /color=6
                     /note="probability = 100"
     terminator      278568..278597
                     /color=6
                     /note="probability = 100"
     CDS             complement(278610..280136)
                     /color=4
                     /note="LMRG_00045T0"
     CDS             280373..281893
                     /color=4
                     /note="LMRG_00046T0"
     terminator      281936..281970
                     /color=6
                     /note="probability = 100"
     CDS             282067..283083
                     /color=4
                     /note="LMRG_00047T0"
     terminator      283093..283116
                     /color=6
                     /note="probability = 100"
     CDS             283283..283729
                     /color=4
                     /note="LMRG_00048T0"
     CDS             283743..285137
                     /color=4
                     /note="LMRG_00049T0"
     CDS             285137..285997
                     /color=4
                     /note="LMRG_00050T0"
     operon          285141..286875
     CDS             286054..286824
                     /color=4
                     /note="LMRG_00051T0"
     CDS             complement(286808..287035)
                     /color=4
                     /note="LMRG_00052T0"
     operon          complement(287115..288834)
     terminator      complement(287118..287142)
                     /color=6
                     /note="probability = 90"
     CDS             complement(287164..287898)
                     /color=4
                     /note="LMRG_00053T0"
     CDS             complement(287895..288074)
                     /color=4
                     /note="LMRG_00054T0"
     CDS             complement(288170..288790)
                     /color=4
                     /note="LMRG_00055T0"
     CDS             288886..289830
                     /color=4
                     /note="LMRG_00056T0"
     CDS             289960..291444
                     /color=4
                     /note="LMRG_00057T0"
     CDS             291441..292595
                     /color=4
                     /note="LMRG_00058T0"
     promoter        292561..292592
                     /color=15
                     /note="Score = 6.35"
                     /clustalx_file="clustalx\10403S_pseudoChr_terminator_promoter_rRNA_tRNA_new_version_cleaned.gbk.seq.00007.out"
     CDS             292613..293878
                     /color=4
                     /note="LMRG_00059T0"
     terminator      293878..293901
                     /color=6
                     /note="probability = 100"
     CDS             293951..294460
                     /color=4
                     /note="LMRG_00060T0"
     operon          294486..295674
     CDS             294557..295276
                     /color=4
                     /note="LMRG_00061T0"
     CDS             295313..295648
                     /color=4
                     /note="LMRG_00062T0"
     terminator      295654..295682
                     /color=6
                     /note="probability = 100"
     terminator      complement(295654..295682)
                     /color=6
                     /note="probability = 100"
     CDS             complement(295689..296402)
                     /color=4
                     /note="LMRG_00063T0"
     operon          296538..299688
     CDS             296559..298001
                     /color=4
                     /note="LMRG_00064T0"
     CDS             297994..299328
                     /color=4
                     /note="LMRG_00065T0"
     CDS             299346..299648
                     /color=4
                     /note="LMRG_00066T0"
     terminator      299658..299682
                     /color=6
                     /note="probability = 100"
     CDS             299735..299929
                     /color=4
                     /note="LMRG_00067T0"
     terminator      complement(299937..299964)
                     /color=6
                     /note="probability = 100"
     terminator      299937..299964
                     /color=6
                     /note="probability = 100"
     CDS             complement(299968..300888)
                     /color=4
                     /note="LMRG_00068T0"
     CDS             300900..301409
                     /color=4
                     /note="LMRG_00069T0"
     terminator      301417..301440
                     /color=6
                     /note="probability = 100"
     CDS             301628..302074
                     /color=4
                     /note="LMRG_00070T0"
     CDS             302092..302547
                     /color=4
                     /note="LMRG_00071T0"
     CDS             302699..303328
                     /color=4
                     /note="LMRG_00073T0"
     CDS             303546..303941
                     /color=4
                     /note="LMRG_00074T0"
     terminator      303971..304000
                     /color=6
                     /note="probability = 84"
     terminator      complement(303972..303999)
                     /color=6
                     /note="probability = 100"
     CDS             complement(304014..304775)
                     /color=4
                     /note="LMRG_00075T0"
     operon          304932..310291
     CDS             304971..306437
                     /color=4
                     /note="LMRG_00076T0"
     CDS             306450..307271
                     /color=4
                     /note="LMRG_00077T0"
     CDS             307288..308265
                     /color=4
                     /note="LMRG_00078T0"
     CDS             308275..309672
                     /color=4
                     /note="LMRG_02930T0"
     CDS             309729..310244
                     /color=4
                     /note="LMRG_02889T0"
     terminator      310251..310282
                     /color=6
                     /note="probability = 100"
     CDS             310376..310747
                     /color=4
                     /note="LMRG_00080T0"
     CDS             310841..311209
                     /color=4
                     /note="LMRG_00081T0"
     terminator      311205..311223
                     /color=6
                     /note="probability = 100"
     CDS             complement(311233..312348)
                     /color=4
                     /note="LMRG_00082T0"
     CDS             312479..313144
                     /color=4
                     /note="LMRG_00083T0"
     operon          313232..315071
     CDS             313312..313611
                     /color=4
                     /note="LMRG_00084T0"
     CDS             313608..314552
                     /color=4
                     /note="LMRG_00085T0"
     CDS             314578..315036
                     /color=4
                     /note="LMRG_00086T0"
     terminator      315044..315064
                     /color=6
                     /note="probability = 100"
     CDS             315230..315862
                     /color=4
                     /note="LMRG_00087T0"
     terminator      315872..315891
                     /color=6
                     /note="probability = 100"
     CDS             315918..316343
                     /color=4
                     /note="LMRG_00088T0"
     CDS             complement(316346..317146)
                     /color=4
                     /note="LMRG_00089T0"
     CDS             317274..317756
                     /color=4
                     /note="LMRG_00090T0"
     terminator      317770..317804
                     /color=6
                     /note="probability = 100"
     operon          317885..324472
     CDS             317926..318384
                     /color=4
                     /note="LMRG_00091T0"
     CDS             318381..318713
                     /color=4
                     /note="LMRG_00092T0"
     CDS             318717..319829
                     /color=4
                     /note="LMRG_00093T0"
     CDS             319851..322478
                     /color=4
                     /note="LMRG_00094T0"
     CDS             322511..324445
                     /color=4
                     /note="LMRG_00095T0"
     terminator      324447..324472
                     /color=6
                     /note="probability = 100"
     operon          324550..325426
     CDS             324571..324987
                     /color=4
                     /note="LMRG_00096T0"
     CDS             324984..325376
                     /color=4
                     /note="LMRG_00097T0"
     terminator      325389..325418
                     /color=6
                     /note="probability = 100"
     promoter        325418..325450
                     /color=15
                     /note="Score = 20.35"
                     /clustalx_file="clustalx\10403S_pseudoChr_terminator_promoter_rRNA_tRNA_new_version_cleaned.gbk.seq.00008.out"
     CDS             325485..326492
                     /color=4
                     /note="LMRG_00098T0"
     CDS             326508..326888
                     /color=4
                     /note="LMRG_00099T0"
     CDS             326957..327349
                     /color=4
                     /note="LMRG_00100T0"
     CDS             327362..327784
                     /color=4
                     /note="LMRG_00101T0"
     terminator      327787..327806
                     /color=6
                     /note="probability = 100"
     CDS             328076..330475
                     /color=4
                     /note="LMRG_00102T0"
     terminator      330484..330514
                     /color=6
                     /note="probability = 100"
     terminator      complement(330484..330514)
                     /color=6
                     /note="probability = 93"
     CDS             complement(330523..333126)
                     /color=4
                     /note="LMRG_00103T0"
     terminator      333286..333322
                     /color=6
                     /note="probability = 100"
     terminator      complement(333290..333318)
                     /color=6
                     /note="probability = 100"
     CDS             complement(333326..334201)
                     /color=4
                     /note="LMRG_00104T0"
     operon          334504..335731
     CDS             334539..334730
                     /color=4
                     /note="LMRG_00105T0"
     CDS             334757..335566
                     /color=4
                     /note="LMRG_00106T0"
     terminator      335691..335722
                     /color=6
                     /note="probability = 91"
     CDS             335860..337260
                     /color=4
                     /note="LMRG_00107T0"
     terminator      337267..337297
                     /color=6
                     /note="probability = 95"
     CDS             337387..337590
                     /color=4
                     /note="LMRG_00108T0"
     CDS             337592..338002
                     /color=4
                     /note="LMRG_00109T0"
     terminator      complement(338022..338043)
                     /color=6
                     /note="probability = 81"
     CDS             complement(338055..338354)
                     /color=4
                     /note="LMRG_00110T0"
     terminator      complement(338408..338429)
                     /color=6
                     /note="probability = 78"
     CDS             complement(338435..338989)
                     /color=4
                     /note="LMRG_00111T0"
     CDS             339137..339949
                     /color=4
                     /note="LMRG_00112T0"
     operon          complement(339920..342278)
     terminator      complement(339936..339962)
                     /color=6
                     /note="probability = 100"
     terminator      339936..339962
                     /color=6
                     /note="probability = 80"
     CDS             complement(340001..341251)
                     /color=4
                     /note="LMRG_00113T0"
     CDS             complement(341248..341679)
                     /color=4
                     /note="LMRG_00114T0"
     CDS             complement(341682..342230)
                     /color=4
                     /note="LMRG_00115T0"
     terminator      complement(342380..342409)
                     /color=6
                     /note="probability = 95"
     CDS             complement(342421..343278)
                     /color=4
                     /note="LMRG_00116T0"
     operon          343308..349935
     CDS             343439..345400
                     /color=4
                     /note="LMRG_00117T0"
     CDS             345400..345864
                     /color=4
                     /note="LMRG_00118T0"
     CDS             345861..346181
                     /color=4
                     /note="LMRG_00119T0"
     CDS             346194..347300
                     /color=4
                     /note="LMRG_00120T0"
     CDS             347316..349898
                     /color=4
                     /note="LMRG_00121T0"
     terminator      349907..349934
                     /color=6
                     /note="probability = 100"
     terminator      complement(349907..349934)
                     /color=6
                     /note="probability = 100"
     CDS             complement(349921..350796)
                     /color=4
                     /note="LMRG_00122T0"
     CDS             350914..351483
                     /color=4
                     /note="LMRG_00123T0"
     CDS             351497..352243
                     /color=4
                     /note="LMRG_00124T0"
     terminator      352254..352282
                     /color=6
                     /note="probability = 100"
     promoter        352450..352482
                     /color=15
                     /note="Score = 22.73"
                     /clustalx_file="clustalx\10403S_pseudoChr_terminator_promoter_rRNA_tRNA_new_version_cleaned.gbk.seq.00009.out"
     CDS             352924..355326
                     /color=4
                     /note="LMRG_00126T0"
     terminator      355341..355370
                     /color=6
                     /note="probability = 100"
     promoter        355460..355492
                     /color=15
                     /note="Score = 5.51"
                     /clustalx_file="clustalx\10403S_pseudoChr_terminator_promoter_rRNA_tRNA_new_version_cleaned.gbk.seq.00010.out"
     CDS             355528..357303
                     /color=4
                     /note="LMRG_00127T0"
     terminator      complement(357340..357368)
                     /color=6
                     /note="probability = 100"
     terminator      357340..357368
                     /color=6
                     /note="probability = 100"
     CDS             complement(357389..357856)
                     /color=4
                     /note="LMRG_00128T0"
     CDS             357972..358817
                     /color=4
                     /note="LMRG_00129T0"
     terminator      358826..358852
                     /color=6
                     /note="probability = 100"
     CDS             358956..359591
                     /color=4
                     /note="LMRG_00130T0"
     terminator      359589..359626
                     /color=6
                     /note="probability = 90"
     terminator      complement(359589..359626)
                     /color=6
                     /note="probability = 90"
     CDS             complement(359624..360892)
                     /color=4
                     /note="LMRG_00131T0"
     promoter        complement(360927..360960)
                     /color=15
                     /note="Score = 12.26"
                     /clustalx_file="clustalx\10403S_pseudoChr_terminator_promoter_rRNA_tRNA_new_version_cleaned.gbk.seq.00011.out"
     CDS             361030..361533
                     /color=4
                     /note="LMRG_00132T0"
     terminator      complement(361541..361570)
                     /color=6
                     /note="probability = 100"
     terminator      361541..361570
                     /color=6
                     /note="probability = 100"
     CDS             complement(361577..363613)
                     /color=4
                     /note="LMRG_00133T0"
     CDS             363785..364099
                     /color=4
                     /note="LMRG_00134T0"
     terminator      364109..364137
                     /color=6
                     /note="probability = 82"
     CDS             364236..365165
                     /color=4
                     /note="LMRG_00135T0"
     terminator      365173..365201
                     /color=6
                     /note="probability = 100"
     CDS             365394..368174
                     /color=4
                     /note="LMRG_00136T0"
     terminator      368181..368211
                     /color=6
                     /note="probability = 100"
     CDS             368391..369905
                     /color=4
                     /note="LMRG_00137T0"
     terminator      369917..369934
                     /color=6
                     /note="probability = 89"
     CDS             370179..371168
                     /color=4
                     /note="LMRG_00138T0"
     CDS             371223..372611
                     /color=4
                     /note="LMRG_00139T0"
     CDS             372708..374159
                     /color=4
                     /note="LMRG_00140T0"
     CDS             374171..374326
                     /color=4
                     /note="LMRG_02888T0"
     terminator      374356..374394
                     /color=6
                     /note="probability = 100"
     CDS             374624..375349
                     /color=4
                     /note="LMRG_00141T0"
     operon          complement(375352..376885)
     terminator      375355..375386
                     /color=6
                     /note="probability = 100"
     terminator      complement(375355..375386)
                     /color=6
                     /note="probability = 100"
     CDS             complement(375392..376057)
                     /color=4
                     /note="LMRG_00142T0"
     CDS             complement(376078..376833)
                     /color=4
                     /note="LMRG_00143T0"
     operon          complement(376907..381258)
     CDS             complement(376950..379109)
                     /color=4
                     /note="LMRG_00144T0"
     CDS             complement(379106..380254)
                     /color=4
                     /note="LMRG_00145T0"
     CDS             complement(380259..381206)
                     /color=4
                     /note="LMRG_00146T0"
     CDS             381362..382957
                     /color=4
                     /note="LMRG_00147T0"
     terminator      382961..382998
                     /color=6
                     /note="probability = 100"
     CDS             383091..384374
                     /color=4
                     /note="LMRG_00148T0"
     CDS             384375..385475
                     /color=4
                     /note="LMRG_00149T0"
     CDS             385468..387018
                     /color=4
                     /note="LMRG_00150T0"
     terminator      387049..387090
                     /color=6
                     /note="probability = 100"
     CDS             387389..387598
                     /color=4
                     /note="LMRG_02887T0"
     CDS             387623..388168
                     /color=4
                     /note="LMRG_00151T0"
     CDS             388165..388503
                     /color=4
                     /note="LMRG_00152T0"
     terminator      388512..388553
                     /color=6
                     /note="probability = 100"
     CDS             389006..389191
                     /color=4
                     /note="LMRG_00153T0"
     CDS             389210..389860
                     /color=4
                     /note="LMRG_00154T0"
     terminator      389927..389945
                     /color=6
                     /note="probability = 84"
     CDS             390170..390517
                     /color=4
                     /note="LMRG_00155T0"
     CDS             390921..391163
                     /color=4
                     /note="LMRG_00156T0"
     terminator      391233..391256
                     /color=6
                     /note="probability = 100"
     CDS             complement(391246..392217)
                     /color=4
                     /note="LMRG_00157T0"
     CDS             392437..392619
                     /color=4
                     /note="LMRG_02886T0"
     CDS             392836..393213
                     /color=4
                     /note="LMRG_00158T0"
     terminator      393217..393250
                     /color=6
                     /note="probability = 79"
     CDS             393513..393890
                     /color=4
                     /note="LMRG_02885T0"
     CDS             394223..394582
                     /color=4
                     /note="LMRG_02884T0"
     terminator      394605..394628
                     /color=6
                     /note="probability = 100"
     operon          394683..397320
     CDS             394708..394953
                     /color=4
                     /note="LMRG_02883T0"
     CDS             394908..395468
                     /color=4
                     /note="LMRG_02882T0"
     CDS             395578..397278
                     /color=4
                     /note="LMRG_00162T0"
     terminator      397288..397313
                     /color=6
                     /note="probability = 100"
     CDS             397429..398532
                     /color=4
                     /note="LMRG_00163T0"
     terminator      398542..398571
                     /color=6
                     /note="probability = 88"
     CDS             398622..399101
                     /color=4
                     /note="LMRG_00164T0"
     terminator      399111..399141
                     /color=6
                     /note="probability = 95"
     CDS             399259..399624
                     /color=4
                     /note="LMRG_00165T0"
     terminator      399637..399662
                     /color=6
                     /note="probability = 100"
     CDS             399794..400369
                     /color=4
                     /note="LMRG_00166T0"
     CDS             400434..400604
                     /color=4
                     /note="LMRG_00167T0"
     terminator      400607..400635
                     /color=6
                     /note="probability = 100"
     CDS             400696..401424
                     /color=4
                     /note="LMRG_00168T0"
     terminator      401416..401471
                     /color=6
                     /note="probability = 100"
     terminator      complement(401432..401455)
                     /color=6
                     /note="probability = 90"
     CDS             complement(401460..402353)
                     /color=4
                     /note="LMRG_00169T0"
     CDS             402551..404545
                     /color=4
                     /note="LMRG_00170T0"
     terminator      404548..404583
                     /color=6
                     /note="probability = 100"
     CDS             404645..405520
                     /color=4
                     /note="LMRG_00171T0"
     CDS             405586..406344
                     /color=4
                     /note="LMRG_00172T0"
     terminator      complement(406359..406393)
                     /color=6
                     /note="probability = 100"
     terminator      406359..406393
                     /color=6
                     /note="probability = 100"
     CDS             complement(406412..407320)
                     /color=4
                     /note="LMRG_00173T0"
     CDS             complement(407395..409155)
                     /color=4
                     /note="LMRG_00174T0"
     CDS             409347..409940
                     /color=4
                     /note="LMRG_00175T0"
     ncRNA           409956..410100
                     /note="putative ncRNA"
                     /color=3
     terminator      410073..410098
                     /color=6
                     /note="probability = 100"
     CDS             410126..411085
                     /color=4
                     /note="LMRG_00176T0"
     CDS             411160..411384
                     /color=4
                     /note="LMRG_00177T0"
     terminator      complement(411399..411429)
                     /color=6
                     /note="probability = 100"
     terminator      411399..411429
                     /color=6
                     /note="probability = 100"
     CDS             complement(411435..412943)
                     /color=4
                     /note="LMRG_00178T0"
     CDS             413139..413588
                     /color=4
                     /note="LMRG_00179T0"
     CDS             413585..414253
                     /color=4
                     /note="LMRG_00180T0"
     CDS             414260..414910
                     /color=4
                     /note="LMRG_00181T0"
     CDS             415019..417079
                     /color=4
                     /note="LMRG_00182T0"
     CDS             417083..417685
                     /color=4
                     /note="LMRG_00183T0"
     CDS             417713..418180
                     /color=4
                     /note="LMRG_00184T0"
     CDS             418197..418595
                     /color=4
                     /note="LMRG_00185T0"
     CDS             418606..419256
                     /color=4
                     /note="LMRG_00186T0"
     CDS             419253..420299
                     /color=4
                     /note="LMRG_00187T0"
     ncRNA           419482..419602
                     /note="rli30"
                     /color=3
     ncRNA           complement(419482..419602)
                     /note="rli30"
                     /color=3
     CDS             420315..420608
                     /color=4
                     /note="LMRG_00188T0"
     CDS             420623..421894
                     /color=4
                     /note="LMRG_00189T0"
     terminator      421906..421941
                     /color=6
                     /note="probability = 100"
     CDS             422034..422969
                     /color=4
                     /note="LMRG_00190T0"
     terminator      422985..423006
                     /color=6
                     /note="probability = 100"
     ncRNA           423176..423572
                     /note="rliB (Mandin et al., 2007)"
                     /color=3
     CDS             complement(423796..423963)
                     /color=4
                     /note="LMRG_02881T0"
     CDS             complement(423963..424124)
                     /color=4
                     /note="LMRG_02880T0"
     CDS             424143..424721
                     /color=4
                     /note="LMRG_00191T0"
     terminator      424733..424753
                     /color=6
                     /note="probability = 100"
     CDS             424829..425509
                     /color=4
                     /note="LMRG_00192T0"
     terminator      complement(425502..425525)
                     /color=6
                     /note="probability = 100"
     terminator      425502..425525
                     /color=6
                     /note="probability = 100"
     operon          complement(425509..426400)
     CDS             complement(425534..425893)
                     /color=4
                     /note="LMRG_00193T0"
     CDS             complement(425900..426358)
                     /color=4
                     /note="LMRG_00194T0"
     CDS             426740..428575
                     /color=4
                     /note="LMRG_00195T0"
     promoter        428612..428644
                     /color=15
                     /note="Score = 8.12"
                     /clustalx_file="clustalx\10403S_pseudoChr_terminator_promoter_rRNA_tRNA_new_version_cleaned.gbk.seq.00012.out"
     CDS             428676..429107
                     /color=4
                     /note="LMRG_00196T0"
     terminator      complement(429113..429144)
                     /color=6
                     /note="probability = 100"
     terminator      429113..429144
                     /color=6
                     /note="probability = 100"
     CDS             complement(429154..430584)
                     /color=4
                     /note="LMRG_00197T0"
     terminator      complement(430662..430694)
                     /color=6
                     /note="probability = 100"
     CDS             complement(430705..431520)
                     /color=4
                     /note="LMRG_00198T0"
     terminator      complement(431560..431610)
                     /color=6
                     /note="probability = 100"
     terminator      complement(431766..431786)
                     /color=6
                     /note="probability = 90"
     CDS             complement(431801..432169)
                     /color=4
                     /note="LMRG_00199T0"
     CDS             432316..433731
                     /color=4
                     /note="LMRG_00200T0"
     terminator      433743..433765
                     /color=6
                     /note="probability = 100"
     CDS             433863..434867
                     /color=4
                     /note="LMRG_00201T0"
     terminator      complement(434873..434890)
                     /color=6
                     /note="probability = 90"
     terminator      434873..434890
                     /color=6
                     /note="probability = 77"
     CDS             complement(434899..436215)
                     /color=4
                     /note="LMRG_00202T0"
     CDS             436417..437169
                     /color=4
                     /note="LMRG_00203T0"
     terminator      437177..437202
                     /color=6
                     /note="probability = 100"
     CDS             437275..437718
                     /color=4
                     /note="LMRG_00204T0"
     terminator      437723..437764
                     /color=6
                     /note="probability = 100"
     terminator      complement(437729..437758)
                     /color=6
                     /note="probability = 100"
     CDS             complement(437764..439425)
                     /color=4
                     /note="LMRG_00205T0"
     CDS             439681..441012
                     /color=4
                     /note="LMRG_00206T0"
     terminator      complement(441021..441051)
                     /color=6
                     /note="probability = 100"
     terminator      441021..441051
                     /color=6
                     /note="probability = 100"
     CDS             complement(441058..441798)
                     /color=4
                     /note="LMRG_00207T0"
     CDS             442028..443503
                     /color=4
                     /note="LMRG_00208T0"
     CDS             443496..444992
                     /color=4
                     /note="LMRG_02879T0"
     CDS             445003..446253
                     /color=4
                     /note="LMRG_00211T0"
     CDS             446269..448320
                     /color=4
                     /note="LMRG_00212T0"
     CDS             448333..449187
                     /color=4
                     /note="LMRG_00213T0"
     terminator      449191..449226
                     /color=6
                     /note="probability = 100"
     CDS             449247..450077
                     /color=4
                     /note="LMRG_00214T0"
     operon          450079..451840
     CDS             450155..450424
                     /color=4
                     /note="LMRG_00215T0"
     CDS             450443..451798
                     /color=4
                     /note="LMRG_00216T0"
     terminator      complement(451805..451833)
                     /color=6
                     /note="probability = 88"
     terminator      451806..451832
                     /color=6
                     /note="probability = 100"
     CDS             complement(451838..452806)
                     /color=4
                     /note="LMRG_00217T0"
     CDS             452978..454300
                     /color=4
                     /note="LMRG_00218T0"
     terminator      454308..454332
                     /color=6
                     /note="probability = 100"
     operon          454354..456867
     CDS             454404..455675
                     /color=4
                     /note="LMRG_00219T0"
     CDS             455641..456816
                     /color=4
                     /note="LMRG_00220T0"
     terminator      complement(456825..456853)
                     /color=6
                     /note="probability = 100"
     terminator      456825..456853
                     /color=6
                     /note="probability = 100"
     CDS             complement(456864..457880)
                     /color=4
                     /note="LMRG_00221T0"
     promoter        complement(457936..457969)
                     /color=15
                     /note="Score = 8.04"
                     /clustalx_file="clustalx\10403S_pseudoChr_terminator_promoter_rRNA_tRNA_new_version_cleaned.gbk.seq.00013.out"
     CDS             458118..459311
                     /color=4
                     /note="LMRG_00222T0"
     terminator      complement(459305..459357)
                     /color=6
                     /note="probability = 100"
     terminator      459319..459342
                     /color=6
                     /note="probability = 100"
     CDS             complement(459351..460271)
                     /color=4
                     /note="LMRG_00223T0"
     CDS             complement(460382..460732)
                     /color=4
                     /note="LMRG_00224T0"
     CDS             complement(460751..461737)
                     /color=4
                     /note="LMRG_00225T0"
     CDS             complement(461758..462279)
                     /color=4
                     /note="LMRG_00226T0"
     CDS             complement(462304..462684)
                     /color=4
                     /note="LMRG_00227T0"
     CDS             complement(462739..463989)
                     /color=4
                     /note="LMRG_00228T0"
     terminator      complement(464186..464209)
                     /color=6
                     /note="probability = 81"
     CDS             complement(464247..465194)
                     /color=4
                     /note="LMRG_00229T0"
     CDS             465561..466226
                     /color=4
                     /note="LMRG_00230T0"
     CDS             466244..468265
                     /color=4
                     /note="LMRG_00231T0"
     CDS             468298..468594
                     /color=4
                     /note="LMRG_00232T0"
     CDS             468638..469480
                     /color=4
                     /note="LMRG_00233T0"
     CDS             469556..470587
                     /color=4
                     /note="LMRG_00234T0"
     terminator      complement(470601..470637)
                     /color=6
                     /note="probability = 100"
     terminator      470601..470637
                     /color=6
                     /note="probability = 100"
     CDS             complement(470644..471279)
                     /color=4
                     /note="LMRG_00235T0"
     promoter        471414..471447
                     /color=15
                     /note="Score = 16.32"
                     /clustalx_file="clustalx\10403S_pseudoChr_terminator_promoter_rRNA_tRNA_new_version_cleaned.gbk.seq.00014.out"
     operon          471463..474283
     CDS             471489..472670
                     /color=4
                     /note="LMRG_00236T0"
     CDS             472760..474238
                     /color=4
                     /note="LMRG_00237T0"
     terminator      474251..474276
                     /color=6
                     /note="probability = 100"
     operon          474317..475811
     CDS             474367..475074
                     /color=4
                     /note="LMRG_00238T0"
     CDS             475075..475770
                     /color=4
                     /note="LMRG_00239T0"
     terminator      475775..475802
                     /color=6
                     /note="probability = 100"
     terminator      complement(475775..475802)
                     /color=6
                     /note="probability = 100"
     CDS             complement(475812..476852)
                     /color=4
                     /note="LMRG_00240T0"
     ncRNA           477023..477185
                     /note="rli31"
                     /color=3
     terminator      477143..477177
                     /color=6
                     /note="probability = 100"
     CDS             477252..478157
                     /color=4
                     /note="LMRG_00241T0"
     terminator      478165..478191
                     /color=6
                     /note="probability = 100"
     terminator      complement(478165..478191)
                     /color=6
                     /note="probability = 100"
     CDS             complement(478200..479576)
                     /color=4
                     /note="LMRG_00242T0"
     ncRNA           complement(479838..479991)
                     /note="rli32"
                     /color=3
     terminator      complement(479841..479865)
                     /color=6
                     /note="probability = 100"
     operon          complement(480014..486538)
     CDS             complement(480069..480380)
                     /color=4
                     /note="LMRG_00243T0"
     CDS             complement(480381..480698)
                     /color=4
                     /note="LMRG_00244T0"
     CDS             complement(480695..481450)
                     /color=4
                     /note="LMRG_00245T0"
     CDS             complement(481440..482162)
                     /color=4
                     /note="LMRG_00246T0"
     CDS             complement(482141..482767)
                     /color=4
                     /note="LMRG_00247T0"
     CDS             complement(482768..483352)
                     /color=4
                     /note="LMRG_00248T0"
     CDS             complement(483353..484636)
                     /color=4
                     /note="LMRG_00249T0"
     CDS             complement(484633..485274)
                     /color=4
                     /note="LMRG_00250T0"
     CDS             complement(485271..486452)
                     /color=4
                     /note="LMRG_00251T0"
     CDS             486604..487431
                     /color=4
                     /note="LMRG_00252T0"
     CDS             complement(487416..487712)
                     /color=4
                     /note="LMRG_00253T0"
     CDS             487789..488820
                     /color=4
                     /note="LMRG_00254T0"
     terminator      488830..488850
                     /color=6
                     /note="probability = 83"
     terminator      complement(488830..488850)
                     /color=6
                     /note="probability = 100"
     CDS             complement(488861..490156)
                     /color=4
                     /note="LMRG_00255T0"
     ncRNA           complement(490215..490347)
                     /note="putative purine riboswitch"
                     /color=3
     operon          490397..492686
     CDS             490472..491866
                     /color=4
                     /note="LMRG_00256T0"
     CDS             491910..492638
                     /color=4
                     /note="LMRG_00257T0"
     terminator      492647..492684
                     /color=6
                     /note="probability = 100"
     CDS             493050..494531
                     /color=4
                     /note="LMRG_00258T0"
     operon          complement(494557..495835)
     terminator      494560..494580
                     /color=6
                     /note="probability = 100"
     terminator      complement(494560..494580)
                     /color=6
                     /note="probability = 100"
     CDS             complement(494585..495043)
                     /color=4
                     /note="LMRG_00259T0"
     CDS             complement(495057..495809)
                     /color=4
                     /note="LMRG_00260T0"
     operon          495945..496896
     CDS             495974..496183
                     /color=4
                     /note="LMRG_00261T0"
     CDS             496205..496861
                     /color=4
                     /note="LMRG_00262T0"
     terminator      complement(496855..496898)
                     /color=6
                     /note="probability = 100"
     terminator      496866..496887
                     /color=6
                     /note="probability = 100"
     CDS             complement(496892..498076)
                     /color=4
                     /note="LMRG_00263T0"
     terminator      complement(498118..498146)
                     /color=6
                     /note="probability = 100"
     CDS             complement(498164..499594)
                     /color=4
                     /note="LMRG_00264T0"
     operon          499934..503701
     CDS             500019..502349
                     /color=4
                     /note="LMRG_00265T0"
     CDS             502465..503637
                     /color=4
                     /note="LMRG_00266T0"
     terminator      503647..503682
                     /color=6
                     /note="probability = 100"
     CDS             503896..504609
                     /color=4
                     /note="LMRG_00267T0"
     terminator      504613..504645
                     /color=6
                     /note="probability = 95"
     CDS             504678..505703
                     /color=4
                     /note="LMRG_00268T0"
     CDS             505721..508186
                     /color=4
                     /note="LMRG_00269T0"
     terminator      508190..508211
                     /color=6
                     /note="probability = 100"
     CDS             508303..509706
                     /color=4
                     /note="LMRG_00270T0"
     terminator      509715..509738
                     /color=6
                     /note="probability = 100"
     CDS             509844..510257
                     /color=4
                     /note="LMRG_00271T0"
     CDS             510260..512026
                     /color=4
                     /note="LMRG_00272T0"
     CDS             512026..512796
                     /color=4
                     /note="LMRG_00273T0"
     CDS             512924..513466
                     /color=4
                     /note="LMRG_00274T0"
     terminator      513479..513502
                     /color=6
                     /note="probability = 100"
     promoter        513510..513543
                     /color=15
                     /note="Score = 11.50"
                     /clustalx_file="clustalx\10403S_pseudoChr_terminator_promoter_rRNA_tRNA_new_version_cleaned.gbk.seq.00015.out"
     CDS             513694..514494
                     /color=4
                     /note="LMRG_00275T0"
     operon          complement(514492..516961)
     terminator      complement(514501..514527)
                     /color=6
                     /note="probability = 100"
     terminator      514503..514525
                     /color=6
                     /note="probability = 100"
     CDS             complement(514532..515638)
                     /color=4
                     /note="LMRG_00276T0"
     CDS             complement(515655..516932)
                     /color=4
                     /note="LMRG_00277T0"
     terminator      complement(516983..517014)
                     /color=6
                     /note="probability = 93"
     ncRNA           complement(516988..517156)
                     /note="putative SAM riboswitch (S-box leader)"
                     /color=3
     promoter        517279..517311
                     /color=15
                     /note="Score = 11.53"
                     /clustalx_file="clustalx\10403S_pseudoChr_terminator_promoter_rRNA_tRNA_new_version_cleaned.gbk.seq.00016.out"
     CDS             517380..517907
                     /color=4
                     /note="LMRG_00278T0"
     terminator      517954..517977
                     /color=6
                     /note="probability = 100"
     terminator      complement(517954..517977)
                     /color=6
                     /note="probability = 100"
     CDS             complement(517985..519331)
                     /color=4
                     /note="LMRG_00279T0"
     terminator      complement(519449..519488)
                     /color=6
                     /note="probability = 100"
     CDS             complement(519503..520204)
                     /color=4
                     /note="LMRG_00280T0"
     CDS             complement(520280..520828)
                     /color=4
                     /note="LMRG_00281T0"
     operon          520970..523058
     CDS             521022..521354
                     /color=4
                     /note="LMRG_00282T0"
     CDS             521347..521937
                     /color=4
                     /note="LMRG_00283T0"
     CDS             521930..523030
                     /color=4
                     /note="LMRG_00284T0"
     terminator      523039..523062
                     /color=6
                     /note="probability = 100"
     promoter        523059..523091
                     /color=15
                     /note="Score = 7.04"
                     /clustalx_file="clustalx\10403S_pseudoChr_terminator_promoter_rRNA_tRNA_new_version_cleaned.gbk.seq.00017.out"
     CDS             523136..523636
                     /color=4
                     /note="LMRG_00285T0"
     terminator      523642..523678
                     /color=6
                     /note="probability = 100"
     terminator      complement(523642..523678)
                     /color=6
                     /note="probability = 100"
     CDS             complement(523684..524070)
                     /color=4
                     /note="LMRG_00286T0"
     terminator      complement(524078..524116)
                     /color=6
                     /note="probability = 80"
     CDS             complement(524122..524466)
                     /color=4
                     /note="LMRG_00287T0"
     terminator      complement(524581..524607)
                     /color=6
                     /note="probability = 80"
     CDS             complement(524613..525953)
                     /color=4
                     /note="LMRG_00288T0"
     operon          526062..530177
     CDS             526119..526580
                     /color=4
                     /note="LMRG_00289T0"
     CDS             526600..528312
                     /color=4
                     /note="LMRG_00290T0"
     CDS             528309..530126
                     /color=4
                     /note="LMRG_00291T0"
     terminator      530136..530163
                     /color=6
                     /note="probability = 100"
     CDS             530243..530542
                     /color=4
                     /note="LMRG_00292T0"
     terminator      530548..530579
                     /color=6
                     /note="probability = 100"
     terminator      complement(530548..530579)
                     /color=6
                     /note="probability = 100"
     CDS             complement(530587..532356)
                     /color=4
                     /note="LMRG_00293T0"
     promoter        complement(532409..532442)
                     /color=15
                     /note="Score = 11.89"
                     /clustalx_file="clustalx\10403S_pseudoChr_terminator_promoter_rRNA_tRNA_new_version_cleaned.gbk.seq.00018.out"
     terminator      complement(532483..532509)
                     /color=6
                     /note="probability = 100"
     CDS             complement(532517..533143)
                     /color=4
                     /note="LMRG_00294T0"
     operon          533285..534734
     CDS             533324..533767
                     /color=4
                     /note="LMRG_00295T0"
     CDS             533764..534705
                     /color=4
                     /note="LMRG_00296T0"
     terminator      534718..534737
                     /color=6
                     /note="probability = 100"
     CDS             534801..535334
                     /color=4
                     /note="LMRG_00297T0"
     CDS             complement(535331..535573)
                     /color=4
                     /note="LMRG_00298T0"
     CDS             535680..537431
                     /color=4
                     /note="LMRG_00299T0"
     terminator      537438..537468
                     /color=6
                     /note="probability = 100"
     terminator      complement(537441..537465)
                     /color=6
                     /note="probability = 100"
     CDS             complement(537472..537966)
                     /color=4
                     /note="LMRG_00300T0"
     terminator      complement(538024..538046)
                     /color=6
                     /note="probability = 100"
     CDS             complement(538046..539188)
                     /color=4
                     /note="LMRG_00301T0"
     operon          539282..540218
     CDS             539295..539750
                     /color=4
                     /note="LMRG_00302T0"
     CDS             539806..540198
                     /color=4
                     /note="LMRG_00303T0"
     terminator      540208..540224
                     /color=6
                     /note="probability = 100"
     CDS             540295..541035
                     /color=4
                     /note="LMRG_00304T0"
     terminator      541043..541062
                     /color=6
                     /note="probability = 100"
     operon          541104..541723
     CDS             541121..541399
                     /color=4
                     /note="LMRG_00305T0"
     CDS             541415..541681
                     /color=4
                     /note="LMRG_00306T0"
     terminator      541686..541713
                     /color=6
                     /note="probability = 100"
     terminator      complement(541686..541713)
                     /color=6
                     /note="probability = 100"
     operon          complement(541690..542920)
     CDS             complement(541719..542162)
                     /color=4
                     /note="LMRG_00307T0"
     CDS             complement(542193..542894)
                     /color=4
                     /note="LMRG_00308T0"
     terminator      complement(542932..542976)
                     /color=6
                     /note="probability = 90"
     CDS             complement(542980..544659)
                     /color=4
                     /note="LMRG_00309T0"
     CDS             544963..549711
                     /color=4
                     /note="LMRG_00310T0"
     terminator      549721..549744
                     /color=6
                     /note="probability = 100"
     promoter        549748..549781
                     /color=15
                     /note="Score = 10.63"
                     /clustalx_file="clustalx\10403S_pseudoChr_terminator_promoter_rRNA_tRNA_new_version_cleaned.gbk.seq.00019.out"
     operon          549783..550787
     CDS             549807..550082
                     /color=4
                     /note="LMRG_00311T0"
     CDS             550144..550671
                     /color=4
                     /note="LMRG_00312T0"
     terminator      550760..550784
                     /color=6
                     /note="probability = 100"
     CDS             551030..553060
                     /color=4
                     /note="LMRG_00313T0"
     CDS             553062..553514
                     /color=4
                     /note="LMRG_00314T0"
     CDS             553515..554576
                     /color=4
                     /note="LMRG_00315T0"
     CDS             554591..554899
                     /color=4
                     /note="LMRG_00316T0"
     CDS             554926..556194
                     /color=4
                     /note="LMRG_00317T0"
     terminator      556201..556225
                     /color=6
                     /note="probability = 100"
     CDS             556284..556988
                     /color=4
                     /note="LMRG_00318T0"
     terminator      556991..557013
                     /color=6
                     /note="probability = 100"
     CDS             557093..557509
                     /color=4
                     /note="LMRG_00319T0"
     CDS             557523..558116
                     /color=4
                     /note="LMRG_00320T0"
     terminator      558126..558172
                     /color=6
                     /note="probability = 100"
     terminator      complement(558126..558172)
                     /color=6
                     /note="probability = 100"
     tRNA            complement(558185..558274)
                     /color=9
                     /note="Ser tRNA; E-value = 7.00E-44"
     CDS             complement(558719..559000)
                     /color=4
                     /note="LMRG_00321T0"
     CDS             559401..560264
                     /color=4
                     /note="LMRG_00322T0"
     CDS             560264..560623
                     /color=4
                     /note="LMRG_00323T0"
     CDS             561155..561688
                     /color=4
                     /note="LMRG_00325T0"
     CDS             561752..562669
                     /color=4
                     /note="LMRG_00326T0"
     terminator      562680..562702
                     /color=6
                     /note="probability = 100"
     CDS             562935..564815
                     /color=4
                     /note="LMRG_00327T0"
     terminator      564825..564860
                     /color=6
                     /note="probability = 76"
     CDS             564911..565639
                     /color=4
                     /note="LMRG_02878T0"
     terminator      565649..565670
                     /color=6
                     /note="probability = 93"
     CDS             565782..566432
                     /color=4
                     /note="LMRG_00330T0"
     terminator      566430..566474
                     /color=6
                     /note="probability = 100"
     terminator      complement(566430..566474)
                     /color=6
                     /note="probability = 100"
     CDS             complement(566472..568292)
                     /color=4
                     /note="LMRG_00331T0"
     CDS             568527..569918
                     /color=4
                     /note="LMRG_00332T0"
     terminator      569958..569999
                     /color=6
                     /note="probability = 100"
     CDS             570008..570847
                     /color=4
                     /note="LMRG_00333T0"
     terminator      complement(570853..570887)
                     /color=6
                     /note="probability = 100"
     terminator      570856..570884
                     /color=6
                     /note="probability = 91"
     CDS             complement(570930..571214)
                     /color=4
                     /note="LMRG_00334T0"
     operon          571286..576383
     CDS             571312..572262
                     /color=4
                     /note="LMRG_00335T0"
     CDS             572286..572927
                     /color=4
                     /note="LMRG_00336T0"
     CDS             572970..575660
                     /color=4
                     /note="LMRG_00337T0"
     CDS             575706..576353
                     /color=4
                     /note="LMRG_00338T0"
     terminator      576358..576377
                     /color=6
                     /note="probability = 100"
     terminator      complement(576358..576377)
                     /color=6
                     /note="probability = 100"
     CDS             complement(576362..576898)
                     /color=4
                     /note="LMRG_00339T0"
     terminator      complement(576851..576873)
                     /color=6
                     /note="probability = 100"
     CDS             complement(576885..577808)
                     /color=4
                     /note="LMRG_00340T0"
     promoter        577928..577961
                     /color=15
                     /note="Score = 13.52"
                     /clustalx_file="clustalx\10403S_pseudoChr_terminator_promoter_rRNA_tRNA_new_version_cleaned.gbk.seq.00020.out"
     operon          577979..579023
     CDS             577996..578205
                     /color=4
                     /note="LMRG_00341T0"
     CDS             578273..578980
                     /color=4
                     /note="LMRG_00342T0"
     terminator      complement(578978..579020)
                     /color=6
                     /note="probability = 100"
     terminator      578981..579017
                     /color=6
                     /note="probability = 100"
     CDS             complement(579024..579587)
                     /color=4
                     /note="LMRG_00343T0"
     operon          579675..580919
     CDS             579707..580123
                     /color=4
                     /note="LMRG_00344T0"
     CDS             580175..580810
                     /color=4
                     /note="LMRG_00345T0"
     CDS             complement(580800..581696)
                     /color=4
                     /note="LMRG_00346T0"
     terminator      580887..580907
                     /color=6
                     /note="probability = 100"
     CDS             581927..582211
                     /color=4
                     /note="LMRG_00347T0"
     terminator      complement(582235..582254)
                     /color=6
                     /note="probability = 100"
     terminator      582235..582254
                     /color=6
                     /note="probability = 100"
     CDS             complement(582266..582574)
                     /color=4
                     /note="LMRG_00348T0"
     operon          complement(582610..584395)
     terminator      complement(582611..582629)
                     /color=6
                     /note="probability = 100"
     CDS             complement(582638..583453)
                     /color=4
                     /note="LMRG_00349T0"
     CDS             complement(583479..584345)
                     /color=4
                     /note="LMRG_00350T0"
     CDS             584320..584490
                     /color=4
                     /note="LMRG_02877T0"
     operon          584509..585772
     CDS             584519..585082
                     /color=4
                     /note="LMRG_00351T0"
     CDS             585079..585342
                     /color=4
                     /note="LMRG_00352T0"
     CDS             585352..585729
                     /color=4
                     /note="LMRG_00353T0"
     terminator      585737..585776
                     /color=6
                     /note="probability = 100"
     operon          585836..587588
     CDS             585843..586778
                     /color=4
                     /note="LMRG_00354T0"
     CDS             586771..587541
                     /color=4
                     /note="LMRG_00355T0"
     terminator      587560..587579
                     /color=6
                     /note="probability = 100"
     CDS             587588..587791
                     /color=4
                     /note="LMRG_00356T0"
     operon          587595..588936
     promoter        587623..587655
                     /color=15
                     /note="Score = 17.07"
                     /clustalx_file="clustalx\10403S_pseudoChr_terminator_promoter_rRNA_tRNA_new_version_cleaned.gbk.seq.00021.out"
     CDS             587803..588684
                     /color=4
                     /note="LMRG_00357T0"
     CDS             588702..588878
                     /color=4
                     /note="LMRG_00358T0"
     terminator      588895..588933
                     /color=6
                     /note="probability = 95"
     CDS             589004..589612
                     /color=4
                     /note="LMRG_00359T0"
     CDS             complement(589721..589972)
                     /color=4
                     /note="LMRG_02876T0"
     CDS             590527..590955
                     /color=4
                     /note="LMRG_00360T0"
     operon          complement(590962..592198)
     terminator      590964..590988
                     /color=6
                     /note="probability = 100"
     terminator      complement(590964..590988)
                     /color=6
                     /note="probability = 100"
     CDS             complement(590994..591203)
                     /color=4
                     /note="LMRG_00361T0"
     CDS             complement(591222..592142)
                     /color=4
                     /note="LMRG_00362T0"
     operon          592314..606100
     CDS             592332..592538
                     /color=4
                     /note="LMRG_02875T0"
     CDS             592514..592828
                     /color=4
                     /note="LMRG_02874T0"
     CDS             592821..593588
                     /color=4
                     /note="LMRG_00364T0"
     CDS             593601..593873
                     /color=4
                     /note="LMRG_00365T0"
     CDS             593876..594637
                     /color=4
                     /note="LMRG_00366T0"
     CDS             594653..595699
                     /color=4
                     /note="LMRG_00367T0"
     CDS             595746..597821
                     /color=4
                     /note="LMRG_00368T0"
     CDS             597843..599066
                     /color=4
                     /note="LMRG_00369T0"
     CDS             599063..599842
                     /color=4
                     /note="LMRG_00370T0"
     CDS             599871..600659
                     /color=4
                     /note="LMRG_00371T0"
     CDS             600684..601019
                     /color=4
                     /note="LMRG_00372T0"
     CDS             complement(600937..601107)
                     /color=4
                     /note="LMRG_02873T0"
     CDS             601046..601897
                     /color=4
                     /note="LMRG_00373T0"
     CDS             601857..602684
                     /color=4
                     /note="LMRG_00374T0"
     CDS             602694..603194
                     /color=4
                     /note="LMRG_00375T0"
     CDS             603217..605130
                     /color=4
                     /note="LMRG_00376T0"
     CDS             605143..606051
                     /color=4
                     /note="LMRG_00377T0"
     terminator      606051..606093
                     /color=6
                     /note="probability = 100"
     CDS             606289..607152
                     /color=4
                     /note="LMRG_00378T0"
     terminator      607193..607218
                     /color=6
                     /note="probability = 100"
     operon          607387..631298
     CDS             607427..607786
                     /color=4
                     /note="LMRG_00379T0"
     CDS             607806..609662
                     /color=4
                     /note="LMRG_00380T0"
     CDS             609675..609974
                     /color=4
                     /note="LMRG_00381T0"
     CDS             609993..610403
                     /color=4
                     /note="LMRG_02872T0"
     CDS             610419..611465
                     /color=4
                     /note="LMRG_00384T0"
     CDS             611467..611889
                     /color=4
                     /note="LMRG_00385T0"
     CDS             611910..613145
                     /color=4
                     /note="LMRG_00386T0"
     CDS             613159..613395
                     /color=4
                     /note="LMRG_00387T0"
     CDS             613416..614408
                     /color=4
                     /note="LMRG_00388T0"
     CDS             614411..615958
                     /color=4
                     /note="LMRG_00389T0"
     CDS             615964..617367
                     /color=4
                     /note="LMRG_00390T0"
     CDS             617390..618556
                     /color=4
                     /note="LMRG_00391T0"
     CDS             618663..619127
                     /color=4
                     /note="LMRG_00392T0"
     CDS             619137..619565
                     /color=4
                     /note="LMRG_00393T0"
     CDS             619585..621105
                     /color=4
                     /note="LMRG_00394T0"
     CDS             621117..621992
                     /color=4
                     /note="LMRG_00395T0"
     CDS             622004..623293
                     /color=4
                     /note="LMRG_00396T0"
     CDS             623312..623698
                     /color=4
                     /note="LMRG_00397T0"
     CDS             623670..623951
                     /color=4
                     /note="LMRG_00398T0"
     CDS             complement(623874..624041)
                     /color=4
                     /note="LMRG_02871T0"
     CDS             623972..624373
                     /color=4
                     /note="LMRG_00399T0"
     CDS             624385..624795
                     /color=4
                     /note="LMRG_00400T0"
     CDS             624812..625108
                     /color=4
                     /note="LMRG_00401T0"
     CDS             625176..626828
                     /color=4
                     /note="LMRG_00402T0"
     CDS             626831..627937
                     /color=4
                     /note="LMRG_00403T0"
     CDS             627924..628616
                     /color=4
                     /note="LMRG_00404T0"
     CDS             628613..629914
                     /color=4
                     /note="LMRG_00405T0"
     CDS             629931..630599
                     /color=4
                     /note="LMRG_00406T0"
     CDS             630613..631257
                     /color=4
                     /note="LMRG_00407T0"
     terminator      631264..631291
                     /color=6
                     /note="probability = 100"
     operon          631319..632075
     CDS             631379..631705
                     /color=4
                     /note="LMRG_00408T0"
     CDS             631705..632028
                     /color=4
                     /note="LMRG_00409T0"
     terminator      complement(632034..632068)
                     /color=6
                     /note="probability = 100"
     terminator      632034..632068
                     /color=6
                     /note="probability = 100"
     CDS             complement(632074..632721)
                     /color=4
                     /note="LMRG_00410T0"
     promoter        632915..632947
                     /color=15
                     /note="Score = 12.34"
                     /clustalx_file="clustalx\10403S_pseudoChr_terminator_promoter_rRNA_tRNA_new_version_cleaned.gbk.seq.00022.out"
     CDS             632992..634722
                     /color=4
                     /note="LMRG_00411T0"
     operon          634863..637482
     CDS             634884..636689
                     /color=4
                     /note="LMRG_00412T0"
     CDS             636702..637430
                     /color=4
                     /note="LMRG_00413T0"
     terminator      complement(637436..637474)
                     /color=6
                     /note="probability = 100"
     terminator      637436..637474
                     /color=6
                     /note="probability = 93"
     CDS             complement(637479..637691)
                     /color=4
                     /note="LMRG_00414T0"
     ncRNA           637782..638097
                     /note="putative glucosamine-6-phosphate activated
                     ribozyme"
                     /color=3
     CDS             638138..639943
                     /color=4
                     /note="LMRG_00415T0"
     terminator      639953..639976
                     /color=6
                     /note="probability = 100"
     CDS             640056..640796
                     /color=4
                     /note="LMRG_00416T0"
     terminator      640785..640805
                     /color=6
                     /note="probability = 82"
     operon          640864..641740
     CDS             640879..641358
                     /color=4
                     /note="LMRG_00417T0"
     CDS             641372..641710
                     /color=4
                     /note="LMRG_00418T0"
     terminator      641711..641730
                     /color=6
                     /note="probability = 100"
     CDS             641855..642259
                     /color=4
                     /note="LMRG_00419T0"
     terminator      642273..642304
                     /color=6
                     /note="probability = 100"
     CDS             642569..642700
                     /color=4
                     /note="LMRG_02870T0"
     CDS             642952..644868
                     /color=4
                     /note="LMRG_00420T0"
     terminator      645040..645069
                     /color=6
                     /note="probability = 90"
     CDS             645198..645707
                     /color=4
                     /note="LMRG_00421T0"
     terminator      645741..645792
                     /color=6
                     /note="probability = 100"
     CDS             complement(645865..646869)
                     /color=4
                     /note="LMRG_00422T0"
     operon          647075..652472
     CDS             647084..647755
                     /color=4
                     /note="LMRG_00423T0"
     CDS             647752..648198
                     /color=4
                     /note="LMRG_00424T0"
     CDS             648211..649143
                     /color=4
                     /note="LMRG_00425T0"
     CDS             649158..651020
                     /color=4
                     /note="LMRG_00426T0"
     CDS             651040..652413
                     /color=4
                     /note="LMRG_00427T0"
     CDS             complement(652427..653086)
                     /color=4
                     /note="LMRG_00428T0"
     terminator      652442..652464
                     /color=6
                     /note="probability = 100"
     CDS             653350..653727
                     /color=4
                     /note="LMRG_00429T0"
     CDS             653711..654400
                     /color=4
                     /note="LMRG_00430T0"
     CDS             654397..655101
                     /color=4
                     /note="LMRG_00431T0"
     CDS             655116..657116
                     /color=4
                     /note="LMRG_00432T0"
     CDS             657145..657648
                     /color=4
                     /note="LMRG_00433T0"
     terminator      657735..657781
                     /color=6
                     /note="probability = 100"
     CDS             complement(657799..658122)
                     /color=4
                     /note="LMRG_00434T0"
     CDS             658186..658527
                     /color=4
                     /note="LMRG_00435T0"
     CDS             658634..658921
                     /color=4
                     /note="LMRG_00436T0"
     CDS             658918..659124
                     /color=4
                     /note="LMRG_00437T0"
     CDS             659090..659632
                     /color=4
                     /note="LMRG_00438T0"
     CDS             659687..659983
                     /color=4
                     /note="LMRG_00439T0"
     CDS             660079..660915
                     /color=4
                     /note="LMRG_00440T0"
     terminator      660926..660952
                     /color=6
                     /note="probability = 100"
     CDS             661041..661721
                     /color=4
                     /note="LMRG_00441T0"
     CDS             661802..662413
                     /color=4
                     /note="LMRG_00442T0"
     terminator      662405..662463
                     /color=6
                     /note="probability = 100"
     operon          662505..665219
     CDS             662528..663349
                     /color=4
                     /note="LMRG_00443T0"
     CDS             663321..664226
                     /color=4
                     /note="LMRG_00444T0"
     CDS             664219..665199
                     /color=4
                     /note="LMRG_00445T0"
     terminator      665201..665218
                     /color=6
                     /note="probability = 95"
     operon          665299..668688
     CDS             665326..666213
                     /color=4
                     /note="LMRG_00446T0"
     CDS             666213..667172
                     /color=4
                     /note="LMRG_00447T0"
     CDS             667179..667787
                     /color=4
                     /note="LMRG_00448T0"
     CDS             667797..668417
                     /color=4
                     /note="LMRG_00449T0"
     terminator      668662..668679
                     /color=6
                     /note="probability = 79"
     operon          668719..671972
     CDS             668745..670001
                     /color=4
                     /note="LMRG_00450T0"
     CDS             670067..670939
                     /color=4
                     /note="LMRG_00451T0"
     CDS             670945..671934
                     /color=4
                     /note="LMRG_00452T0"
     terminator      671944..671966
                     /color=6
                     /note="probability = 100"
     CDS             672088..673386
                     /color=4
                     /note="LMRG_00453T0"
     CDS             673403..674293
                     /color=4
                     /note="LMRG_00454T0"
     CDS             674305..675180
                     /color=4
                     /note="LMRG_00455T0"
     CDS             675203..676456
                     /color=4
                     /note="LMRG_00456T0"
     CDS             676460..677488
                     /color=4
                     /note="LMRG_00457T0"
     terminator      677494..677514
                     /color=6
                     /note="probability = 93"
     terminator      complement(677494..677514)
                     /color=6
                     /note="probability = 100"
     CDS             complement(677501..678619)
                     /color=4
                     /note="LMRG_00458T0"
     CDS             678779..679531
                     /color=4
                     /note="LMRG_00459T0"
     CDS             679567..680214
                     /color=4
                     /note="LMRG_00460T0"
     terminator      complement(680219..680246)
                     /color=6
                     /note="probability = 100"
     terminator      680219..680246
                     /color=6
                     /note="probability = 100"
     CDS             complement(680254..681243)
                     /color=4
                     /note="LMRG_00461T0"
     operon          681346..682762
     CDS             681422..682351
                     /color=4
                     /note="LMRG_00462T0"
     CDS             682391..682723
                     /color=4
                     /note="LMRG_00463T0"
     terminator      682727..682756
                     /color=6
                     /note="probability = 100"
     terminator      complement(682727..682756)
                     /color=6
                     /note="probability = 82"
     CDS             complement(682762..683628)
                     /color=4
                     /note="LMRG_00464T0"
     CDS             683782..684165
                     /color=4
                     /note="LMRG_00465T0"
     terminator      684180..684210
                     /color=6
                     /note="probability = 100"
     CDS             684626..684973
                     /color=4
                     /note="LMRG_00466T0"
     terminator      685124..685165
                     /color=6
                     /note="probability = 100"
     terminator      complement(685124..685165)
                     /color=6
                     /note="probability = 100"
     CDS             complement(685170..685637)
                     /color=4
                     /note="LMRG_00467T0"
     CDS             685807..686154
                     /color=4
                     /note="LMRG_00468T0"
     operon          complement(686258..689307)
     terminator      complement(686264..686287)
                     /color=6
                     /note="probability = 100"
     CDS             complement(686312..687190)
                     /color=4
                     /note="LMRG_00469T0"
     CDS             complement(687209..688021)
                     /color=4
                     /note="LMRG_00470T0"
     CDS             complement(688195..688680)
                     /color=4
                     /note="LMRG_02869T0"
     CDS             complement(688680..689147)
                     /color=4
                     /note="LMRG_00472T0"
     promoter        complement(689314..689347)
                     /color=15
                     /note="Score = 8.85"
                     /clustalx_file="clustalx\10403S_pseudoChr_terminator_promoter_rRNA_tRNA_new_version_cleaned.gbk.seq.00023.out"
     terminator      complement(689365..689393)
                     /color=6
                     /note="probability = 95"
     CDS             complement(689401..692217)
                     /color=4
                     /note="LMRG_00473T0"
     CDS             692410..693045
                     /color=4
                     /note="LMRG_00474T0"
     terminator      693177..693204
                     /color=6
                     /note="probability = 90"
     CDS             693238..694614
                     /color=4
                     /note="LMRG_00475T0"
     terminator      694622..694662
                     /color=6
                     /note="probability = 100"
     CDS             694879..699306
                     /color=4
                     /note="LMRG_00476T0"
     terminator      complement(699314..699335)
                     /color=6
                     /note="probability = 100"
     terminator      699314..699335
                     /color=6
                     /note="probability = 100"
     operon          complement(699321..700737)
     CDS             complement(699342..700190)
                     /color=4
                     /note="LMRG_00477T0"
     CDS             complement(700217..700693)
                     /color=4
                     /note="LMRG_00478T0"
     CDS             700817..701470
                     /color=4
                     /note="LMRG_00479T0"
     terminator      701483..701508
                     /color=6
                     /note="probability = 100"
     CDS             701571..702461
                     /color=4
                     /note="LMRG_00480T0"
     terminator      702467..702486
                     /color=6
                     /note="probability = 84"
     terminator      complement(702467..702486)
                     /color=6
                     /note="probability = 84"
     CDS             complement(702496..703197)
                     /color=4
                     /note="LMRG_00481T0"
     terminator      complement(703279..703303)
                     /color=6
                     /note="probability = 100"
     CDS             complement(703312..703953)
                     /color=4
                     /note="LMRG_00482T0"
     promoter        complement(704003..704036)
                     /color=15
                     /note="Score = 6.61"
                     /clustalx_file="clustalx\10403S_pseudoChr_terminator_promoter_rRNA_tRNA_new_version_cleaned.gbk.seq.00024.out"
     CDS             complement(704037..704957)
                     /color=4
                     /note="LMRG_00483T0"
     terminator      complement(705030..705054)
                     /color=6
                     /note="probability = 100"
     CDS             complement(705064..705594)
                     /color=4
                     /note="LMRG_00484T0"
     promoter        complement(705637..705670)
                     /color=15
                     /note="Score = 15.98"
                     /clustalx_file="clustalx\10403S_pseudoChr_terminator_promoter_rRNA_tRNA_new_version_cleaned.gbk.seq.00025.out"
     CDS             705849..706310
                     /color=4
                     /note="LMRG_00485T0"
     terminator      706314..706356
                     /color=6
                     /note="probability = 100"
     terminator      complement(706314..706356)
                     /color=6
                     /note="probability = 100"
     CDS             complement(706362..707822)
                     /color=4
                     /note="LMRG_02868T0"
     terminator      complement(707864..707888)
                     /color=6
                     /note="probability = 93"
     ncRNA           complement(707866..708136)
                     /note="putative lysine riboswitch"
                     /color=3
     CDS             complement(708178..708939)
                     /color=4
                     /note="LMRG_00488T0"
     CDS             709092..709442
                     /color=4
                     /note="LMRG_00489T0"
     terminator      709457..709479
                     /color=6
                     /note="probability = 100"
     CDS             709594..711495
                     /color=4
                     /note="LMRG_02867T0"
     terminator      711506..711531
                     /color=6
                     /note="probability = 100"
     CDS             711646..712284
                     /color=4
                     /note="LMRG_02795T0"
     terminator      712294..712340
                     /color=6
                     /note="probability = 100"
     CDS             712412..714460
                     /color=4
                     /note="LMRG_02794T0"
     terminator      complement(714461..714502)
                     /color=6
                     /note="probability = 100"
     terminator      714467..714496
                     /color=6
                     /note="probability = 100"
     CDS             complement(714500..714973)
                     /color=4
                     /note="LMRG_02793T0"
     CDS             complement(715001..715459)
                     /color=4
                     /note="LMRG_02792T0"
     CDS             715669..716211
                     /color=4
                     /note="LMRG_02791T0"
     CDS             716221..717321
                     /color=4
                     /note="LMRG_02790T0"
     CDS             717321..718130
                     /color=4
                     /note="LMRG_02789T0"
     CDS             718127..718933
                     /color=4
                     /note="LMRG_02788T0"
     CDS             718930..720003
                     /color=4
                     /note="LMRG_02787T0"
     CDS             720133..720834
                     /color=4
                     /note="LMRG_02786T0"
     CDS             720902..721444
                     /color=4
                     /note="LMRG_02785T0"
     CDS             721582..722454
                     /color=4
                     /note="LMRG_02784T0"
     terminator      722465..722485
                     /color=6
                     /note="probability = 91"
     CDS             722539..723468
                     /color=4
                     /note="LMRG_02783T0"
     terminator      723561..723591
                     /color=6
                     /note="probability = 80"
     CDS             723695..724147
                     /color=4
                     /note="LMRG_02782T0"
     CDS             724163..724669
                     /color=4
                     /note="LMRG_02781T0"
     CDS             complement(724757..725170)
                     /color=4
                     /note="LMRG_02242T0"
     operon          725291..728906
     CDS             725395..728025
                     /color=4
                     /note="LMRG_02243T0"
     CDS             728040..728888
                     /color=4
                     /note="LMRG_02244T0"
     terminator      728892..728932
                     /color=6
                     /note="probability = 89"
     operon          728903..730283
     CDS             728998..729555
                     /color=4
                     /note="LMRG_02245T0"
     CDS             729572..730234
                     /color=4
                     /note="LMRG_02246T0"
     terminator      complement(730226..730282)
                     /color=6
                     /note="probability = 100"
     terminator      730234..730274
                     /color=6
                     /note="probability = 100"
     CDS             complement(730250..730639)
                     /color=4
                     /note="LMRG_02247T0"
     CDS             730760..731584
                     /color=4
                     /note="LMRG_02248T0"
     terminator      731595..731623
                     /color=6
                     /note="probability = 100"
     CDS             731662..732630
                     /color=4
                     /note="LMRG_02249T0"
     CDS             732671..733951
                     /color=4
                     /note="LMRG_02250T0"
     CDS             734150..735784
                     /color=4
                     /note="LMRG_02251T0"
     terminator      735793..735820
                     /color=6
                     /note="probability = 100"
     CDS             735938..739585
                     /color=4
                     /note="LMRG_02252T0"
     terminator      739591..739616
                     /color=6
                     /note="probability = 100"
     terminator      complement(739591..739616)
                     /color=6
                     /note="probability = 100"
     CDS             complement(739835..741796)
                     /color=4
                     /note="LMRG_02253T0"
     terminator      complement(741892..741909)
                     /color=6
                     /note="probability = 93"
     CDS             complement(741910..742821)
                     /color=4
                     /note="LMRG_02254T0"
     CDS             743501..743785
                     /color=4
                     /note="LMRG_02255T0"
     terminator      743792..743817
                     /color=6
                     /note="probability = 100"
     CDS             743977..744867
                     /color=4
                     /note="LMRG_02256T0"
     terminator      744875..744898
                     /color=6
                     /note="probability = 100"
     CDS             744944..745716
                     /color=4
                     /note="LMRG_02257T0"
     CDS             745667..746698
                     /color=4
                     /note="LMRG_02258T0"
     terminator      746709..746735
                     /color=6
                     /note="probability = 100"
     terminator      complement(746709..746735)
                     /color=6
                     /note="probability = 100"
     CDS             complement(746741..747154)
                     /color=4
                     /note="LMRG_02259T0"
     CDS             747327..748964
                     /color=4
                     /note="LMRG_02260T0"
     CDS             748964..749113
                     /color=4
                     /note="LMRG_02952T0"
     terminator      749011..749046
                     /color=6
                     /note="probability = 100"
     CDS             749260..750645
                     /color=4
                     /note="LMRG_02261T0"
     terminator      complement(750685..750713)
                     /color=6
                     /note="probability = 100"
     terminator      750685..750713
                     /color=6
                     /note="probability = 95"
     CDS             complement(750752..751972)
                     /color=4
                     /note="LMRG_02262T0"
     CDS             complement(752105..752575)
                     /color=4
                     /note="LMRG_02263T0"
     CDS             752781..755423
                     /color=4
                     /note="LMRG_02264T0"
     terminator      755434..755468
                     /color=6
                     /note="probability = 87"
     CDS             755886..761993
                     /color=4
                     /note="LMRG_02265T0"
     terminator      complement(762039..762064)
                     /color=6
                     /note="probability = 100"
     terminator      762039..762064
                     /color=6
                     /note="probability = 100"
     CDS             complement(762130..762387)
                     /color=4
                     /note="LMRG_02266T0"
     CDS             762466..762843
                     /color=4
                     /note="LMRG_02267T0"
     ncRNA           762904..763066
                     /note="putative SAM riboswitch (S-box leader)"
                     /color=3
     terminator      763027..763058
                     /color=6
                     /note="probability = 100"
     CDS             763101..764204
                     /color=4
                     /note="LMRG_02268T0"
     terminator      764215..764242
                     /color=6
                     /note="probability = 95"
     CDS             764309..765409
                     /color=4
                     /note="LMRG_02269T0"
     CDS             765579..767021
                     /color=4
                     /note="LMRG_02270T0"
     CDS             767014..767742
                     /color=4
                     /note="LMRG_02271T0"
     terminator      complement(767746..767790)
                     /color=6
                     /note="probability = 100"
     terminator      767751..767785
                     /color=6
                     /note="probability = 100"
     CDS             complement(767791..769641)
                     /color=4
                     /note="LMRG_02272T0"
     CDS             770173..770352
                     /color=4
                     /note="LMRG_02273T0"
     CDS             770576..771334
                     /color=4
                     /note="LMRG_02274T0"
     CDS             771414..771968
                     /color=4
                     /note="LMRG_02275T0"
     CDS             771985..772326
                     /color=4
                     /note="LMRG_02276T0"
     CDS             772329..772649
                     /color=4
                     /note="LMRG_02277T0"
     CDS             772799..773911
                     /color=4
                     /note="LMRG_02278T0"
     terminator      773925..773948
                     /color=6
                     /note="probability = 80"
     CDS             773975..775348
                     /color=4
                     /note="LMRG_02279T0"
     CDS             775415..776128
                     /color=4
                     /note="LMRG_02280T0"
     terminator      776126..776170
                     /color=6
                     /note="probability = 100"
     terminator      complement(776126..776170)
                     /color=6
                     /note="probability = 100"
     CDS             complement(776140..777165)
                     /color=4
                     /note="LMRG_02281T0"
     operon          777365..785691
     CDS             777410..778729
                     /color=4
                     /note="LMRG_02282T0"
     CDS             778726..779604
                     /color=4
                     /note="LMRG_02283T0"
     CDS             779591..780424
                     /color=4
                     /note="LMRG_02284T0"
     CDS             780440..781972
                     /color=4
                     /note="LMRG_02285T0"
     CDS             781974..782888
                     /color=4
                     /note="LMRG_02286T0"
     CDS             782910..783977
                     /color=4
                     /note="LMRG_02287T0"
     CDS             783974..785647
                     /color=4
                     /note="LMRG_02288T0"
     terminator      785654..785683
                     /color=6
                     /note="probability = 100"
     CDS             786110..787672
                     /color=4
                     /note="LMRG_02289T0"
     terminator      787702..787743
                     /color=6
                     /note="probability = 100"
     CDS             787802..787978
                     /color=4
                     /note="LMRG_02290T0"
     terminator      787985..788005
                     /color=6
                     /note="probability = 90"
     ncRNA           788075..788122
                     /note="putative PreQ1-I riboswitch"
                     /color=3
     CDS             788128..788616
                     /color=4
                     /note="LMRG_02291T0"
     terminator      788623..788644
                     /color=6
                     /note="probability = 100"
     CDS             complement(788648..789205)
                     /color=4
                     /note="LMRG_02292T0"
     operon          789304..790657
     CDS             789308..790306
                     /color=4
                     /note="LMRG_02293T0"
     CDS             790322..790633
                     /color=4
                     /note="LMRG_02294T0"
     terminator      complement(790637..790657)
                     /color=6
                     /note="probability = 80"
     terminator      790637..790657
                     /color=6
                     /note="probability = 91"
     CDS             complement(790666..791019)
                     /color=4
                     /note="LMRG_02295T0"
     CDS             791147..792313
                     /color=4
                     /note="LMRG_02296T0"
     terminator      792326..792350
                     /color=6
                     /note="probability = 100"
     CDS             792521..794539
                     /color=4
                     /note="LMRG_02297T0"
     CDS             794554..794883
                     /color=4
                     /note="LMRG_02298T0"
     CDS             794884..795219
                     /color=4
                     /note="LMRG_02299T0"
     CDS             795239..796564
                     /color=4
                     /note="LMRG_02300T0"
     CDS             796573..797313
                     /color=4
                     /note="LMRG_02301T0"
     CDS             797313..798266
                     /color=4
                     /note="LMRG_02302T0"
     CDS             798284..799051
                     /color=4
                     /note="LMRG_02303T0"
     terminator      799061..799079
                     /color=6
                     /note="probability = 83"
     promoter        799105..799138
                     /color=15
                     /note="Score = 9.87"
                     /clustalx_file="clustalx\10403S_pseudoChr_terminator_promoter_rRNA_tRNA_new_version_cleaned.gbk.seq.00026.out"
     CDS             799169..800557
                     /color=4
                     /note="LMRG_02304T0"
     terminator      800564..800593
                     /color=6
                     /note="probability = 100"
     terminator      complement(800564..800593)
                     /color=6
                     /note="probability = 100"
     CDS             complement(800601..801077)
                     /color=4
                     /note="LMRG_02305T0"
     CDS             801211..801693
                     /color=4
                     /note="LMRG_02306T0"
     CDS             801686..803161
                     /color=4
                     /note="LMRG_02307T0"
     CDS             803310..804689
                     /color=4
                     /note="LMRG_02308T0"
     CDS             804691..805047
                     /color=4
                     /note="LMRG_02309T0"
     CDS             805066..806172
                     /color=4
                     /note="LMRG_02310T0"
     CDS             806378..806656
                     /color=4
                     /note="LMRG_02311T0"
     CDS             806663..807007
                     /color=4
                     /note="LMRG_02312T0"
     CDS             807260..808096
                     /color=4
                     /note="LMRG_02313T0"
     CDS             808102..808458
                     /color=4
                     /note="LMRG_02314T0"
     CDS             808461..808871
                     /color=4
                     /note="LMRG_02315T0"
     CDS             808888..809892
                     /color=4
                     /note="LMRG_02316T0"
     operon          810019..812244
     CDS             810042..810386
                     /color=4
                     /note="LMRG_02317T0"
     CDS             810370..810843
                     /color=4
                     /note="LMRG_02318T0"
     CDS             810821..811600
                     /color=4
                     /note="LMRG_02319T0"
     CDS             811601..812200
                     /color=4
                     /note="LMRG_02320T0"
     terminator      812207..812238
                     /color=6
                     /note="probability = 100"
     CDS             812408..814033
                     /color=4
                     /note="LMRG_02321T0"
     CDS             814110..816287
                     /color=4
                     /note="LMRG_02322T0"
     CDS             816287..816754
                     /color=4
                     /note="LMRG_02323T0"
     terminator      816302..816334
                     /color=6
                     /note="probability = 100"
     tRNA            816807..816879
                     /color=9
                     /note="Asn tRNA; E-value = 3.00E-36"
     tRNA            816883..816970
                     /color=9
                     /note="Ser tRNA; E-value = 5.00E-45"
     terminator      816987..817010
                     /color=6
                     /note="probability = 100"
     CDS             817122..817562
                     /color=4
                     /note="LMRG_02841T0"
     CDS             817578..818063
                     /color=4
                     /note="LMRG_02842T0"
     CDS             818118..818510
                     /color=4
                     /note="LMRG_02843T0"
     terminator      818517..818541
                     /color=6
                     /note="probability = 100"
     CDS             818655..819941
                     /color=4
                     /note="LMRG_02844T0"
     CDS             820022..820735
                     /color=4
                     /note="LMRG_02845T0"
     terminator      820738..820773
                     /color=6
                     /note="probability = 82"
     tRNA            820933..821004
                     /color=9
                     /note="Glu tRNA; E-value = 1.00E-35"
     tRNA            821031..821104
                     /color=9
                     /note="Asp tRNA; E-value = 9.00E-37"
     terminator      821112..821134
                     /color=6
                     /note="probability = 100"
     CDS             821231..821611
                     /color=4
                     /note="LMRG_02003T0"
     terminator      821625..821642
                     /color=6
                     /note="probability = 100"
     CDS             821725..822399
                     /color=4
                     /note="LMRG_02004T0"
     terminator      822397..822420
                     /color=6
                     /note="probability = 100"
     operon          822459..825172
     CDS             822531..823028
                     /color=4
                     /note="LMRG_02005T0"
     CDS             823064..824413
                     /color=4
                     /note="LMRG_02006T0"
     CDS             824442..825116
                     /color=4
                     /note="LMRG_02007T0"
     terminator      complement(825123..825153)
                     /color=6
                     /note="probability = 100"
     terminator      825123..825153
                     /color=6
                     /note="probability = 100"
     CDS             complement(825159..826295)
                     /color=4
                     /note="LMRG_02008T0"
     operon          826423..828556
     CDS             826436..826828
                     /color=4
                     /note="LMRG_02009T0"
     CDS             826831..827934
                     /color=4
                     /note="LMRG_02010T0"
     promoter        827926..827959
                     /color=15
                     /note="Score = 18.74"
                     /clustalx_file="clustalx\10403S_pseudoChr_terminator_promoter_rRNA_tRNA_new_version_cleaned.gbk.seq.00028.out"
     CDS             828017..828520
                     /color=4
                     /note="LMRG_02011T0"
     terminator      828527..828548
                     /color=6
                     /note="probability = 84"
     CDS             828634..829446
                     /color=4
                     /note="LMRG_02012T0"
     terminator      829456..829480
                     /color=6
                     /note="probability = 100"
     promoter        829587..829619
                     /color=15
                     /note="Score = 16.63"
                     /clustalx_file="clustalx\10403S_pseudoChr_terminator_promoter_rRNA_tRNA_new_version_cleaned.gbk.seq.00029.out"
     CDS             829670..831136
                     /color=4
                     /note="LMRG_02013T0"
     terminator      831151..831179
                     /color=6
                     /note="probability = 91"
     CDS             831279..831584
                     /color=4
                     /note="LMRG_02014T0"
     CDS             831589..832857
                     /color=4
                     /note="LMRG_02015T0"
     CDS             832872..833222
                     /color=4
                     /note="LMRG_02016T0"
     CDS             833234..834685
                     /color=4
                     /note="LMRG_02017T0"
     terminator      834697..834731
                     /color=6
                     /note="probability = 100"
     CDS             834758..836656
                     /color=4
                     /note="LMRG_02018T0"
     ncRNA           836741..836942
                     /note="rli53"
                     /color=3
     terminator      836915..836937
                     /color=6
                     /note="probability = 86"
     CDS             836947..838518
                     /color=4
                     /note="LMRG_02019T0"
     terminator      838502..838527
                     /color=6
                     /note="probability = 100"
     CDS             838640..839680
                     /color=4
                     /note="LMRG_02020T0"
     CDS             839699..840538
                     /color=4
                     /note="LMRG_02021T0"
     CDS             840627..841547
                     /color=4
                     /note="LMRG_02022T0"
     terminator      841548..841585
                     /color=6
                     /note="probability = 100"
     operon          841629..844219
     CDS             841664..842386
                     /color=4
                     /note="LMRG_02023T0"
     CDS             842386..843501
                     /color=4
                     /note="LMRG_02024T0"
     CDS             843524..844180
                     /color=4
                     /note="LMRG_02025T0"
     terminator      complement(844185..844205)
                     /color=6
                     /note="probability = 100"
     terminator      844185..844205
                     /color=6
                     /note="probability = 100"
     CDS             complement(844211..846172)
                     /color=4
                     /note="LMRG_02026T0"
     CDS             846430..847053
                     /color=4
                     /note="LMRG_02027T0"
     CDS             847162..847830
                     /color=4
                     /note="LMRG_02028T0"
     operon          847867..849736
     CDS             847946..848677
                     /color=4
                     /note="LMRG_02029T0"
     CDS             848701..849696
                     /color=4
                     /note="LMRG_02030T0"
     terminator      849702..849730
                     /color=6
                     /note="probability = 100"
     terminator      complement(849702..849730)
                     /color=6
                     /note="probability = 100"
     CDS             complement(849736..850341)
                     /color=4
                     /note="LMRG_02031T0"
     terminator      complement(850424..850461)
                     /color=6
                     /note="probability = 87"
     CDS             complement(850466..851413)
                     /color=4
                     /note="LMRG_02032T0"
     tRNA            851784..851854
                     /color=9
                     /note="Gly tRNA; E-value = 5.00E-35"
     terminator      851882..851916
                     /color=6
                     /note="probability = 80"
     operon          851938..854429
     CDS             851954..853093
                     /color=4
                     /note="LMRG_02033T0"
     CDS             853114..853623
                     /color=4
                     /note="LMRG_02034T0"
     CDS             853636..854376
                     /color=4
                     /note="LMRG_02035T0"
     terminator      complement(854374..854422)
                     /color=6
                     /note="probability = 100"
     terminator      complement(854379..854417)
                     /color=6
                     /note="probability = 100"
     terminator      854379..854417
                     /color=6
                     /note="probability = 100"
     CDS             complement(854426..854587)
                     /color=4
                     /note="LMRG_02036T0"
     promoter        complement(854624..854656)
                     /color=15
                     /note="Score = 14.14"
                     /clustalx_file="clustalx\10403S_pseudoChr_terminator_promoter_rRNA_tRNA_new_version_cleaned.gbk.seq.00030.out"
     CDS             complement(854675..855133)
                     /color=4
                     /note="LMRG_02037T0"
     CDS             complement(855146..855892)
                     /color=4
                     /note="LMRG_02038T0"
     operon          complement(855944..859817)
     terminator      complement(855948..855980)
                     /color=6
                     /note="probability = 100"
     CDS             complement(855988..856950)
                     /color=4
                     /note="LMRG_02951T0"
     CDS             complement(856982..857956)
                     /color=4
                     /note="LMRG_02950T0"
     CDS             complement(857968..859773)
                     /color=4
                     /note="LMRG_02040T0"
     CDS             859977..860447
                     /color=4
                     /note="LMRG_02041T0"
     terminator      860461..860487
                     /color=6
                     /note="probability = 100"
     CDS             860680..860982
                     /color=4
                     /note="LMRG_02042T0"
     terminator      860998..861026
                     /color=6
                     /note="probability = 100"
     operon          861081..862535
     CDS             861095..862225
                     /color=4
                     /note="LMRG_02949T0"
     CDS             862235..862462
                     /color=4
                     /note="LMRG_02045T0"
     terminator      complement(862349..862397)
                     /color=6
                     /note="probability = 93"
     terminator      862609..862640
                     /color=6
                     /note="probability = 77"
     CDS             complement(862659..863876)
                     /color=4
                     /note="LMRG_02046T0"
     CDS             complement(863873..864562)
                     /color=4
                     /note="LMRG_02047T0"
     CDS             864684..865730
                     /color=4
                     /note="LMRG_02048T0"
     operon          complement(865721..867536)
     terminator      865722..865747
                     /color=6
                     /note="probability = 100"
     terminator      complement(865722..865747)
                     /color=6
                     /note="probability = 100"
     CDS             complement(865739..866638)
                     /color=4
                     /note="LMRG_02049T0"
     CDS             complement(866659..867480)
                     /color=4
                     /note="LMRG_02050T0"
     CDS             867638..868096
                     /color=4
                     /note="LMRG_02051T0"
     terminator      868104..868126
                     /color=6
                     /note="probability = 100"
     promoter        868130..868163
                     /color=15
                     /note="Score = 18.32"
                     /clustalx_file="clustalx\10403S_pseudoChr_terminator_promoter_rRNA_tRNA_new_version_cleaned.gbk.seq.00031.out"
     CDS             868190..868417
                     /color=4
                     /note="LMRG_02052T0"
     terminator      868431..868464
                     /color=6
                     /note="probability = 100"
     operon          868521..869853
     CDS             868651..868965
                     /color=4
                     /note="LMRG_02053T0"
     CDS             868981..869826
                     /color=4
                     /note="LMRG_02054T0"
     terminator      869836..869857
                     /color=6
                     /note="probability = 100"
     operon          869943..872655
     CDS             870015..871148
                     /color=4
                     /note="LMRG_02055T0"
     CDS             871164..871868
                     /color=4
                     /note="LMRG_02056T0"
     CDS             871884..872606
                     /color=4
                     /note="LMRG_02057T0"
     terminator      872613..872641
                     /color=6
                     /note="probability = 100"
     CDS             872726..873781
                     /color=4
                     /note="LMRG_02058T0"
     terminator      873781..873805
                     /color=6
                     /note="probability = 100"
     CDS             873894..874802
                     /color=4
                     /note="LMRG_02059T0"
     CDS             874816..876042
                     /color=4
                     /note="LMRG_02060T0"
     operon          876086..877664
     CDS             876126..876683
                     /color=4
                     /note="LMRG_02061T0"
     CDS             876706..877620
                     /color=4
                     /note="LMRG_02062T0"
     terminator      complement(877626..877650)
                     /color=6
                     /note="probability = 100"
     terminator      877626..877650
                     /color=6
                     /note="probability = 100"
     CDS             complement(877655..878473)
                     /color=4
                     /note="LMRG_02063T0"
     operon          complement(878637..879828)
     CDS             complement(878711..879295)
                     /color=4
                     /note="LMRG_02064T0"
     CDS             complement(879312..879779)
                     /color=4
                     /note="LMRG_02065T0"
     operon          879861..883260
     CDS             879938..880606
                     /color=4
                     /note="LMRG_02066T0"
     CDS             880638..881432
                     /color=4
                     /note="LMRG_02067T0"
     CDS             881451..882341
                     /color=4
                     /note="LMRG_02068T0"
     CDS             882419..883207
                     /color=4
                     /note="LMRG_02069T0"
     operon          complement(883213..887725)
     terminator      complement(883217..883247)
                     /color=6
                     /note="probability = 100"
     terminator      883217..883247
                     /color=6
                     /note="probability = 100"
     CDS             complement(883236..884510)
                     /color=4
                     /note="LMRG_02070T0"
     CDS             complement(884510..884746)
                     /color=4
                     /note="LMRG_02071T0"
     CDS             complement(884772..885956)
                     /color=4
                     /note="LMRG_02072T0"
     CDS             complement(885953..887485)
                     /color=4
                     /note="LMRG_02073T0"
     CDS             complement(887522..887668)
                     /color=4
                     /note="LMRG_02074T0"
     CDS             887876..888550
                     /color=4
                     /note="LMRG_02075T0"
     operon          complement(888542..889850)
     terminator      complement(888548..888579)
                     /color=6
                     /note="probability = 100"
     terminator      888548..888579
                     /color=6
                     /note="probability = 95"
     CDS             complement(888586..889029)
                     /color=4
                     /note="LMRG_02076T0"
     CDS             complement(889047..889796)
                     /color=4
                     /note="LMRG_02077T0"
     CDS             890015..891034
                     /color=4
                     /note="LMRG_02078T0"
     terminator      891042..891060
                     /color=6
                     /note="probability = 100"
     CDS             891232..891996
                     /color=4
                     /note="LMRG_02079T0"
     CDS             891993..892745
                     /color=4
                     /note="LMRG_02080T0"
     terminator      complement(892738..892791)
                     /color=6
                     /note="probability = 100"
     terminator      892754..892775
                     /color=6
                     /note="probability = 100"
     CDS             complement(892779..894254)
                     /color=4
                     /note="LMRG_02081T0"
     operon          894363..895977
     CDS             894394..895446
                     /color=4
                     /note="LMRG_02082T0"
     CDS             895459..895938
                     /color=4
                     /note="LMRG_02083T0"
     terminator      895945..895973
                     /color=6
                     /note="probability = 100"
     CDS             896072..896527
                     /color=4
                     /note="LMRG_02084T0"
     CDS             896524..896952
                     /color=4
                     /note="LMRG_02085T0"
     CDS             896949..897860
                     /color=4
                     /note="LMRG_02086T0"
     CDS             897853..898707
                     /color=4
                     /note="LMRG_02087T0"
     CDS             898789..900357
                     /color=4
                     /note="LMRG_02088T0"
     terminator      900364..900393
                     /color=6
                     /note="probability = 100"
     CDS             900464..900889
                     /color=4
                     /note="LMRG_02089T0"
     CDS             900941..902302
                     /color=4
                     /note="LMRG_02090T0"
     ncRNA           902340..902520
                     /note="putative yybP-ykoY leader"
                     /color=3
     terminator      902488..902519
                     /color=6
                     /note="probability = 100"
     CDS             902584..903351
                     /color=4
                     /note="LMRG_02091T0"
     terminator      903363..903388
                     /color=6
                     /note="probability = 100"
     operon          903397..905626
     CDS             903454..904221
                     /color=4
                     /note="LMRG_02092T0"
     CDS             904265..905599
                     /color=4
                     /note="LMRG_02093T0"
     terminator      complement(905603..905634)
                     /color=6
                     /note="probability = 100"
     terminator      905608..905629
                     /color=6
                     /note="probability = 100"
     CDS             complement(905680..906048)
                     /color=4
                     /note="LMRG_02094T0"
     CDS             complement(906078..907109)
                     /color=4
                     /note="LMRG_02095T0"
     promoter        complement(906158..906190)
                     /color=15
                     /note="Score = 6.90"
                     /clustalx_file="clustalx\10403S_pseudoChr_terminator_promoter_rRNA_tRNA_new_version_cleaned.gbk.seq.00032.out"
     CDS             907296..907775
                     /color=4
                     /note="LMRG_02096T0"
     terminator      complement(907758..907783)
                     /color=6
                     /note="probability = 100"
     terminator      907758..907783
                     /color=6
                     /note="probability = 100"
     CDS             complement(907791..909965)
                     /color=4
                     /note="LMRG_02097T0"
     CDS             complement(909962..910165)
                     /color=4
                     /note="LMRG_02955T0"
     terminator      complement(910096..910113)
                     /color=6
                     /note="probability = 100"
     CDS             complement(910128..910739)
                     /color=4
                     /note="LMRG_02954T0"
     CDS             910885..911676
                     /color=4
                     /note="LMRG_02099T0"
     terminator      complement(911664..911689)
                     /color=6
                     /note="probability = 100"
     terminator      911664..911689
                     /color=6
                     /note="probability = 100"
     CDS             complement(911677..913143)
                     /color=4
                     /note="LMRG_02100T0"
     CDS             complement(913253..913537)
                     /color=4
                     /note="LMRG_02101T0"
     operon          913743..915879
     CDS             913844..914110
                     /color=4
                     /note="LMRG_02102T0"
     CDS             914110..915828
                     /color=4
                     /note="LMRG_02103T0"
     terminator      915841..915867
                     /color=6
                     /note="probability = 100"
     CDS             915941..916975
                     /color=4
                     /note="LMRG_02104T0"
     CDS             916988..917848
                     /color=4
                     /note="LMRG_02105T0"
     terminator      917854..917887
                     /color=6
                     /note="probability = 100"
     terminator      complement(917854..917887)
                     /color=6
                     /note="probability = 100"
     CDS             complement(917891..919036)
                     /color=4
                     /note="LMRG_02106T0"
     CDS             919256..919477
                     /color=4
                     /note="LMRG_02107T0"
     terminator      919486..919517
                     /color=6
                     /note="probability = 100"
     CDS             919783..920016
                     /color=4
                     /note="LMRG_02108T0"
     terminator      920055..920076
                     /color=6
                     /note="probability = 100"
     operon          920140..923536
     CDS             920217..920669
                     /color=4
                     /note="LMRG_02109T0"
     CDS             920666..921544
                     /color=4
                     /note="LMRG_02110T0"
     CDS             921592..922302
                     /color=4
                     /note="LMRG_02111T0"
     terminator      922314..922343
                     /color=6
                     /note="probability = 90"
     CDS             922366..923481
                     /color=4
                     /note="LMRG_02112T0"
     terminator      complement(923485..923521)
                     /color=6
                     /note="probability = 100"
     terminator      923485..923521
                     /color=6
                     /note="probability = 100"
     CDS             complement(923525..924370)
                     /color=4
                     /note="LMRG_02113T0"
     CDS             924742..925935
                     /color=4
                     /note="LMRG_02114T0"
     CDS             925928..926776
                     /color=4
                     /note="LMRG_02115T0"
     CDS             926790..927692
                     /color=4
                     /note="LMRG_02116T0"
     terminator      927704..927746
                     /color=6
                     /note="probability = 90"
     CDS             927807..928298
                     /color=4
                     /note="LMRG_02117T0"
     terminator      928310..928339
                     /color=6
                     /note="probability = 100"
     CDS             928411..929106
                     /color=4
                     /note="LMRG_02118T0"
     CDS             929187..930059
                     /color=4
                     /note="LMRG_02119T0"
     CDS             930194..930907
                     /color=4
                     /note="LMRG_02120T0"
     CDS             930904..931962
                     /color=4
                     /note="LMRG_02121T0"
     CDS             931959..932597
                     /color=4
                     /note="LMRG_02122T0"
     CDS             932616..933275
                     /color=4
                     /note="LMRG_02123T0"
     CDS             933430..934350
                     /color=4
                     /note="LMRG_02124T0"
     CDS             934347..935198
                     /color=4
                     /note="LMRG_02125T0"
     terminator      935203..935234
                     /color=6
                     /note="probability = 100"
     terminator      complement(935203..935234)
                     /color=6
                     /note="probability = 100"
     CDS             complement(935240..936205)
                     /color=4
                     /note="LMRG_02126T0"
     operon          complement(936259..938224)
     terminator      complement(936277..936304)
                     /color=6
                     /note="probability = 100"
     CDS             complement(936314..937981)
                     /color=4
                     /note="LMRG_02127T0"
     CDS             complement(937988..938197)
                     /color=4
                     /note="LMRG_02128T0"
     ncRNA           complement(938236..938563)
                     /note="putative ncRNA"
                     /color=3
     terminator      complement(938238..938260)
                     /color=6
                     /note="probability = 89"
     CDS             938682..939452
                     /color=4
                     /note="LMRG_02129T0"
     terminator      complement(939449..939507)
                     /color=6
                     /note="probability = 100"
     terminator      939466..939492
                     /color=6
                     /note="probability = 100"
     CDS             complement(939501..940529)
                     /color=4
                     /note="LMRG_00491T0"
     CDS             940793..942196
                     /color=4
                     /note="LMRG_00492T0"
     CDS             942212..943036
                     /color=4
                     /note="LMRG_00493T0"
     CDS             943029..943985
                     /color=4
                     /note="LMRG_00494T0"
     CDS             943982..945445
                     /color=4
                     /note="LMRG_00495T0"
     CDS             945442..947298
                     /color=4
                     /note="LMRG_00496T0"
     CDS             947318..947812
                     /color=4
                     /note="LMRG_02953T0"
     CDS             947878..948633
                     /color=4
                     /note="LMRG_02866T0"
     terminator      complement(948680..948718)
                     /color=6
                     /note="probability = 100"
     terminator      948685..948713
                     /color=6
                     /note="probability = 79"
     CDS             complement(948694..949497)
                     /color=4
                     /note="LMRG_00498T0"
     operon          complement(949523..951521)
     CDS             complement(949565..950146)
                     /color=4
                     /note="LMRG_00499T0"
     CDS             complement(950127..950789)
                     /color=4
                     /note="LMRG_00500T0"
     CDS             complement(950792..951463)
                     /color=4
                     /note="LMRG_00501T0"
     CDS             951568..952338
                     /color=4
                     /note="LMRG_00502T0"
     operon          952387..956336
     CDS             952433..953656
                     /color=4
                     /note="LMRG_00503T0"
     CDS             953635..954120
                     /color=4
                     /note="LMRG_00504T0"
     CDS             954117..954539
                     /color=4
                     /note="LMRG_00505T0"
     CDS             954523..954771
                     /color=4
                     /note="LMRG_00506T0"
     CDS             954784..955266
                     /color=4
                     /note="LMRG_00507T0"
     CDS             955295..956296
                     /color=4
                     /note="LMRG_00508T0"
     terminator      956298..956333
                     /color=6
                     /note="probability = 100"
     terminator      complement(956298..956333)
                     /color=6
                     /note="probability = 100"
     operon          complement(956299..957865)
     CDS             complement(956331..956819)
                     /color=4
                     /note="LMRG_00509T0"
     CDS             complement(956831..957829)
                     /color=4
                     /note="LMRG_00510T0"
     CDS             957951..958514
                     /color=4
                     /note="LMRG_00511T0"
     terminator      958524..958552
                     /color=6
                     /note="probability = 95"
     terminator      complement(958524..958552)
                     /color=6
                     /note="probability = 100"
     CDS             complement(958563..959114)
                     /color=4
                     /note="LMRG_00512T0"
     CDS             959180..959305
                     /color=4
                     /note="LMRG_00513T0"
     operon          959589..965253
     CDS             959948..961063
                     /color=4
                     /note="LMRG_00514T0"
     CDS             961066..962043
                     /color=4
                     /note="LMRG_00515T0"
     CDS             962154..963788
                     /color=4
                     /note="LMRG_00516T0"
     CDS             963793..965196
                     /color=4
                     /note="LMRG_00517T0"
     terminator      965207..965236
                     /color=6
                     /note="probability = 100"
     CDS             965384..965695
                     /color=4
                     /note="LMRG_00518T0"
     terminator      965711..965742
                     /color=6
                     /note="probability = 89"
     operon          965806..967672
     CDS             965824..966777
                     /color=4
                     /note="LMRG_00519T0"
     CDS             966777..967049
                     /color=4
                     /note="LMRG_00520T0"
     CDS             967071..967601
                     /color=4
                     /note="LMRG_00521T0"
     terminator      967613..967663
                     /color=6
                     /note="probability = 100"
     CDS             967743..968405
                     /color=4
                     /note="LMRG_00522T0"
     CDS             968380..969825
                     /color=4
                     /note="LMRG_00523T0"
     terminator      969842..969869
                     /color=6
                     /note="probability = 100"
     CDS             969912..971333
                     /color=4
                     /note="LMRG_00524T0"
     CDS             971346..972014
                     /color=4
                     /note="LMRG_00525T0"
     terminator      complement(972029..972067)
                     /color=6
                     /note="probability = 82"
     terminator      972029..972067
                     /color=6
                     /note="probability = 85"
     operon          complement(972035..973877)
     CDS             complement(972081..973025)
                     /color=4
                     /note="LMRG_00526T0"
     CDS             complement(973226..973840)
                     /color=4
                     /note="LMRG_00527T0"
     CDS             973972..974745
                     /color=4
                     /note="LMRG_00528T0"
     terminator      974854..974877
                     /color=6
                     /note="probability = 100"
     CDS             974937..976775
                     /color=4
                     /note="LMRG_00529T0"
     terminator      976789..976831
                     /color=6
                     /note="probability = 100"
     CDS             976935..977807
                     /color=4
                     /note="LMRG_00530T0"
     terminator      complement(977812..977841)
                     /color=6
                     /note="probability = 100"
     terminator      977812..977841
                     /color=6
                     /note="probability = 100"
     CDS             complement(977846..978088)
                     /color=4
                     /note="LMRG_00531T0"
     CDS             978294..978575
                     /color=4
                     /note="LMRG_00532T0"
     CDS             978575..978730
                     /color=4
                     /note="LMRG_02865T0"
     terminator      978591..978613
                     /color=6
                     /note="probability = 93"
     CDS             978758..979960
                     /color=4
                     /note="LMRG_00533T0"
     terminator      979969..979994
                     /color=6
                     /note="probability = 100"
     CDS             980238..983678
                     /color=4
                     /note="LMRG_00534T0"
     CDS             983830..984729
                     /color=4
                     /note="LMRG_00535T0"
     CDS             985020..985823
                     /color=4
                     /note="LMRG_00536T0"
     CDS             985835..986836
                     /color=4
                     /note="LMRG_00537T0"
     terminator      986843..986875
                     /color=6
                     /note="probability = 100"
     CDS             987013..988731
                     /color=4
                     /note="LMRG_00538T0"
     terminator      988739..988767
                     /color=6
                     /note="probability = 100"
     CDS             988947..990635
                     /color=4
                     /note="LMRG_00539T0"
     terminator      complement(990633..990679)
                     /color=6
                     /note="probability = 100"
     terminator      990633..990679
                     /color=6
                     /note="probability = 100"
     CDS             complement(990677..991570)
                     /color=4
                     /note="LMRG_00540T0"
     CDS             991741..994599
                     /color=4
                     /note="LMRG_00541T0"
     terminator      994611..994641
                     /color=6
                     /note="probability = 100"
     operon          994715..999935
     CDS             994731..996602
                     /color=4
                     /note="LMRG_00542T0"
     CDS             996619..997485
                     /color=4
                     /note="LMRG_00543T0"
     CDS             997504..998064
                     /color=4
                     /note="LMRG_00544T0"
     CDS             998065..999051
                     /color=4
                     /note="LMRG_00545T0"
     CDS             999054..999884
                     /color=4
                     /note="LMRG_00546T0"
     terminator      999894..999920
                     /color=6
                     /note="probability = 100"
     CDS             1000003..1001994
                     /color=4
                     /note="LMRG_00547T0"
     operon          1002037..1003849
     CDS             1002070..1002780
                     /color=4
                     /note="LMRG_00548T0"
     CDS             1002777..1003802
                     /color=4
                     /note="LMRG_00549T0"
     operon          1003869..1007519
     CDS             1003890..1005050
                     /color=4
                     /note="LMRG_00550T0"
     CDS             1005051..1005434
                     /color=4
                     /note="LMRG_00551T0"
     CDS             1005456..1006439
                     /color=4
                     /note="LMRG_00552T0"
     CDS             1006454..1007467
                     /color=4
                     /note="LMRG_00553T0"
     CDS             1007676..1009166
                     /color=4
                     /note="LMRG_00554T0"
     CDS             1009178..1010002
                     /color=4
                     /note="LMRG_00555T0"
     CDS             1010015..1010323
                     /color=4
                     /note="LMRG_00556T0"
     terminator      1010339..1010363
                     /color=6
                     /note="probability = 100"
     CDS             1010384..1010788
                     /color=4
                     /note="LMRG_00557T0"
     terminator      1010832..1010858
                     /color=6
                     /note="probability = 100"
     CDS             1010929..1012473
                     /color=4
                     /note="LMRG_00558T0"
     terminator      1012570..1012605
                     /color=6
                     /note="probability = 100"
     operon          1012640..1013960
     CDS             1012701..1013474
                     /color=4
                     /note="LMRG_00559T0"
     CDS             1013539..1013895
                     /color=4
                     /note="LMRG_00560T0"
     terminator      1013933..1013953
                     /color=6
                     /note="probability = 91"
     CDS             1014153..1014437
                     /color=4
                     /note="LMRG_00561T0"
     CDS             1014438..1014761
                     /color=4
                     /note="LMRG_02864T0"
     CDS             1014792..1015259
                     /color=4
                     /note="LMRG_02863T0"
     CDS             1015195..1016181
                     /color=4
                     /note="LMRG_02862T0"
     CDS             1016193..1016561
                     /color=4
                     /note="LMRG_00563T0"
     CDS             1016598..1017017
                     /color=4
                     /note="LMRG_00564T0"
     CDS             1017103..1017576
                     /color=4
                     /note="LMRG_00565T0"
     CDS             1017566..1018003
                     /color=4
                     /note="LMRG_00566T0"
     CDS             1018089..1018241
                     /color=4
                     /note="LMRG_02861T0"
     operon          1018349..1019873
     CDS             1018393..1018926
                     /color=4
                     /note="LMRG_00567T0"
     CDS             1018951..1019403
                     /color=4
                     /note="LMRG_00568T0"
     CDS             1019393..1019848
                     /color=4
                     /note="LMRG_00569T0"
     terminator      complement(1019837..1019858)
                     /color=6
                     /note="probability = 78"
     terminator      1019837..1019858
                     /color=6
                     /note="probability = 86"
     CDS             complement(1019862..1020884)
                     /color=4
                     /note="LMRG_00570T0"
     CDS             complement(1020857..1021453)
                     /color=4
                     /note="LMRG_00571T0"
     CDS             complement(1021450..1022169)
                     /color=4
                     /note="LMRG_00572T0"
     CDS             1022419..1024134
                     /color=4
                     /note="LMRG_00573T0"
     CDS             1024136..1025782
                     /color=4
                     /note="LMRG_00574T0"
     terminator      complement(1025780..1025820)
                     /color=6
                     /note="probability = 100"
     terminator      1025780..1025821
                     /color=6
                     /note="probability = 95"
     CDS             complement(1025819..1026127)
                     /color=4
                     /note="LMRG_00575T0"
     CDS             1026195..1026542
                     /color=4
                     /note="LMRG_00576T0"
     CDS             1026567..1027715
                     /color=4
                     /note="LMRG_00577T0"
     terminator      1026595..1026609
                     /color=6
                     /note="probability = 86"
     terminator      1027899..1027926
                     /color=6
                     /note="probability = 84"
     CDS             1028155..1029750
                     /color=4
                     /note="LMRG_00579T0"
     terminator      complement(1029748..1029793)
                     /color=6
                     /note="probability = 100"
     terminator      1029758..1029782
                     /color=6
                     /note="probability = 95"
     CDS             complement(1029791..1030138)
                     /color=4
                     /note="LMRG_00580T0"
     terminator      complement(1030171..1030196)
                     /color=6
                     /note="probability = 100"
     CDS             complement(1030205..1030777)
                     /color=4
                     /note="LMRG_00581T0"
     terminator      complement(1030872..1030896)
                     /color=6
                     /note="probability = 83"
     CDS             complement(1030926..1031165)
                     /color=4
                     /note="LMRG_00582T0"
     terminator      complement(1031223..1031252)
                     /color=6
                     /note="probability = 100"
     CDS             complement(1031273..1031680)
                     /color=4
                     /note="LMRG_00583T0"
     CDS             1031787..1032251
                     /color=4
                     /note="LMRG_00584T0"
     terminator      1032244..1032261
                     /color=6
                     /note="probability = 93"
     CDS             1032370..1033734
                     /color=4
                     /note="LMRG_00585T0"
     CDS             1033731..1034285
                     /color=4
                     /note="LMRG_00586T0"
     CDS             1034433..1034783
                     /color=4
                     /note="LMRG_00587T0"
     CDS             1034789..1035220
                     /color=4
                     /note="LMRG_00588T0"
     CDS             1035245..1035994
                     /color=4
                     /note="LMRG_00589T0"
     CDS             1035991..1036548
                     /color=4
                     /note="LMRG_00590T0"
     CDS             1036550..1037296
                     /color=4
                     /note="LMRG_00591T0"
     CDS             1037297..1037872
                     /color=4
                     /note="LMRG_00592T0"
     ncRNA           1037938..1038128
                     /note="rli39; putative cobalamin riboswitch"
                     /color=3
     terminator      1038188..1038211
                     /color=6
                     /note="probability = 100"
     CDS             complement(1038279..1039163)
                     /color=4
                     /note="LMRG_00593T0"
     ncRNA           1038953..1039381
                     /note="rliH (Mandin et al., 2007)"
                     /color=3
     CDS             1039465..1039752
                     /color=4
                     /note="LMRG_00594T0"
     CDS             1039745..1040548
                     /color=4
                     /note="LMRG_00595T0"
     CDS             1040567..1042231
                     /color=4
                     /note="LMRG_00596T0"
     CDS             1042269..1042928
                     /color=4
                     /note="LMRG_00597T0"
     CDS             1042945..1043457
                     /color=4
                     /note="LMRG_00598T0"
     CDS             1043502..1045322
                     /color=4
                     /note="LMRG_00599T0"
     CDS             1045319..1045666
                     /color=4
                     /note="LMRG_00600T0"
     CDS             1045679..1046116
                     /color=4
                     /note="LMRG_00601T0"
     CDS             1046141..1046416
                     /color=4
                     /note="LMRG_00602T0"
     CDS             1046420..1047055
                     /color=4
                     /note="LMRG_00603T0"
     CDS             1047076..1047915
                     /color=4
                     /note="LMRG_00604T0"
     CDS             1047912..1048391
                     /color=4
                     /note="LMRG_00605T0"
     CDS             1048396..1048659
                     /color=4
                     /note="LMRG_00606T0"
     CDS             1048674..1049669
                     /color=4
                     /note="LMRG_00607T0"
     CDS             1049676..1051085
                     /color=4
                     /note="LMRG_00608T0"
     CDS             1051101..1052219
                     /color=4
                     /note="LMRG_00609T0"
     CDS             1052247..1052951
                     /color=4
                     /note="LMRG_00610T0"
     terminator      1052960..1052989
                     /color=6
                     /note="probability = 86"
     CDS             1053017..1054210
                     /color=4
                     /note="LMRG_00611T0"
     CDS             1054224..1055309
                     /color=4
                     /note="LMRG_00612T0"
     CDS             1055299..1056174
                     /color=4
                     /note="LMRG_00613T0"
     terminator      1056381..1056407
                     /color=6
                     /note="probability = 95"
     CDS             1056507..1056737
                     /color=4
                     /note="LMRG_00616T0"
     terminator      1056687..1056729
                     /color=6
                     /note="probability = 100"
     CDS             1056763..1057902
                     /color=4
                     /note="LMRG_00617T0"
     operon          1057970..1060283
     terminator      1058016..1058056
                     /color=6
                     /note="probability = 93"
     CDS             1058186..1058758
                     /color=4
                     /note="LMRG_00618T0"
     CDS             1058751..1060208
                     /color=4
                     /note="LMRG_00619T0"
     terminator      1060221..1060272
                     /color=6
                     /note="probability = 100"
     CDS             1060297..1061718
                     /color=4
                     /note="LMRG_00620T0"
     CDS             1061760..1063124
                     /color=4
                     /note="LMRG_00621T0"
     CDS             1063144..1064025
                     /color=4
                     /note="LMRG_00622T0"
     CDS             1064048..1064701
                     /color=4
                     /note="LMRG_00623T0"
     CDS             1064716..1065237
                     /color=4
                     /note="LMRG_00624T0"
     CDS             1065237..1066697
                     /color=4
                     /note="LMRG_00625T0"
     CDS             1066729..1067013
                     /color=4
                     /note="LMRG_00626T0"
     CDS             1067179..1067934
                     /color=4
                     /note="LMRG_00627T0"
     CDS             1067947..1068588
                     /color=4
                     /note="LMRG_00628T0"
     CDS             1068591..1069157
                     /color=4
                     /note="LMRG_00629T0"
     CDS             1069172..1069441
                     /color=4
                     /note="LMRG_00630T0"
     CDS             1069434..1069979
                     /color=4
                     /note="LMRG_00631T0"
     CDS             1069995..1071116
                     /color=4
                     /note="LMRG_00632T0"
     CDS             1071109..1071552
                     /color=4
                     /note="LMRG_00633T0"
     terminator      1071563..1071604
                     /color=6
                     /note="probability = 100"
     CDS             1071762..1073213
                     /color=4
                     /note="LMRG_00634T0"
     terminator      1073222..1073248
                     /color=6
                     /note="probability = 100"
     terminator      complement(1073222..1073248)
                     /color=6
                     /note="probability = 100"
     CDS             complement(1073253..1073804)
                     /color=4
                     /note="LMRG_00635T0"
     CDS             1074118..1074612
                     /color=4
                     /note="LMRG_00636T0"
     ncRNA           1074606..1074806
                     /note="rli57; putative cobalamin riboswitch"
                     /color=3
     terminator      1074888..1074911
                     /color=6
                     /note="probability = 100"
     CDS             1074945..1076303
                     /color=4
                     /note="LMRG_00637T0"
     CDS             1076300..1077247
                     /color=4
                     /note="LMRG_00638T0"
     CDS             1077260..1077892
                     /color=4
                     /note="LMRG_00639T0"
     CDS             1077908..1079029
                     /color=4
                     /note="LMRG_00640T0"
     CDS             1079026..1079622
                     /color=4
                     /note="LMRG_00641T0"
     CDS             1079612..1080181
                     /color=4
                     /note="LMRG_00642T0"
     CDS             1080187..1080936
                     /color=4
                     /note="LMRG_00643T0"
     CDS             1080923..1081954
                     /color=4
                     /note="LMRG_00644T0"
     CDS             1081951..1082676
                     /color=4
                     /note="LMRG_00645T0"
     CDS             1082673..1083425
                     /color=4
                     /note="LMRG_00646T0"
     CDS             1083425..1084906
                     /color=4
                     /note="LMRG_00647T0"
     CDS             1084903..1085688
                     /color=4
                     /note="LMRG_00648T0"
     CDS             1085681..1086391
                     /color=4
                     /note="LMRG_00649T0"
     CDS             1086388..1087122
                     /color=4
                     /note="LMRG_00650T0"
     CDS             1087119..1087415
                     /color=4
                     /note="LMRG_00651T0"
     CDS             1087402..1088079
                     /color=4
                     /note="LMRG_00652T0"
     CDS             1088092..1088898
                     /color=4
                     /note="LMRG_00653T0"
     CDS             1088898..1090433
                     /color=4
                     /note="LMRG_00654T0"
     CDS             1090397..1090963
                     /color=4
                     /note="LMRG_00655T0"
     terminator      complement(1090971..1090997)
                     /color=6
                     /note="probability = 100"
     CDS             complement(1091008..1091475)
                     /color=4
                     /note="LMRG_00656T0"
     CDS             complement(1091489..1091938)
                     /color=4
                     /note="LMRG_00657T0"
     CDS             1092027..1092557
                     /color=4
                     /note="LMRG_00658T0"
     CDS             1092588..1092899
                     /color=4
                     /note="LMRG_00659T0"
     CDS             1092902..1093453
                     /color=4
                     /note="LMRG_00660T0"
     terminator      complement(1093456..1093500)
                     /color=6
                     /note="probability = 100"
     terminator      1093467..1093490
                     /color=6
                     /note="probability = 93"
     CDS             complement(1093630..1093884)
                     /color=4
                     /note="LMRG_02860T0"
     CDS             1093793..1094662
                     /color=4
                     /note="LMRG_00661T0"
     CDS             1094959..1095945
                     /color=4
                     /note="LMRG_00662T0"
     terminator      1095962..1095980
                     /color=6
                     /note="probability = 81"
     operon          1096004..1097972
     CDS             1096057..1097136
                     /color=4
                     /note="LMRG_00663T0"
     CDS             1097162..1097920
                     /color=4
                     /note="LMRG_00664T0"
     terminator      1097928..1097960
                     /color=6
                     /note="probability = 100"
     terminator      complement(1097928..1097960)
                     /color=6
                     /note="probability = 100"
     CDS             complement(1097965..1098324)
                     /color=4
                     /note="LMRG_00665T0"
     CDS             1098481..1098804
                     /color=4
                     /note="LMRG_00666T0"
     terminator      1098813..1098841
                     /color=6
                     /note="probability = 100"
     operon          1098887..1102691
     CDS             1099171..1100223
                     /color=4
                     /note="LMRG_00667T0"
     CDS             1100223..1102631
                     /color=4
                     /note="LMRG_00668T0"
     terminator      1102640..1102680
                     /color=6
                     /note="probability = 100"
     operon          1102763..1106977
     CDS             1102792..1103493
                     /color=4
                     /note="LMRG_00669T0"
     CDS             1103507..1106917
                     /color=4
                     /note="LMRG_00670T0"
     terminator      1106921..1106956
                     /color=6
                     /note="probability = 87"
     operon          1107011..1110732
     CDS             1107015..1107467
                     /color=4
                     /note="LMRG_00671T0"
     CDS             1107483..1110683
                     /color=4
                     /note="LMRG_00672T0"
     terminator      1110693..1110719
                     /color=6
                     /note="probability = 100"
     CDS             1110790..1111464
                     /color=4
                     /note="LMRG_00673T0"
     terminator      1111472..1111496
                     /color=6
                     /note="probability = 86"
     terminator      complement(1111472..1111496)
                     /color=6
                     /note="probability = 100"
     CDS             complement(1111502..1112383)
                     /color=4
                     /note="LMRG_00674T0"
     operon          1112514..1113438
     CDS             1112537..1112845
                     /color=4
                     /note="LMRG_00675T0"
     CDS             1112845..1113387
                     /color=4
                     /note="LMRG_00676T0"
     operon          1113464..1117605
     CDS             1113480..1115192
                     /color=4
                     /note="LMRG_00677T0"
     CDS             1115215..1117572
                     /color=4
                     /note="LMRG_00678T0"
     CDS             1117653..1117964
                     /color=4
                     /note="LMRG_00679T0"
     terminator      1117983..1118010
                     /color=6
                     /note="probability = 90"
     CDS             1118040..1119851
                     /color=4
                     /note="LMRG_00680T0"
     CDS             1119848..1120000
                     /color=4
                     /note="LMRG_02859T0"
     CDS             1120041..1121255
                     /color=4
                     /note="LMRG_00681T0"
     terminator      complement(1121259..1121305)
                     /color=6
                     /note="probability = 100"
     terminator      1121259..1121305
                     /color=6
                     /note="probability = 100"
     CDS             complement(1121311..1121796)
                     /color=4
                     /note="LMRG_00682T0"
     operon          1121886..1124736
     CDS             1121953..1122753
                     /color=4
                     /note="LMRG_00683T0"
     CDS             1122766..1123512
                     /color=4
                     /note="LMRG_00684T0"
     CDS             1123516..1124127
                     /color=4
                     /note="LMRG_00685T0"
     CDS             1124164..1124691
                     /color=4
                     /note="LMRG_00686T0"
     tRNA            1124806..1124879
                     /color=9
                     /note="Arg tRNA; E-value = 8.00E-37"
     terminator      1124889..1124924
                     /color=6
                     /note="probability = 100"
     promoter        1125173..1125206
                     /color=15
                     /note="Score = 5.23"
                     /clustalx_file="clustalx\10403S_pseudoChr_terminator_promoter_rRNA_tRNA_new_version_cleaned.gbk.seq.00033.out"
     CDS             1125343..1126605
                     /color=4
                     /note="LMRG_00687T0"
     terminator      1126613..1126640
                     /color=6
                     /note="probability = 100"
     terminator      complement(1126613..1126640)
                     /color=6
                     /note="probability = 100"
     CDS             complement(1126647..1127240)
                     /color=4
                     /note="LMRG_00688T0"
     CDS             complement(1127394..1127801)
                     /color=4
                     /note="LMRG_00689T0"
     CDS             1127966..1128565
                     /color=4
                     /note="LMRG_00690T0"
     terminator      1128570..1128587
                     /color=6
                     /note="probability = 82"
     terminator      complement(1128570..1128587)
                     /color=6
                     /note="probability = 100"
     CDS             complement(1128597..1128857)
                     /color=4
                     /note="LMRG_00691T0"
     operon          1128921..1130751
     CDS             1128981..1130393
                     /color=4
                     /note="LMRG_00692T0"
     CDS             1130418..1130681
                     /color=4
                     /note="LMRG_00693T0"
     CDS             1130850..1131326
                     /color=4
                     /note="LMRG_00694T0"
     terminator      1131333..1131354
                     /color=6
                     /note="probability = 82"
     terminator      complement(1131333..1131354)
                     /color=6
                     /note="probability = 100"
     CDS             complement(1131365..1131610)
                     /color=4
                     /note="LMRG_00695T0"
     CDS             complement(1131607..1132812)
                     /color=4
                     /note="LMRG_00696T0"
     CDS             complement(1132809..1133018)
                     /color=4
                     /note="LMRG_02858T0"
     CDS             1133017..1133676
                     /color=4
                     /note="LMRG_00697T0"
     terminator      1133675..1133725
                     /color=6
                     /note="probability = 100"
     terminator      complement(1133688..1133712)
                     /color=6
                     /note="probability = 89"
     ncRNA           complement(1133688..1133853)
                     /note="sbrB (Nielsen et al., 2008)"
                     /color=3
     operon          complement(1133693..1134959)
     CDS             complement(1133718..1133912)
                     /color=4
                     /note="LMRG_00698T0"
     CDS             complement(1133979..1134827)
                     /color=4
                     /note="LMRG_00699T0"
     terminator      complement(1134857..1134892)
                     /color=6
                     /note="probability = 93"
     CDS             complement(1135159..1135296)
                     /color=4
                     /note="LMRG_00701T0"
     CDS             1135447..1136160
                     /color=4
                     /note="LMRG_00702T0"
     operon          complement(1136151..1139422)
     terminator      complement(1136164..1136185)
                     /color=6
                     /note="probability = 93"
     terminator      1136164..1136185
                     /color=6
                     /note="probability = 100"
     CDS             complement(1136191..1137837)
                     /color=4
                     /note="LMRG_00703T0"
     CDS             complement(1137856..1139340)
                     /color=4
                     /note="LMRG_00704T0"
     CDS             1139456..1139908
                     /color=4
                     /note="LMRG_00705T0"
     terminator      complement(1139921..1139950)
                     /color=6
                     /note="probability = 100"
     terminator      1139923..1139948
                     /color=6
                     /note="probability = 100"
     CDS             complement(1139955..1140419)
                     /color=4
                     /note="LMRG_00706T0"
     CDS             1140608..1141528
                     /color=4
                     /note="LMRG_00707T0"
     operon          complement(1141509..1143677)
     terminator      complement(1141516..1141544)
                     /color=6
                     /note="probability = 100"
     terminator      1141519..1141541
                     /color=6
                     /note="probability = 100"
     CDS             complement(1141548..1142795)
                     /color=4
                     /note="LMRG_00708T0"
     CDS             complement(1142779..1143609)
                     /color=4
                     /note="LMRG_00709T0"
     operon          complement(1143700..1145413)
     terminator      complement(1143711..1143737)
                     /color=6
                     /note="probability = 100"
     CDS             complement(1143745..1144884)
                     /color=4
                     /note="LMRG_00710T0"
     CDS             complement(1144965..1145360)
                     /color=4
                     /note="LMRG_00711T0"
     CDS             1145511..1145726
                     /color=4
                     /note="LMRG_00712T0"
     CDS             1145845..1146378
                     /color=4
                     /note="LMRG_00713T0"
     CDS             1146414..1147061
                     /color=4
                     /note="LMRG_00714T0"
     terminator      1147081..1147104
                     /color=6
                     /note="probability = 78"
     CDS             1147323..1148261
                     /color=4
                     /note="LMRG_00715T0"
     CDS             1148376..1149659
                     /color=4
                     /note="LMRG_00716T0"
     terminator      1149696..1149718
                     /color=6
                     /note="probability = 85"
     CDS             1149844..1151103
                     /color=4
                     /note="LMRG_00718T0"
     terminator      1151110..1151131
                     /color=6
                     /note="probability = 100"
     operon          1151148..1154753
     CDS             1151222..1151788
                     /color=4
                     /note="LMRG_00719T0"
     CDS             1151823..1152392
                     /color=4
                     /note="LMRG_00720T0"
     terminator      1152396..1152427
                     /color=6
                     /note="probability = 84"
     CDS             1152494..1153036
                     /color=4
                     /note="LMRG_00721T0"
     CDS             1153046..1153909
                     /color=4
                     /note="LMRG_00722T0"
     CDS             1153906..1154691
                     /color=4
                     /note="LMRG_00723T0"
     terminator      1154711..1154736
                     /color=6
                     /note="probability = 93"
     CDS             1154825..1155685
                     /color=4
                     /note="LMRG_00724T0"
     operon          1155731..1159562
     CDS             1155957..1158035
                     /color=4
                     /note="LMRG_00725T0"
     CDS             1158098..1159402
                     /color=4
                     /note="LMRG_00726T0"
     operon          1159603..1163434
     CDS             1159685..1160587
                     /color=4
                     /note="LMRG_00727T0"
     CDS             1160608..1161147
                     /color=4
                     /note="LMRG_00728T0"
     CDS             1161161..1162570
                     /color=4
                     /note="LMRG_00729T0"
     CDS             1162591..1163370
                     /color=4
                     /note="LMRG_00730T0"
     CDS             complement(1163347..1163541)
                     /color=4
                     /note="LMRG_02857T0"
     terminator      1163384..1163411
                     /color=6
                     /note="probability = 100"
     operon          1163441..1165146
     CDS             1163524..1163892
                     /color=4
                     /note="LMRG_00731T0"
     CDS             1163914..1164225
                     /color=4
                     /note="LMRG_00732T0"
     CDS             1164228..1165100
                     /color=4
                     /note="LMRG_00733T0"
     terminator      1165104..1165141
                     /color=6
                     /note="probability = 100"
     terminator      complement(1165109..1165136)
                     /color=6
                     /note="probability = 100"
     CDS             complement(1165142..1165738)
                     /color=4
                     /note="LMRG_00734T0"
     CDS             1165896..1166303
                     /color=4
                     /note="LMRG_00735T0"
     terminator      1166327..1166348
                     /color=6
                     /note="probability = 100"
     operon          1166380..1170960
     CDS             1166484..1168451
                     /color=4
                     /note="LMRG_00736T0"
     CDS             1168448..1170907
                     /color=4
                     /note="LMRG_00737T0"
     terminator      1170918..1170947
                     /color=6
                     /note="probability = 100"
     CDS             1170990..1171457
                     /color=4
                     /note="LMRG_00738T0"
     terminator      1171466..1171491
                     /color=6
                     /note="probability = 100"
     CDS             1171784..1173517
                     /color=4
                     /note="LMRG_00739T0"
     terminator      1173531..1173560
                     /color=6
                     /note="probability = 100"
     CDS             1173849..1175645
                     /color=4
                     /note="LMRG_00740T0"
     terminator      1175650..1175681
                     /color=6
                     /note="probability = 100"
     terminator      complement(1175650..1175681)
                     /color=6
                     /note="probability = 100"
     CDS             complement(1175679..1177547)
                     /color=4
                     /note="LMRG_00741T0"
     CDS             1177760..1178458
                     /color=4
                     /note="LMRG_00742T0"
     terminator      1178544..1178586
                     /color=6
                     /note="probability = 95"
     CDS             1178691..1180367
                     /color=4
                     /note="LMRG_00743T0"
     terminator      1180384..1180407
                     /color=6
                     /note="probability = 100"
     CDS             1180493..1181410
                     /color=4
                     /note="LMRG_00744T0"
     promoter        1181418..1181451
                     /color=15
                     /note="Score = 12.68"
                     /clustalx_file="clustalx\10403S_pseudoChr_terminator_promoter_rRNA_tRNA_new_version_cleaned.gbk.seq.00034.out"
     CDS             1181533..1181766
                     /color=4
                     /note="LMRG_00745T0"
     terminator      1181782..1181817
                     /color=6
                     /note="probability = 93"
     CDS             1181877..1183100
                     /color=4
                     /note="LMRG_00746T0"
     CDS             1183093..1184319
                     /color=4
                     /note="LMRG_02856T0"
     CDS             1184276..1184446
                     /color=4
                     /note="LMRG_02855T0"
     terminator      1184362..1184382
                     /color=6
                     /note="probability = 100"
     operon          1184467..1186345
     CDS             1184523..1184891
                     /color=4
                     /note="LMRG_00748T0"
     CDS             1184962..1186296
                     /color=4
                     /note="LMRG_00749T0"
     terminator      1186306..1186332
                     /color=6
                     /note="probability = 100"
     CDS             1186440..1187735
                     /color=4
                     /note="LMRG_00750T0"
     terminator      1187733..1187781
                     /color=6
                     /note="probability = 100"
     terminator      complement(1187740..1187773)
                     /color=6
                     /note="probability = 100"
     operon          complement(1187744..1189010)
     CDS             complement(1187779..1188300)
                     /color=4
                     /note="LMRG_00751T0"
     CDS             complement(1188331..1188945)
                     /color=4
                     /note="LMRG_00752T0"
     CDS             1189103..1189432
                     /color=4
                     /note="LMRG_00753T0"
     terminator      1189467..1189490
                     /color=6
                     /note="probability = 85"
     CDS             1189524..1189751
                     /color=4
                     /note="LMRG_00754T0"
     CDS             1189898..1191892
                     /color=4
                     /note="LMRG_00755T0"
     terminator      1191902..1191933
                     /color=6
                     /note="probability = 100"
     CDS             1192113..1192352
                     /color=4
                     /note="LMRG_00756T0"
     terminator      1192371..1192411
                     /color=6
                     /note="probability = 100"
     terminator      complement(1192371..1192411)
                     /color=6
                     /note="probability = 100"
     CDS             complement(1192403..1193245)
                     /color=4
                     /note="LMRG_00757T0"
     CDS             complement(1193264..1193995)
                     /color=4
                     /note="LMRG_00758T0"
     CDS             complement(1194017..1194523)
                     /color=4
                     /note="LMRG_00759T0"
     CDS             complement(1194533..1195837)
                     /color=4
                     /note="LMRG_00760T0"
     CDS             complement(1195827..1197026)
                     /color=4
                     /note="LMRG_00761T0"
     CDS             complement(1197010..1197384)
                     /color=4
                     /note="LMRG_00762T0"
     operon          1197620..1199060
     CDS             1197677..1198405
                     /color=4
                     /note="LMRG_00763T0"
     CDS             1198405..1198962
                     /color=4
                     /note="LMRG_00764T0"
     CDS             1199192..1199950
                     /color=4
                     /note="LMRG_00765T0"
     CDS             1199964..1200752
                     /color=4
                     /note="LMRG_00766T0"
     CDS             1200767..1201909
                     /color=4
                     /note="LMRG_00767T0"
     CDS             1201923..1203185
                     /color=4
                     /note="LMRG_00768T0"
     CDS             1203225..1204931
                     /color=4
                     /note="LMRG_00769T0"
     CDS             1205036..1209370
                     /color=4
                     /note="LMRG_00770T0"
     terminator      1209444..1209463
                     /color=6
                     /note="probability = 100"
     CDS             1209552..1210019
                     /color=4
                     /note="LMRG_00771T0"
     CDS             1210049..1211167
                     /color=4
                     /note="LMRG_00772T0"
     CDS             1211182..1211466
                     /color=4
                     /note="LMRG_00773T0"
     CDS             1211459..1211758
                     /color=4
                     /note="LMRG_00774T0"
     CDS             1211781..1214126
                     /color=4
                     /note="LMRG_00775T0"
     CDS             1214123..1214401
                     /color=4
                     /note="LMRG_00776T0"
     CDS             1214418..1214762
                     /color=4
                     /note="LMRG_00777T0"
     CDS             1214860..1215774
                     /color=4
                     /note="LMRG_00778T0"
     CDS             1215844..1216788
                     /color=4
                     /note="LMRG_00779T0"
     CDS             1216925..1217194
                     /color=4
                     /note="LMRG_00780T0"
     terminator      1217208..1217229
                     /color=6
                     /note="probability = 100"
     ncRNA           complement(1217293..1217620)
                     /note="rliD (Mandin et al., 2007)"
                     /color=3
     CDS             1217443..1219614
                     /color=4
                     /note="LMRG_00781T0"
     terminator      1219623..1219644
                     /color=6
                     /note="probability = 100"
     terminator      complement(1219623..1219644)
                     /color=6
                     /note="probability = 100"
     CDS             complement(1219655..1220695)
                     /color=4
                     /note="LMRG_00782T0"
     operon          complement(1220812..1221775)
     terminator      complement(1220823..1220847)
                     /color=6
                     /note="probability = 100"
     terminator      1220823..1220847
                     /color=6
                     /note="probability = 95"
     CDS             complement(1220856..1221335)
                     /color=4
                     /note="LMRG_00783T0"
     CDS             complement(1221363..1221719)
                     /color=4
                     /note="LMRG_00784T0"
     CDS             1221917..1222066
                     /color=4
                     /note="LMRG_00785T0"
     terminator      1222067..1222090
                     /color=6
                     /note="probability = 100"
     CDS             1222122..1222661
                     /color=4
                     /note="LMRG_00786T0"
     operon          1222738..1225573
     CDS             1222760..1224298
                     /color=4
                     /note="LMRG_00787T0"
     CDS             1224311..1224523
                     /color=4
                     /note="LMRG_00788T0"
     CDS             1224548..1225516
                     /color=4
                     /note="LMRG_00789T0"
     terminator      1225529..1225561
                     /color=6
                     /note="probability = 88"
     CDS             1225650..1226741
                     /color=4
                     /note="LMRG_00790T0"
     terminator      1226744..1226772
                     /color=6
                     /note="probability = 95"
     CDS             complement(1226759..1227076)
                     /color=4
                     /note="LMRG_00791T0"
     CDS             complement(1227073..1227540)
                     /color=4
                     /note="LMRG_00792T0"
     CDS             complement(1227503..1227787)
                     /color=4
                     /note="LMRG_00793T0"
     CDS             complement(1227774..1228202)
                     /color=4
                     /note="LMRG_00794T0"
     CDS             complement(1228199..1228522)
                     /color=4
                     /note="LMRG_00795T0"
     CDS             complement(1228536..1229567)
                     /color=4
                     /note="LMRG_00796T0"
     CDS             complement(1229545..1230567)
                     /color=4
                     /note="LMRG_00797T0"
     CDS             complement(1230653..1230889)
                     /color=4
                     /note="LMRG_02854T0"
     operon          1230897..1235073
     ncRNA           1230912..1231051
                     /note="putative glycine riboswitch"
                     /color=3
     terminator      1231054..1231074
                     /color=6
                     /note="probability = 84"
     CDS             1231106..1232194
                     /color=4
                     /note="LMRG_00798T0"
     CDS             1232210..1233556
                     /color=4
                     /note="LMRG_00799T0"
     CDS             1233553..1235019
                     /color=4
                     /note="LMRG_00800T0"
     terminator      complement(1235023..1235056)
                     /color=6
                     /note="probability = 100"
     terminator      1235026..1235053
                     /color=6
                     /note="probability = 100"
     CDS             complement(1235059..1235439)
                     /color=4
                     /note="LMRG_00801T0"
     CDS             complement(1235501..1235773)
                     /color=4
                     /note="LMRG_00802T0"
     CDS             complement(1235786..1236751)
                     /color=4
                     /note="LMRG_00803T0"
     operon          1236836..1238705
     CDS             1236931..1237992
                     /color=4
                     /note="LMRG_00804T0"
     CDS             1238095..1238652
                     /color=4
                     /note="LMRG_00805T0"
     terminator      1238670..1238693
                     /color=6
                     /note="probability = 95"
     operon          1238745..1241531
     CDS             1238811..1239278
                     /color=4
                     /note="LMRG_00806T0"
     CDS             1239292..1240656
                     /color=4
                     /note="LMRG_00807T0"
     CDS             1240660..1241067
                     /color=4
                     /note="LMRG_00808T0"
     CDS             1241098..1241484
                     /color=4
                     /note="LMRG_00809T0"
     terminator      1241492..1241519
                     /color=6
                     /note="probability = 100"
     operon          1241555..1244981
     CDS             1241581..1242435
                     /color=4
                     /note="LMRG_00810T0"
     CDS             1242454..1243806
                     /color=4
                     /note="LMRG_00811T0"
     CDS             1243796..1244023
                     /color=4
                     /note="LMRG_00812T0"
     CDS             1244026..1244907
                     /color=4
                     /note="LMRG_00813T0"
     CDS             1245106..1245306
                     /color=4
                     /note="LMRG_00814T0"
     terminator      1245330..1245351
                     /color=6
                     /note="probability = 100"
     operon          1245407..1248173
     CDS             1245452..1247302
                     /color=4
                     /note="LMRG_00815T0"
     CDS             1247299..1248123
                     /color=4
                     /note="LMRG_00816T0"
     terminator      1248130..1248153
                     /color=6
                     /note="probability = 100"
     operon          1248245..1250546
     CDS             1248314..1248763
                     /color=4
                     /note="LMRG_00817T0"
     CDS             1248786..1250477
                     /color=4
                     /note="LMRG_00818T0"
     CDS             1250605..1251471
                     /color=4
                     /note="LMRG_00819T0"
     operon          1251533..1257530
     CDS             1251608..1252675
                     /color=4
                     /note="LMRG_00820T0"
     CDS             1252690..1254117
                     /color=4
                     /note="LMRG_00821T0"
     CDS             1254142..1255137
                     /color=4
                     /note="LMRG_00822T0"
     CDS             1255154..1256137
                     /color=4
                     /note="LMRG_00823T0"
     CDS             1256168..1257418
                     /color=4
                     /note="LMRG_00824T0"
     ncRNA           1257454..1257523
                     /note="sbrA (Nielsen et al., 2008)"
                     /color=3
     terminator      1257494..1257517
                     /color=6
                     /note="probability = 77"
     terminator      complement(1257544..1257566)
                     /color=6
                     /note="probability = 100"
     ncRNA           complement(1257547..1257724)
                     /note="rli42"
                     /color=3
     CDS             1257793..1258887
                     /color=4
                     /note="LMRG_00826T0"
     CDS             1259032..1260450
                     /color=4
                     /note="LMRG_00828T0"
     terminator      1260461..1260486
                     /color=6
                     /note="probability = 100"
     operon          1260575..1262813
     CDS             1260640..1261320
                     /color=4
                     /note="LMRG_00829T0"
     CDS             1261317..1262768
                     /color=4
                     /note="LMRG_00830T0"
     terminator      1262764..1262806
                     /color=6
                     /note="probability = 100"
     terminator      complement(1262773..1262797)
                     /color=6
                     /note="probability = 100"
     operon          complement(1262777..1264391)
     CDS             complement(1262804..1263631)
                     /color=4
                     /note="LMRG_00831T0"
     CDS             complement(1263668..1263949)
                     /color=4
                     /note="LMRG_00832T0"
     CDS             complement(1264035..1264316)
                     /color=4
                     /note="LMRG_00833T0"
     operon          1264424..1265939
     CDS             1264456..1264803
                     /color=4
                     /note="LMRG_00834T0"
     CDS             1264832..1265908
                     /color=4
                     /note="LMRG_00835T0"
     CDS             complement(1265949..1266908)
                     /color=4
                     /note="LMRG_00836T0"
     CDS             1267160..1268086
                     /color=4
                     /note="LMRG_00837T0"
     terminator      1268098..1268125
                     /color=6
                     /note="probability = 88"
     CDS             1268226..1270511
                     /color=4
                     /note="LMRG_00838T0"
     terminator      complement(1270516..1270538)
                     /color=6
                     /note="probability = 100"
     terminator      1270516..1270538
                     /color=6
                     /note="probability = 100"
     CDS             complement(1270544..1271383)
                     /color=4
                     /note="LMRG_00839T0"
     CDS             1271736..1272809
                     /color=4
                     /note="LMRG_00840T0"
     operon          1273019..1276826
     CDS             1273242..1274783
                     /color=4
                     /note="LMRG_00841T0"
     CDS             1274776..1275828
                     /color=4
                     /note="LMRG_00842T0"
     CDS             1275825..1276775
                     /color=4
                     /note="LMRG_00843T0"
     terminator      1276786..1276809
                     /color=6
                     /note="probability = 100"
     operon          1276871..1279505
     CDS             1276893..1278185
                     /color=4
                     /note="LMRG_00844T0"
     CDS             1278166..1279452
                     /color=4
                     /note="LMRG_00845T0"
     operon          1279506..1281308
     CDS             1279544..1280275
                     /color=4
                     /note="LMRG_00846T0"
     CDS             1280326..1281255
                     /color=4
                     /note="LMRG_00847T0"
     terminator      1281262..1281297
                     /color=6
                     /note="probability = 100"
     terminator      1281265..1281295
                     /color=6
                     /note="probability = 86"
     CDS             1281345..1281923
                     /color=4
                     /note="LMRG_00848T0"
     terminator      1281936..1281951
                     /color=6
                     /note="probability = 91"
     CDS             1281992..1283236
                     /color=4
                     /note="LMRG_00849T0"
     CDS             1283509..1284555
                     /color=4
                     /note="LMRG_00850T0"
     terminator      1284567..1284597
                     /color=6
                     /note="probability = 100"
     CDS             1284856..1286418
                     /color=4
                     /note="LMRG_00851T0"
     terminator      1286428..1286458
                     /color=6
                     /note="probability = 100"
     operon          1286486..1288247
     CDS             1286532..1287029
                     /color=4
                     /note="LMRG_00852T0"
     CDS             1287035..1287838
                     /color=4
                     /note="LMRG_00853T0"
     CDS             1287855..1288217
                     /color=4
                     /note="LMRG_00854T0"
     terminator      1288228..1288245
                     /color=6
                     /note="probability = 95"
     operon          1288295..1293344
     CDS             1288327..1290909
                     /color=4
                     /note="LMRG_00855T0"
     CDS             1290929..1292734
                     /color=4
                     /note="LMRG_00856T0"
     CDS             1292751..1293299
                     /color=4
                     /note="LMRG_00857T0"
     terminator      1293305..1293337
                     /color=6
                     /note="probability = 100"
     operon          1293644..1296821
     CDS             1293725..1295956
                     /color=4
                     /note="LMRG_00858T0"
     terminator      1295979..1296006
                     /color=6
                     /note="probability = 100"
     CDS             1296033..1296779
                     /color=4
                     /note="LMRG_00859T0"
     terminator      complement(1296786..1296808)
                     /color=6
                     /note="probability = 100"
     terminator      1296786..1296808
                     /color=6
                     /note="probability = 100"
     CDS             complement(1296814..1297344)
                     /color=4
                     /note="LMRG_00860T0"
     CDS             1297514..1298704
                     /color=4
                     /note="LMRG_00861T0"
     terminator      1298713..1298734
                     /color=6
                     /note="probability = 100"
     CDS             1298839..1299387
                     /color=4
                     /note="LMRG_00862T0"
     CDS             1299404..1299631
                     /color=4
                     /note="LMRG_00863T0"
     CDS             1299672..1300205
                     /color=4
                     /note="LMRG_00864T0"
     terminator      complement(1300423..1300448)
                     /color=6
                     /note="probability = 100"
     CDS             complement(1300459..1301736)
                     /color=4
                     /note="LMRG_00865T0"
     terminator      complement(1301908..1301936)
                     /color=6
                     /note="probability = 100"
     CDS             complement(1301964..1303133)
                     /color=4
                     /note="LMRG_00866T0"
     CDS             1303283..1304449
                     /color=4
                     /note="LMRG_00867T0"
     terminator      complement(1304459..1304484)
                     /color=6
                     /note="probability = 100"
     terminator      1304459..1304484
                     /color=6
                     /note="probability = 85"
     CDS             complement(1304473..1305072)
                     /color=4
                     /note="LMRG_00868T0"
     CDS             complement(1305142..1306386)
                     /color=4
                     /note="LMRG_00869T0"
     CDS             complement(1306405..1307673)
                     /color=4
                     /note="LMRG_00870T0"
     terminator      complement(1307697..1307730)
                     /color=6
                     /note="probability = 100"
     CDS             complement(1307737..1308774)
                     /color=4
                     /note="LMRG_00871T0"
     CDS             complement(1308791..1309687)
                     /color=4
                     /note="LMRG_00872T0"
     promoter        1309791..1309824
                     /color=15
                     /note="Score = 6.21"
                     /clustalx_file="clustalx\10403S_pseudoChr_terminator_promoter_rRNA_tRNA_new_version_cleaned.gbk.seq.00035.out"
     CDS             1309903..1310889
                     /color=4
                     /note="LMRG_00873T0"
     CDS             1310886..1312400
                     /color=4
                     /note="LMRG_00874T0"
     operon          complement(1312397..1314782)
     terminator      1312405..1312430
                     /color=6
                     /note="probability = 100"
     terminator      complement(1312405..1312430)
                     /color=6
                     /note="probability = 100"
     CDS             complement(1312436..1313266)
                     /color=4
                     /note="LMRG_00875T0"
     CDS             complement(1313405..1314751)
                     /color=4
                     /note="LMRG_00876T0"
     operon          complement(1314839..1318430)
     CDS             complement(1314864..1315535)
                     /color=4
                     /note="LMRG_00877T0"
     CDS             complement(1315550..1316476)
                     /color=4
                     /note="LMRG_00878T0"
     CDS             complement(1316478..1317134)
                     /color=4
                     /note="LMRG_00879T0"
     CDS             complement(1317138..1318331)
                     /color=4
                     /note="LMRG_00880T0"
     promoter        complement(1318384..1318417)
                     /color=15
                     /note="Score = 14.51"
                     /clustalx_file="clustalx\10403S_pseudoChr_terminator_promoter_rRNA_tRNA_new_version_cleaned.gbk.seq.00036.out"
     terminator      complement(1318591..1318616)
                     /color=6
                     /note="probability = 100"
     CDS             complement(1318623..1319183)
                     /color=4
                     /note="LMRG_00881T0"
     ncRNA           complement(1319193..1319376)
                     /note="putative TPP riboswitch (THI element)"
                     /color=3
     CDS             complement(1319432..1319815)
                     /color=4
                     /note="LMRG_00882T0"
     CDS             1319955..1321556
                     /color=4
                     /note="LMRG_00883T0"
     terminator      complement(1321568..1321591)
                     /color=6
                     /note="probability = 100"
     terminator      1321568..1321591
                     /color=6
                     /note="probability = 100"
     CDS             complement(1321595..1322245)
                     /color=4
                     /note="LMRG_00884T0"
     CDS             complement(1322298..1323638)
                     /color=4
                     /note="LMRG_00885T0"
     promoter        complement(1323657..1323690)
                     /color=15
                     /note="Score = 12.89"
                     /clustalx_file="clustalx\10403S_pseudoChr_terminator_promoter_rRNA_tRNA_new_version_cleaned.gbk.seq.00037.out"
     operon          complement(1323690..1328676)
     terminator      complement(1323697..1323720)
                     /color=6
                     /note="probability = 100"
     CDS             complement(1323727..1325394)
                     /color=4
                     /note="LMRG_00886T0"
     CDS             complement(1325414..1326295)
                     /color=4
                     /note="LMRG_00887T0"
     CDS             complement(1326310..1327521)
                     /color=4
                     /note="LMRG_00888T0"
     CDS             complement(1327533..1328576)
                     /color=4
                     /note="LMRG_00889T0"
     terminator      complement(1328743..1328766)
                     /color=6
                     /note="probability = 100"
     CDS             complement(1328774..1330939)
                     /color=4
                     /note="LMRG_00890T0"
     terminator      complement(1331042..1331059)
                     /color=6
                     /note="probability = 100"
     CDS             complement(1331069..1331677)
                     /color=4
                     /note="LMRG_00891T0"
     CDS             1331978..1332778
                     /color=4
                     /note="LMRG_00892T0"
     terminator      1332785..1332806
                     /color=6
                     /note="probability = 91"
     operon          1332858..1335219
     CDS             1332891..1333997
                     /color=4
                     /note="LMRG_00893T0"
     CDS             1334033..1334740
                     /color=4
                     /note="LMRG_00894T0"
     CDS             1334731..1335057
                     /color=4
                     /note="LMRG_00895T0"
     CDS             complement(1335139..1336023)
                     /color=4
                     /note="LMRG_00896T0"
     terminator      complement(1336134..1336150)
                     /color=6
                     /note="probability = 100"
     CDS             complement(1336160..1336585)
                     /color=4
                     /note="LMRG_00897T0"
     CDS             complement(1336566..1337444)
                     /color=4
                     /note="LMRG_00898T0"
     CDS             complement(1337419..1338192)
                     /color=4
                     /note="LMRG_00899T0"
     operon          complement(1338291..1341579)
     terminator      complement(1338300..1338325)
                     /color=6
                     /note="probability = 100"
     CDS             complement(1338335..1339261)
                     /color=4
                     /note="LMRG_00900T0"
     CDS             complement(1339277..1340170)
                     /color=4
                     /note="LMRG_00901T0"
     CDS             complement(1340185..1341492)
                     /color=4
                     /note="LMRG_00902T0"
     CDS             1341638..1342633
                     /color=4
                     /note="LMRG_00903T0"
     terminator      1342637..1342670
                     /color=6
                     /note="probability = 100"
     terminator      complement(1342637..1342670)
                     /color=6
                     /note="probability = 100"
     operon          complement(1342638..1344516)
     CDS             complement(1342679..1343800)
                     /color=4
                     /note="LMRG_00904T0"
     CDS             complement(1343797..1344501)
                     /color=4
                     /note="LMRG_00905T0"
     operon          complement(1344528..1352148)
     terminator      complement(1344532..1344558)
                     /color=6
                     /note="probability = 100"
     CDS             complement(1344569..1345693)
                     /color=4
                     /note="LMRG_00906T0"
     CDS             complement(1345788..1347668)
                     /color=4
                     /note="LMRG_00907T0"
     CDS             complement(1347688..1348128)
                     /color=4
                     /note="LMRG_00908T0"
     CDS             complement(1348318..1349142)
                     /color=4
                     /note="LMRG_00909T0"
     CDS             complement(1349176..1351242)
                     /color=4
                     /note="LMRG_00910T0"
     CDS             complement(1351235..1352125)
                     /color=4
                     /note="LMRG_00911T0"
     ncRNA           complement(1352163..1352373)
                     /note="putative T-box leader"
                     /color=3
     terminator      complement(1352164..1352206)
                     /color=6
                     /note="probability = 100"
     CDS             complement(1352406..1353173)
                     /color=4
                     /note="LMRG_00912T0"
     CDS             1353310..1353939
                     /color=4
                     /note="LMRG_00913T0"
     operon          complement(1353939..1359321)
     terminator      1353948..1353983
                     /color=6
                     /note="probability = 100"
     terminator      complement(1353948..1353983)
                     /color=6
                     /note="probability = 100"
     CDS             complement(1353988..1354893)
                     /color=4
                     /note="LMRG_00914T0"
     CDS             complement(1354890..1355285)
                     /color=4
                     /note="LMRG_00915T0"
     CDS             complement(1355310..1355705)
                     /color=4
                     /note="LMRG_00916T0"
     CDS             complement(1355683..1356168)
                     /color=4
                     /note="LMRG_00917T0"
     CDS             complement(1356185..1358341)
                     /color=4
                     /note="LMRG_00918T0"
     CDS             complement(1358357..1359316)
                     /color=4
                     /note="LMRG_00919T0"
     CDS             1359347..1359478
                     /color=4
                     /note="LMRG_00920T0"
     operon          complement(1359426..1360276)
     terminator      complement(1359437..1359470)
                     /color=6
                     /note="probability = 100"
     CDS             complement(1359504..1359950)
                     /color=4
                     /note="LMRG_00921T0"
     CDS             complement(1359970..1360143)
                     /color=4
                     /note="LMRG_00922T0"
     operon          complement(1360333..1362070)
     CDS             complement(1360341..1361108)
                     /color=4
                     /note="LMRG_00923T0"
     CDS             complement(1361109..1362053)
                     /color=4
                     /note="LMRG_00924T0"
     terminator      complement(1362083..1362115)
                     /color=6
                     /note="probability = 88"
     CDS             complement(1362126..1363259)
                     /color=4
                     /note="LMRG_00925T0"
     operon          complement(1363334..1366982)
     terminator      complement(1363353..1363376)
                     /color=6
                     /note="probability = 89"
     CDS             complement(1363401..1365242)
                     /color=4
                     /note="LMRG_00926T0"
     CDS             complement(1365276..1365851)
                     /color=4
                     /note="LMRG_00927T0"
     CDS             complement(1365893..1366930)
                     /color=4
                     /note="LMRG_00928T0"
     CDS             complement(1367077..1368234)
                     /color=4
                     /note="LMRG_00929T0"
     CDS             complement(1368323..1369351)
                     /color=4
                     /note="LMRG_00930T0"
     CDS             1369464..1369901
                     /color=4
                     /note="LMRG_00931T0"
     terminator      1369905..1369938
                     /color=6
                     /note="probability = 100"
     terminator      complement(1369905..1369938)
                     /color=6
                     /note="probability = 100"
     CDS             complement(1369945..1371771)
                     /color=4
                     /note="LMRG_00932T0"
     CDS             1372004..1372258
                     /color=4
                     /note="LMRG_00933T0"
     terminator      1372278..1372296
                     /color=6
                     /note="probability = 100"
     terminator      complement(1372314..1372339)
                     /color=6
                     /note="probability = 95"
     CDS             complement(1372344..1373375)
                     /color=4
                     /note="LMRG_00934T0"
     CDS             complement(1373443..1375665)
                     /color=4
                     /note="LMRG_00935T0"
     CDS             complement(1375700..1376260)
                     /color=4
                     /note="LMRG_00936T0"
     CDS             complement(1376332..1376934)
                     /color=4
                     /note="LMRG_00937T0"
     terminator      complement(1377019..1377044)
                     /color=6
                     /note="probability = 85"
     CDS             complement(1377037..1377768)
                     /color=4
                     /note="LMRG_00938T0"
     operon          complement(1377782..1382123)
     terminator      complement(1377790..1377810)
                     /color=6
                     /note="probability = 100"
     CDS             complement(1377823..1378179)
                     /color=4
                     /note="LMRG_00939T0"
     CDS             complement(1378184..1378759)
                     /color=4
                     /note="LMRG_00940T0"
     CDS             complement(1378746..1379312)
                     /color=4
                     /note="LMRG_00941T0"
     CDS             complement(1379330..1379620)
                     /color=4
                     /note="LMRG_00942T0"
     CDS             complement(1379620..1380441)
                     /color=4
                     /note="LMRG_00943T0"
     CDS             complement(1380461..1381561)
                     /color=4
                     /note="LMRG_00944T0"
     CDS             complement(1381558..1382079)
                     /color=4
                     /note="LMRG_00945T0"
     CDS             1382241..1384049
                     /color=4
                     /note="LMRG_00946T0"
     terminator      1384055..1384078
                     /color=6
                     /note="probability = 100"
     terminator      complement(1384055..1384078)
                     /color=6
                     /note="probability = 100"
     CDS             complement(1384084..1384785)
                     /color=4
                     /note="LMRG_01476T0"
     terminator      complement(1384804..1384832)
                     /color=6
                     /note="probability = 85"
     CDS             complement(1384835..1385464)
                     /color=4
                     /note="LMRG_01475T0"
     CDS             complement(1385509..1385991)
                     /color=4
                     /note="LMRG_01474T0"
     CDS             1386008..1386229
                     /color=4
                     /note="LMRG_02853T0"
     CDS             complement(1386185..1386814)
                     /color=4
                     /note="LMRG_01473T0"
     CDS             complement(1386811..1387464)
                     /color=4
                     /note="LMRG_01472T0"
     terminator      complement(1387496..1387534)
                     /color=6
                     /note="probability = 91"
     CDS             complement(1387541..1388611)
                     /color=4
                     /note="LMRG_01471T0"
     CDS             1388814..1389440
                     /color=4
                     /note="LMRG_01470T0"
     operon          complement(1389434..1390559)
     terminator      complement(1389444..1389474)
                     /color=6
                     /note="probability = 100"
     terminator      1389444..1389474
                     /color=6
                     /note="probability = 100"
     CDS             complement(1389485..1389787)
                     /color=4
                     /note="LMRG_01469T0"
     CDS             complement(1389803..1390219)
                     /color=4
                     /note="LMRG_01468T0"
     CDS             complement(1390216..1390488)
                     /color=4
                     /note="LMRG_01467T0"
     CDS             complement(1390580..1393219)
                     /color=4
                     /note="LMRG_01466T0"
     terminator      complement(1393256..1393279)
                     /color=6
                     /note="probability = 86"
     ncRNA           complement(1393256..1393496)
                     /note="putative ncRNA"
                     /color=3
     CDS             complement(1393526..1394221)
                     /color=4
                     /note="LMRG_01465T0"
     CDS             complement(1394230..1395732)
                     /color=4
                     /note="LMRG_01464T0"
     CDS             1395899..1396585
                     /color=4
                     /note="LMRG_01463T0"
     operon          1395905..1398053
     CDS             1396582..1398021
                     /color=4
                     /note="LMRG_01462T0"
     operon          complement(1397985..1401972)
     terminator      1398027..1398058
                     /color=6
                     /note="probability = 100"
     terminator      complement(1398027..1398058)
                     /color=6
                     /note="probability = 100"
     CDS             complement(1398063..1400459)
                     /color=4
                     /note="LMRG_01461T0"
     CDS             complement(1400487..1401125)
                     /color=4
                     /note="LMRG_01460T0"
     CDS             complement(1401166..1401906)
                     /color=4
                     /note="LMRG_01459T0"
     operon          complement(1401975..1404372)
     terminator      complement(1401985..1402015)
                     /color=6
                     /note="probability = 76"
     CDS             complement(1402024..1403139)
                     /color=4
                     /note="LMRG_01458T0"
     CDS             complement(1403158..1404306)
                     /color=4
                     /note="LMRG_01457T0"
     ncRNA           complement(1404418..1404628)
                     /note="6S / ssrS RNA (Mandin et al., 2007)"
                     /color=3
     terminator      complement(1404421..1404449)
                     /color=6
                     /note="probability = 88"
     CDS             complement(1404686..1405969)
                     /color=4
                     /note="LMRG_01456T0"
     CDS             1406118..1406540
                     /color=4
                     /note="LMRG_01455T0"
     terminator      1406549..1406566
                     /color=6
                     /note="probability = 95"
     CDS             1406785..1407990
                     /color=4
                     /note="LMRG_01454T0"
     CDS             1408004..1408369
                     /color=4
                     /note="LMRG_01453T0"
     CDS             1408519..1408899
                     /color=4
                     /note="LMRG_01452T0"
     operon          complement(1408901..1412012)
     terminator      1408908..1408933
                     /color=6
                     /note="probability = 100"
     terminator      complement(1408908..1408933)
                     /color=6
                     /note="probability = 100"
     CDS             complement(1408938..1410713)
                     /color=4
                     /note="LMRG_01451T0"
     CDS             complement(1410716..1411993)
                     /color=4
                     /note="LMRG_01450T0"
     terminator      complement(1412035..1412069)
                     /color=6
                     /note="probability = 100"
     ncRNA           complement(1412037..1412289)
                     /note="putative T-box leader"
                     /color=3
     CDS             1412444..1413727
                     /color=4
                     /note="LMRG_01449T0"
     operon          complement(1413701..1416527)
     terminator      complement(1413734..1413759)
                     /color=6
                     /note="probability = 100"
     terminator      1413734..1413759
                     /color=6
                     /note="probability = 100"
     CDS             complement(1413764..1414216)
                     /color=4
                     /note="LMRG_01448T0"
     CDS             complement(1414232..1416448)
                     /color=4
                     /note="LMRG_01447T0"
     operon          complement(1416611..1419545)
     terminator      complement(1416622..1416645)
                     /color=6
                     /note="probability = 91"
     CDS             complement(1416654..1417175)
                     /color=4
                     /note="LMRG_01446T0"
     CDS             complement(1417165..1419516)
                     /color=4
                     /note="LMRG_01445T0"
     terminator      complement(1419592..1419612)
                     /color=6
                     /note="probability = 91"
     CDS             complement(1419622..1419966)
                     /color=4
                     /note="LMRG_01444T0"
     promoter        complement(1419993..1420026)
                     /color=15
                     /note="Score = 19.27"
                     /clustalx_file="clustalx\10403S_pseudoChr_terminator_promoter_rRNA_tRNA_new_version_cleaned.gbk.seq.00038.out"
     terminator      complement(1420024..1420054)
                     /color=6
                     /note="probability = 100"
     operon          complement(1420028..1422761)
     CDS             complement(1420062..1422326)
                     /color=4
                     /note="LMRG_01443T0"
     CDS             complement(1422427..1422717)
                     /color=4
                     /note="LMRG_01442T0"
     CDS             complement(1422860..1423189)
                     /color=4
                     /note="LMRG_01441T0"
     CDS             complement(1423223..1424362)
                     /color=4
                     /note="LMRG_01440T0"
     CDS             complement(1424449..1425477)
                     /color=4
                     /note="LMRG_01439T0"
     CDS             complement(1425481..1426488)
                     /color=4
                     /note="LMRG_01438T0"
     CDS             complement(1426504..1427109)
                     /color=4
                     /note="LMRG_01437T0"
     CDS             complement(1427233..1428168)
                     /color=4
                     /note="LMRG_01436T0"
     CDS             complement(1428238..1428963)
                     /color=4
                     /note="LMRG_01435T0"
     terminator      complement(1429043..1429066)
                     /color=6
                     /note="probability = 100"
     CDS             complement(1429074..1429922)
                     /color=4
                     /note="LMRG_01434T0"
     terminator      complement(1429957..1429981)
                     /color=6
                     /note="probability = 100"
     CDS             complement(1429989..1431278)
                     /color=4
                     /note="LMRG_01433T0"
     operon          complement(1431384..1434066)
     terminator      complement(1431397..1431426)
                     /color=6
                     /note="probability = 100"
     CDS             complement(1431438..1432931)
                     /color=4
                     /note="LMRG_01432T0"
     CDS             complement(1433006..1433824)
                     /color=4
                     /note="LMRG_01431T0"
     operon          complement(1434159..1435260)
     terminator      complement(1434160..1434175)
                     /color=6
                     /note="probability = 100"
     CDS             complement(1434191..1434481)
                     /color=4
                     /note="LMRG_01430T0"
     CDS             complement(1434495..1434812)
                     /color=4
                     /note="LMRG_01429T0"
     CDS             complement(1434831..1435139)
                     /color=4
                     /note="LMRG_01428T0"
     ncRNA           complement(1435176..1435232)
                     /note="putative L21 leader"
                     /color=3
     CDS             complement(1435296..1436657)
                     /color=4
                     /note="LMRG_01427T0"
     terminator      complement(1436676..1436702)
                     /color=6
                     /note="probability = 100"
     CDS             complement(1436709..1437509)
                     /color=4
                     /note="LMRG_01426T0"
     CDS             complement(1437512..1438189)
                     /color=4
                     /note="LMRG_01425T0"
     terminator      complement(1438331..1438350)
                     /color=6
                     /note="probability = 89"
     CDS             complement(1438416..1438934)
                     /color=4
                     /note="LMRG_01424T0"
     CDS             complement(1438937..1439824)
                     /color=4
                     /note="LMRG_01423T0"
     CDS             complement(1439910..1440923)
                     /color=4
                     /note="LMRG_01422T0"
     CDS             complement(1441375..1442049)
                     /color=4
                     /note="LMRG_01420T0"
     CDS             complement(1442061..1442771)
                     /color=4
                     /note="LMRG_01419T0"
     terminator      complement(1442868..1442896)
                     /color=6
                     /note="probability = 93"
     CDS             complement(1442983..1444272)
                     /color=4
                     /note="LMRG_01417T0"
     CDS             complement(1444334..1446985)
                     /color=4
                     /note="LMRG_01416T0"
     ncRNA           complement(1447016..1447277)
                     /note="putative T-box leader"
                     /color=3
     terminator      complement(1447019..1447050)
                     /color=6
                     /note="probability = 100"
     CDS             complement(1447308..1448597)
                     /color=4
                     /note="LMRG_01415T0"
     operon          complement(1447314..1452561)
     CDS             complement(1448610..1449584)
                     /color=4
                     /note="LMRG_01414T0"
     CDS             complement(1449581..1450303)
                     /color=4
                     /note="LMRG_01413T0"
     CDS             complement(1450300..1451229)
                     /color=4
                     /note="LMRG_01412T0"
     CDS             complement(1451233..1452540)
                     /color=4
                     /note="LMRG_02940T0"
     terminator      complement(1452638..1452661)
                     /color=6
                     /note="probability = 83"
     CDS             complement(1452668..1453252)
                     /color=4
                     /note="LMRG_01409T0"
     terminator      complement(1453327..1453350)
                     /color=6
                     /note="probability = 83"
     CDS             complement(1453360..1455282)
                     /color=4
                     /note="LMRG_01408T0"
     CDS             1455308..1455502
                     /color=4
                     /note="LMRG_02941T0"
     terminator      complement(1455335..1455362)
                     /color=6
                     /note="probability = 88"
     ncRNA           complement(1455337..1455592)
                     /note="putative T-box leader"
                     /color=3
     operon          complement(1455624..1462683)
     CDS             complement(1455632..1456555)
                     /color=4
                     /note="LMRG_01407T0"
     CDS             complement(1456565..1457941)
                     /color=4
                     /note="LMRG_01406T0"
     CDS             complement(1457947..1458411)
                     /color=4
                     /note="LMRG_01405T0"
     CDS             complement(1458489..1459091)
                     /color=4
                     /note="LMRG_01404T0"
     CDS             complement(1459108..1459929)
                     /color=4
                     /note="LMRG_01403T0"
     CDS             complement(1459953..1462580)
                     /color=4
                     /note="LMRG_01402T0"
     terminator      complement(1462642..1462675)
                     /color=6
                     /note="probability = 93"
     CDS             complement(1462746..1464008)
                     /color=4
                     /note="LMRG_01401T0"
     CDS             complement(1464028..1465149)
                     /color=4
                     /note="LMRG_01400T0"
     CDS             complement(1465185..1465646)
                     /color=4
                     /note="LMRG_01399T0"
     terminator      complement(1465769..1465796)
                     /color=6
                     /note="probability = 87"
     CDS             complement(1465803..1466180)
                     /color=4
                     /note="LMRG_01398T0"
     terminator      complement(1466261..1466280)
                     /color=6
                     /note="probability = 100"
     CDS             complement(1466298..1468055)
                     /color=4
                     /note="LMRG_01397T0"
     terminator      complement(1468297..1468322)
                     /color=6
                     /note="probability = 100"
     CDS             complement(1468338..1469297)
                     /color=4
                     /note="LMRG_01396T0"
     CDS             1469239..1469472
                     /color=4
                     /note="LMRG_02942T0"
     operon          complement(1469526..1475028)
     terminator      1469538..1469571
                     /color=6
                     /note="probability = 100"
     terminator      complement(1469538..1469571)
                     /color=6
                     /note="probability = 100"
     CDS             complement(1469581..1470537)
                     /color=4
                     /note="LMRG_01395T0"
     CDS             complement(1470527..1471411)
                     /color=4
                     /note="LMRG_01394T0"
     terminator      complement(1471534..1471571)
                     /color=6
                     /note="probability = 78"
     CDS             complement(1471629..1474955)
                     /color=4
                     /note="LMRG_02943T0"
     CDS             complement(1474918..1475076)
                     /color=4
                     /note="LMRG_02944T0"
     operon          complement(1475037..1478118)
     terminator      complement(1475042..1475068)
                     /color=6
                     /note="probability = 100"
     CDS             complement(1475077..1476012)
                     /color=4
                     /note="LMRG_01392T0"
     CDS             complement(1476034..1477347)
                     /color=4
                     /note="LMRG_01391T0"
     CDS             complement(1477373..1478059)
                     /color=4
                     /note="LMRG_01390T0"
     CDS             1478224..1479321
                     /color=4
                     /note="LMRG_01389T0"
     terminator      complement(1479319..1479366)
                     /color=6
                     /note="probability = 100"
     terminator      1479322..1479363
                     /color=6
                     /note="probability = 100"
     CDS             complement(1479364..1480476)
                     /color=4
                     /note="LMRG_01388T0"
     CDS             1480717..1481181
                     /color=4
                     /note="LMRG_01387T0"
     operon          complement(1481181..1483530)
     terminator      1481194..1481219
                     /color=6
                     /note="probability = 100"
     terminator      complement(1481194..1481219)
                     /color=6
                     /note="probability = 100"
     CDS             complement(1481233..1482426)
                     /color=4
                     /note="LMRG_01386T0"
     CDS             complement(1482450..1483448)
                     /color=4
                     /note="LMRG_01385T0"
     terminator      complement(1483608..1483629)
                     /color=6
                     /note="probability = 100"
     CDS             complement(1483639..1484136)
                     /color=4
                     /note="LMRG_01384T0"
     operon          complement(1484144..1485818)
     CDS             complement(1484198..1484734)
                     /color=4
                     /note="LMRG_01383T0"
     CDS             complement(1484754..1485767)
                     /color=4
                     /note="LMRG_01382T0"
     CDS             1485946..1486749
                     /color=4
                     /note="LMRG_01381T0"
     terminator      1486756..1486775
                     /color=6
                     /note="probability = 100"
     terminator      complement(1486756..1486775)
                     /color=6
                     /note="probability = 100"
     CDS             complement(1486781..1487731)
                     /color=4
                     /note="LMRG_01380T0"
     CDS             complement(1487728..1488888)
                     /color=4
                     /note="LMRG_01379T0"
     CDS             complement(1488885..1489637)
                     /color=4
                     /note="LMRG_01378T0"
     CDS             complement(1489650..1490846)
                     /color=4
                     /note="LMRG_01377T0"
     CDS             complement(1490862..1491893)
                     /color=4
                     /note="LMRG_01376T0"
     operon          complement(1492025..1494461)
     terminator      complement(1492034..1492060)
                     /color=6
                     /note="probability = 100"
     CDS             complement(1492067..1493278)
                     /color=4
                     /note="LMRG_01375T0"
     CDS             complement(1493280..1494419)
                     /color=4
                     /note="LMRG_01374T0"
     terminator      complement(1494503..1494534)
                     /color=6
                     /note="probability = 100"
     CDS             complement(1494546..1496261)
                     /color=4
                     /note="LMRG_01373T0"
     CDS             1496289..1496519
                     /color=4
                     /note="LMRG_02945T0"
     CDS             1496554..1497042
                     /color=4
                     /note="LMRG_01372T0"
     CDS             1497254..1497856
                     /color=4
                     /note="LMRG_01371T0"
     terminator      1497870..1497904
                     /color=6
                     /note="probability = 100"
     terminator      complement(1498049..1498091)
                     /color=6
                     /note="probability = 100"
     CDS             complement(1498132..1498332)
                     /color=4
                     /note="LMRG_02946T0"
     CDS             complement(1498359..1498892)
                     /color=4
                     /note="LMRG_01370T0"
     terminator      complement(1499396..1499419)
                     /color=6
                     /note="probability = 100"
     CDS             complement(1499428..1500687)
                     /color=4
                     /note="LMRG_01369T0"
     terminator      complement(1500724..1500756)
                     /color=6
                     /note="probability = 100"
     ncRNA           complement(1500724..1500985)
                     /note="putative T-box leader"
                     /color=3
     terminator      complement(1500811..1500838)
                     /color=6
                     /note="probability = 85"
     CDS             complement(1501009..1502016)
                     /color=4
                     /note="LMRG_01368T0"
     terminator      complement(1502218..1502247)
                     /color=6
                     /note="probability = 100"
     CDS             complement(1502251..1503336)
                     /color=4
                     /note="LMRG_01367T0"
     operon          complement(1503518..1504646)
     terminator      complement(1503525..1503540)
                     /color=6
                     /note="probability = 100"
     CDS             complement(1503556..1504080)
                     /color=4
                     /note="LMRG_01366T0"
     CDS             complement(1504102..1504557)
                     /color=4
                     /note="LMRG_01365T0"
     promoter        complement(1504580..1504613)
                     /color=15
                     /note="Score = 16.36"
                     /clustalx_file="clustalx\10403S_pseudoChr_terminator_promoter_rRNA_tRNA_new_version_cleaned.gbk.seq.00039.out"
     CDS             1504813..1505925
                     /color=4
                     /note="LMRG_01364T0"
     terminator      complement(1505931..1505957)
                     /color=6
                     /note="probability = 100"
     terminator      1505933..1505955
                     /color=6
                     /note="probability = 100"
     CDS             complement(1505965..1506510)
                     /color=4
                     /note="LMRG_01363T0"
     terminator      complement(1506619..1506644)
                     /color=6
                     /note="probability = 100"
     CDS             complement(1506655..1507998)
                     /color=4
                     /note="LMRG_01361T0"
     CDS             complement(1508293..1510647)
                     /color=4
                     /note="LMRG_01360T0"
     operon          complement(1510870..1514152)
     terminator      complement(1510916..1510938)
                     /color=6
                     /note="probability = 100"
     CDS             complement(1510957..1511574)
                     /color=4
                     /note="LMRG_01359T0"
     CDS             complement(1511580..1512380)
                     /color=4
                     /note="LMRG_01358T0"
     CDS             complement(1512415..1512726)
                     /color=4
                     /note="LMRG_01357T0"
     CDS             complement(1512838..1513074)
                     /color=4
                     /note="LMRG_01356T0"
     CDS             complement(1513049..1514122)
                     /color=4
                     /note="LMRG_01355T0"
     CDS             1514320..1514631
                     /color=4
                     /note="LMRG_01354T0"
     terminator      complement(1514636..1514667)
                     /color=6
                     /note="probability = 100"
     terminator      1514641..1514662
                     /color=6
                     /note="probability = 100"
     CDS             complement(1514668..1514916)
                     /color=4
                     /note="LMRG_01353T0"
     terminator      complement(1515033..1515050)
                     /color=6
                     /note="probability = 100"
     CDS             complement(1515051..1515902)
                     /color=4
                     /note="LMRG_01352T0"
     terminator      complement(1515931..1515953)
                     /color=6
                     /note="probability = 100"
     operon          complement(1515943..1517506)
     CDS             complement(1515963..1516607)
                     /color=4
                     /note="LMRG_01351T0"
     CDS             complement(1516614..1517396)
                     /color=4
                     /note="LMRG_01350T0"
     terminator      complement(1517569..1517594)
                     /color=6
                     /note="probability = 100"
     CDS             complement(1517605..1519074)
                     /color=4
                     /note="LMRG_01349T0"
     CDS             complement(1519071..1519511)
                     /color=4
                     /note="LMRG_01348T0"
     CDS             complement(1519504..1519698)
                     /color=4
                     /note="LMRG_02947T0"
     terminator      complement(1519696..1519728)
                     /color=6
                     /note="probability = 79"
     terminator      complement(1519703..1519721)
                     /color=6
                     /note="probability = 100"
     CDS             complement(1519734..1520603)
                     /color=4
                     /note="LMRG_01347T0"
     terminator      complement(1520667..1520693)
                     /color=6
                     /note="probability = 100"
     CDS             complement(1520716..1522128)
                     /color=4
                     /note="LMRG_01346T0"
     CDS             complement(1522203..1522616)
                     /color=4
                     /note="LMRG_01345T0"
     CDS             1522721..1523551
                     /color=4
                     /note="LMRG_01344T0"
     terminator      complement(1523546..1523595)
                     /color=6
                     /note="probability = 100"
     terminator      1523560..1523582
                     /color=6
                     /note="probability = 100"
     operon          complement(1523587..1525897)
     CDS             complement(1523590..1524243)
                     /color=4
                     /note="LMRG_01343T0"
     CDS             complement(1524253..1525866)
                     /color=4
                     /note="LMRG_01342T0"
     terminator      complement(1525935..1525964)
                     /color=6
                     /note="probability = 91"
     operon          complement(1525966..1534498)
     CDS             complement(1525977..1527590)
                     /color=4
                     /note="LMRG_01341T0"
     CDS             complement(1527675..1528112)
                     /color=4
                     /note="LMRG_01340T0"
     CDS             complement(1528183..1528956)
                     /color=4
                     /note="LMRG_01339T0"
     CDS             complement(1528949..1530151)
                     /color=4
                     /note="LMRG_01338T0"
     CDS             complement(1530154..1530762)
                     /color=4
                     /note="LMRG_01337T0"
     CDS             complement(1530759..1531517)
                     /color=4
                     /note="LMRG_01336T0"
     CDS             complement(1531514..1532533)
                     /color=4
                     /note="LMRG_01335T0"
     CDS             complement(1532505..1533110)
                     /color=4
                     /note="LMRG_01334T0"
     CDS             complement(1533107..1534471)
                     /color=4
                     /note="LMRG_01333T0"
     ncRNA           complement(1534507..1534760)
                     /note="putative T-box leader"
                     /color=3
     terminator      complement(1534508..1534545)
                     /color=6
                     /note="probability = 100"
     terminator      complement(1534781..1534829)
                     /color=6
                     /note="probability = 100"
     ncRNA           complement(1534782..1535053)
                     /note="putative T-box leader"
                     /color=3
     CDS             1535555..1538155
                     /color=4
                     /note="LMRG_01332T0"
     terminator      1538195..1538230
                     /color=6
                     /note="probability = 100"
     operon          1538260..1540804
     CDS             1538278..1538706
                     /color=4
                     /note="LMRG_01331T0"
     CDS             1538790..1539710
                     /color=4
                     /note="LMRG_01330T0"
     CDS             1539707..1540774
                     /color=4
                     /note="LMRG_01329T0"
     terminator      1540784..1540804
                     /color=6
                     /note="probability = 100"
     terminator      complement(1540784..1540804)
                     /color=6
                     /note="probability = 100"
     operon          complement(1540786..1542640)
     CDS             complement(1540810..1541784)
                     /color=4
                     /note="LMRG_01328T0"
     CDS             complement(1541781..1542362)
                     /color=4
                     /note="LMRG_01327T0"
     CDS             complement(1542375..1542608)
                     /color=4
                     /note="LMRG_01326T0"
     terminator      complement(1542674..1542697)
                     /color=6
                     /note="probability = 100"
     CDS             complement(1542708..1545410)
                     /color=4
                     /note="LMRG_01325T0"
     operon          complement(1545517..1554376)
     terminator      complement(1545534..1545556)
                     /color=6
                     /note="probability = 100"
     CDS             complement(1545565..1546368)
                     /color=4
                     /note="LMRG_01324T0"
     CDS             complement(1546393..1546815)
                     /color=4
                     /note="LMRG_01323T0"
     CDS             complement(1546815..1550033)
                     /color=4
                     /note="LMRG_01322T0"
     CDS             complement(1550117..1553188)
                     /color=4
                     /note="LMRG_01321T0"
     CDS             complement(1553185..1554309)
                     /color=4
                     /note="LMRG_01320T0"
     CDS             1554425..1555033
                     /color=4
                     /note="LMRG_01319T0"
     terminator      complement(1555027..1555078)
                     /color=6
                     /note="probability = 100"
     terminator      1555041..1555064
                     /color=6
                     /note="probability = 100"
     CDS             complement(1555075..1555590)
                     /color=4
                     /note="LMRG_01318T0"
     CDS             complement(1555764..1556252)
                     /color=4
                     /note="LMRG_01317T0"
     CDS             complement(1556333..1558138)
                     /color=4
                     /note="LMRG_01316T0"
     CDS             complement(1558122..1559891)
                     /color=4
                     /note="LMRG_01315T0"
     ncRNA           complement(1559972..1560152)
                     /note="rli59"
                     /color=3
     terminator      complement(1560248..1560277)
                     /color=6
                     /note="probability = 100"
     CDS             complement(1560294..1560914)
                     /color=4
                     /note="LMRG_01314T0"
     CDS             complement(1560929..1561423)
                     /color=4
                     /note="LMRG_01313T0"
     terminator      complement(1562180..1562206)
                     /color=6
                     /note="probability = 93"
     CDS             complement(1562216..1562779)
                     /color=4
                     /note="LMRG_01312T0"
     CDS             complement(1562797..1563228)
                     /color=4
                     /note="LMRG_01311T0"
     CDS             1563262..1563558
                     /color=4
                     /note="LMRG_02948T0"
     terminator      1563735..1563773
                     /color=6
                     /note="probability = 100"
     terminator      complement(1563735..1563773)
                     /color=6
                     /note="probability = 100"
     CDS             complement(1563802..1564686)
                     /color=4
                     /note="LMRG_01310T0"
     terminator      complement(1564719..1564744)
                     /color=6
                     /note="probability = 91"
     CDS             complement(1564766..1565515)
                     /color=4
                     /note="LMRG_01309T0"
     CDS             complement(1566003..1566425)
                     /color=4
                     /note="LMRG_01308T0"
     terminator      complement(1566610..1566649)
                     /color=6
                     /note="probability = 100"
     CDS             complement(1566658..1569069)
                     /color=4
                     /note="LMRG_01307T0"
     terminator      complement(1569119..1569157)
                     /color=6
                     /note="probability = 87"
     ncRNA           complement(1569120..1569357)
                     /note="putative T-box leader"
                     /color=3
     operon          1569466..1571014
     CDS             1569473..1570438
                     /color=4
                     /note="LMRG_01306T0"
     CDS             1570435..1571010
                     /color=4
                     /note="LMRG_01305T0"
     CDS             complement(1571035..1572900)
                     /color=4
                     /note="LMRG_01304T0"
     terminator      complement(1573003..1573030)
                     /color=6
                     /note="probability = 100"
     CDS             complement(1573037..1574236)
                     /color=4
                     /note="LMRG_01303T0"
     terminator      complement(1574284..1574327)
                     /color=6
                     /note="probability = 100"
     ncRNA           complement(1574285..1574471)
                     /note="putative SAM riboswitch (S-box leader)"
                     /color=3
     CDS             1574659..1574961
                     /color=4
                     /note="LMRG_01302T0"
     operon          complement(1574943..1581918)
     terminator      complement(1574965..1574988)
                     /color=6
                     /note="probability = 100"
     terminator      1574965..1574988
                     /color=6
                     /note="probability = 100"
     CDS             complement(1574994..1580129)
                     /color=4
                     /note="LMRG_01301T0"
     CDS             complement(1580232..1581140)
                     /color=4
                     /note="LMRG_01300T0"
     CDS             complement(1581157..1581399)
                     /color=4
                     /note="LMRG_01299T0"
     CDS             complement(1581450..1581923)
                     /color=4
                     /note="LMRG_01298T0"
     CDS             1581997..1582263
                     /color=4
                     /note="LMRG_01297T0"
     terminator      1582272..1582293
                     /color=6
                     /note="probability = 100"
     CDS             1582413..1583366
                     /color=4
                     /note="LMRG_01296T0"
     terminator      1583366..1583407
                     /color=6
                     /note="probability = 100"
     terminator      complement(1583371..1583402)
                     /color=6
                     /note="probability = 100"
     CDS             complement(1583385..1584788)
                     /color=4
                     /note="LMRG_01295T0"
     operon          complement(1584727..1589632)
     terminator      complement(1584734..1584767)
                     /color=6
                     /note="probability = 100"
     CDS             complement(1584810..1585628)
                     /color=4
                     /note="LMRG_01294T0"
     CDS             complement(1585625..1586452)
                     /color=4
                     /note="LMRG_01293T0"
     CDS             complement(1586454..1588196)
                     /color=4
                     /note="LMRG_01292T0"
     CDS             complement(1588193..1589581)
                     /color=4
                     /note="LMRG_01291T0"
     CDS             1589756..1590694
                     /color=4
                     /note="LMRG_01290T0"
     operon          complement(1590694..1597213)
     terminator      complement(1590700..1590722)
                     /color=6
                     /note="probability = 100"
     terminator      1590700..1590722
                     /color=6
                     /note="probability = 100"
     CDS             complement(1590728..1592476)
                     /color=4
                     /note="LMRG_01289T0"
     CDS             complement(1592572..1593744)
                     /color=4
                     /note="LMRG_01288T0"
     CDS             complement(1593737..1594861)
                     /color=4
                     /note="LMRG_01287T0"
     CDS             complement(1594883..1597180)
                     /color=4
                     /note="LMRG_01286T0"
     terminator      complement(1597221..1597242)
                     /color=6
                     /note="probability = 100"
     ncRNA           complement(1597226..1597439)
                     /note="putative SAM riboswitch (S-box leader)"
                     /color=3
     CDS             complement(1597470..1598645)
                     /color=4
                     /note="LMRG_01285T0"
     terminator      complement(1598682..1598702)
                     /color=6
                     /note="probability = 100"
     tRNA            complement(1598712..1598783)
                     /color=9
                     /note="Glu tRNA; E-value = 1.00E-35"
     tRNA            complement(1598789..1598879)
                     /color=9
                     /note="Ser tRNA; E-value = 8.00E-47"
     tRNA            complement(1598914..1598986)
                     /color=9
                     /note="Asn tRNA; E-value = 3.00E-36"
     tRNA            complement(1598993..1599066)
                     /color=9
                     /note="Ile tRNA; E-value = 8.00E-37"
     tRNA            complement(1599092..1599162)
                     /color=9
                     /note="Gly tRNA; E-value = 5.00E-35"
     tRNA            complement(1599186..1599258)
                     /color=9
                     /note="His tRNA; E-value = 3.00E-36"
     tRNA            complement(1599287..1599359)
                     /color=9
                     /note="Phe tRNA; E-value = 3.00E-36"
     tRNA            complement(1599331..1599352)
                     /color=9
                     /note="Thr tRNA; E-value = 9.00E-06"
     tRNA            complement(1599364..1599439)
                     /color=9
                     /note="Asp tRNA; E-value = 6.00E-38"
     tRNA            complement(1599444..1599517)
                     /color=9
                     /note="Met tRNA; E-value = 8.00E-37"
     tRNA            complement(1599560..1599649)
                     /color=9
                     /note="Ser tRNA; E-value = 3.00E-46"
     tRNA            complement(1599672..1599745)
                     /color=9
                     /note="Met tRNA; E-value = 8.00E-37"
     tRNA            complement(1599757..1599830)
                     /color=9
                     /note="Met tRNA; E-value = 8.00E-37"
     tRNA            complement(1599872..1599945)
                     /color=9
                     /note="Ala tRNA; E-value = 9.00E-37"
     tRNA            complement(1599968..1600041)
                     /color=9
                     /note="Pro tRNA; E-value = 8.00E-37"
     tRNA            complement(1600052..1600125)
                     /color=9
                     /note="Arg tRNA; E-value = 8.00E-37"
     tRNA            complement(1600135..1600220)
                     /color=9
                     /note="Leu tRNA; E-value = 7.00E-44"
     tRNA            complement(1600235..1600309)
                     /color=9
                     /note="Gly tRNA; E-value = 2.00E-37"
     operon          complement(1600588..1602127)
     terminator      complement(1600596..1600614)
                     /color=6
                     /note="probability = 100"
     CDS             complement(1600621..1601067)
                     /color=4
                     /note="LMRG_02757T0"
     CDS             complement(1601150..1602091)
                     /color=4
                     /note="LMRG_02758T0"
     CDS             1602236..1603534
                     /color=4
                     /note="LMRG_02759T0"
     CDS             1603640..1604728
                     /color=4
                     /note="LMRG_02760T0"
     terminator      complement(1604737..1604764)
                     /color=6
                     /note="probability = 100"
     terminator      1604737..1604764
                     /color=6
                     /note="probability = 100"
     CDS             complement(1604770..1605297)
                     /color=4
                     /note="LMRG_02761T0"
     CDS             complement(1605452..1606198)
                     /color=4
                     /note="LMRG_02762T0"
     CDS             complement(1606202..1607290)
                     /color=4
                     /note="LMRG_02763T0"
     CDS             1607500..1608480
                     /color=4
                     /note="LMRG_02764T0"
     terminator      complement(1608486..1608503)
                     /color=6
                     /note="probability = 100"
     terminator      1608486..1608503
                     /color=6
                     /note="probability = 100"
     CDS             complement(1608512..1608973)
                     /color=4
                     /note="LMRG_02765T0"
     CDS             complement(1608985..1609218)
                     /color=4
                     /note="LMRG_02766T0"
     CDS             complement(1609220..1610029)
                     /color=4
                     /note="LMRG_02767T0"
     promoter        1610068..1610100
                     /color=15
                     /note="Score = 20.16"
                     /clustalx_file="clustalx\10403S_pseudoChr_terminator_promoter_rRNA_tRNA_new_version_cleaned.gbk.seq.00040.out"
     CDS             1610127..1611029
                     /color=4
                     /note="LMRG_02768T0"
     terminator      complement(1611037..1611064)
                     /color=6
                     /note="probability = 100"
     terminator      1611037..1611064
                     /color=6
                     /note="probability = 100"
     CDS             complement(1611050..1613647)
                     /color=4
                     /note="LMRG_02769T0"
     CDS             complement(1613674..1614348)
                     /color=4
                     /note="LMRG_02770T0"
     CDS             1614556..1615521
                     /color=4
                     /note="LMRG_02771T0"
     terminator      1615533..1615560
                     /color=6
                     /note="probability = 100"
     terminator      complement(1615533..1615560)
                     /color=6
                     /note="probability = 100"
     CDS             complement(1615565..1616107)
                     /color=4
                     /note="LMRG_02772T0"
     promoter        complement(1616184..1616216)
                     /color=15
                     /note="Score = 20.02"
                     /clustalx_file="clustalx\10403S_pseudoChr_terminator_promoter_rRNA_tRNA_new_version_cleaned.gbk.seq.00041.out"
     operon          1616273..1617470
     CDS             1616297..1617199
                     /color=4
                     /note="LMRG_02773T0"
     CDS             1617227..1617433
                     /color=4
                     /note="LMRG_02774T0"
     operon          complement(1617428..1620149)
     terminator      1617433..1617470
                     /color=6
                     /note="probability = 100"
     terminator      complement(1617436..1617467)
                     /color=6
                     /note="probability = 100"
     CDS             complement(1617468..1617821)
                     /color=4
                     /note="LMRG_02775T0"
     CDS             complement(1617850..1618251)
                     /color=4
                     /note="LMRG_02776T0"
     CDS             complement(1618266..1619645)
                     /color=4
                     /note="LMRG_02777T0"
     CDS             complement(1619710..1620090)
                     /color=4
                     /note="LMRG_02778T0"
     CDS             1620197..1620841
                     /color=4
                     /note="LMRG_02779T0"
     terminator      1620836..1620865
                     /color=6
                     /note="probability = 100"
     terminator      complement(1620836..1620865)
                     /color=6
                     /note="probability = 100"
     CDS             complement(1620871..1621740)
                     /color=4
                     /note="LMRG_02958T0"
     CDS             1621830..1622051
                     /color=4
                     /note="LMRG_02563T0"
     terminator      1622064..1622077
                     /color=6
                     /note="probability = 100"
     CDS             complement(1622071..1622865)
                     /color=4
                     /note="LMRG_02562T0"
     CDS             complement(1622999..1623757)
                     /color=4
                     /note="LMRG_02561T0"
     CDS             1623744..1623938
                     /color=4
                     /note="LMRG_02560T0"
     CDS             1623945..1624391
                     /color=4
                     /note="LMRG_02559T0"
     terminator      1624399..1624422
                     /color=6
                     /note="probability = 100"
     CDS             1624529..1625761
                     /color=4
                     /note="LMRG_02558T0"
     terminator      1625788..1625826
                     /color=6
                     /note="probability = 85"
     CDS             1625865..1627124
                     /color=4
                     /note="LMRG_02959T0"
     CDS             1627099..1627257
                     /color=4
                     /note="LMRG_02960T0"
     terminator      1627132..1627154
                     /color=6
                     /note="probability = 100"
     CDS             1627342..1628334
                     /color=4
                     /note="LMRG_02556T0"
     terminator      1628344..1628379
                     /color=6
                     /note="probability = 100"
     terminator      complement(1628344..1628379)
                     /color=6
                     /note="probability = 88"
     CDS             complement(1628361..1628528)
                     /color=4
                     /note="LMRG_02961T0"
     tRNA            1628451..1628522
                     /color=9
                     /note="Arg tRNA; E-value = 1.00E-35"
     terminator      complement(1628532..1628564)
                     /color=6
                     /note="probability = 100"
     terminator      1628532..1628564
                     /color=6
                     /note="probability = 100"
     CDS             complement(1628603..1629268)
                     /color=4
                     /note="LMRG_02555T0"
     CDS             1629458..1630042
                     /color=4
                     /note="LMRG_02554T0"
     operon          complement(1630058..1632017)
     terminator      1630064..1630114
                     /color=6
                     /note="probability = 78"
     terminator      complement(1630075..1630104)
                     /color=6
                     /note="probability = 90"
     CDS             complement(1630119..1631207)
                     /color=4
                     /note="LMRG_02553T0"
     CDS             complement(1631229..1631531)
                     /color=4
                     /note="LMRG_02552T0"
     CDS             complement(1631601..1631909)
                     /color=4
                     /note="LMRG_02551T0"
     terminator      complement(1632026..1632055)
                     /color=6
                     /note="probability = 100"
     CDS             complement(1632069..1634747)
                     /color=4
                     /note="LMRG_02550T0"
     terminator      complement(1634833..1634877)
                     /color=6
                     /note="probability = 100"
     CDS             complement(1634881..1636206)
                     /color=4
                     /note="LMRG_02549T0"
     CDS             complement(1636249..1637022)
                     /color=4
                     /note="LMRG_02548T0"
     CDS             complement(1637015..1637695)
                     /color=4
                     /note="LMRG_02547T0"
     CDS             complement(1637688..1638056)
                     /color=4
                     /note="LMRG_02546T0"
     terminator      complement(1638137..1638166)
                     /color=6
                     /note="probability = 90"
     CDS             complement(1638177..1639160)
                     /color=4
                     /note="LMRG_02545T0"
     operon          complement(1639181..1645694)
     CDS             complement(1639220..1640185)
                     /color=4
                     /note="LMRG_02544T0"
     CDS             complement(1640233..1643493)
                     /color=4
                     /note="LMRG_02543T0"
     CDS             complement(1643490..1645661)
                     /color=4
                     /note="LMRG_02542T0"
     operon          1645937..1649171
     CDS             1646091..1647335
                     /color=4
                     /note="LMRG_02541T0"
     CDS             1647397..1648290
                     /color=4
                     /note="LMRG_02540T0"
     CDS             1648307..1649137
                     /color=4
                     /note="LMRG_02539T0"
     operon          complement(1649144..1655348)
     terminator      1649150..1649174
                     /color=6
                     /note="probability = 100"
     terminator      complement(1649150..1649174)
                     /color=6
                     /note="probability = 100"
     CDS             complement(1649182..1650651)
                     /color=4
                     /note="LMRG_02538T0"
     CDS             complement(1650666..1655258)
                     /color=4
                     /note="LMRG_02537T0"
     CDS             1655451..1656338
                     /color=4
                     /note="LMRG_02536T0"
     operon          complement(1656260..1660154)
     terminator      complement(1656276..1656307)
                     /color=6
                     /note="probability = 100"
     CDS             complement(1656335..1656853)
                     /color=4
                     /note="LMRG_02535T0"
     CDS             complement(1656856..1657959)
                     /color=4
                     /note="LMRG_02534T0"
     CDS             complement(1658054..1658869)
                     /color=4
                     /note="LMRG_02533T0"
     CDS             complement(1658871..1659518)
                     /color=4
                     /note="LMRG_02532T0"
     CDS             complement(1659529..1660170)
                     /color=4
                     /note="LMRG_02531T0"
     ncRNA           complement(1660200..1660479)
                     /note="putative T-box leader"
                     /color=3
     terminator      complement(1660202..1660240)
                     /color=6
                     /note="probability = 100"
     terminator      complement(1660532..1660561)
                     /color=6
                     /note="probability = 100"
     CDS             complement(1660568..1661608)
                     /color=4
                     /note="LMRG_02530T0"
     CDS             complement(1661630..1663369)
                     /color=4
                     /note="LMRG_02529T0"
     CDS             complement(1663389..1663847)
                     /color=4
                     /note="LMRG_02528T0"
     CDS             complement(1663868..1664743)
                     /color=4
                     /note="LMRG_02527T0"
     CDS             complement(1664814..1665491)
                     /color=4
                     /note="LMRG_02526T0"
     CDS             complement(1665554..1667566)
                     /color=4
                     /note="LMRG_02525T0"
     CDS             complement(1667523..1668290)
                     /color=4
                     /note="LMRG_02524T0"
     terminator      complement(1668379..1668408)
                     /color=6
                     /note="probability = 100"
     CDS             complement(1668418..1668927)
                     /color=4
                     /note="LMRG_02523T0"
     CDS             1669151..1669624
                     /color=4
                     /note="LMRG_02522T0"
     terminator      complement(1669630..1669649)
                     /color=6
                     /note="probability = 93"
     terminator      1669630..1669649
                     /color=6
                     /note="probability = 100"
     CDS             complement(1669655..1670209)
                     /color=4
                     /note="LMRG_02521T0"
     terminator      complement(1670503..1670538)
                     /color=6
                     /note="probability = 100"
     CDS             complement(1670544..1670696)
                     /color=4
                     /note="LMRG_02962T0"
     CDS             complement(1670750..1671956)
                     /color=4
                     /note="LMRG_02965T0"
     CDS             complement(1671980..1672735)
                     /color=4
                     /note="LMRG_02519T0"
     terminator      complement(1672864..1672874)
                     /color=6
                     /note="probability = 85"
     CDS             complement(1672883..1673815)
                     /color=4
                     /note="LMRG_02518T0"
     operon          complement(1673918..1683452)
     terminator      complement(1673925..1673948)
                     /color=6
                     /note="probability = 100"
     CDS             complement(1673956..1675386)
                     /color=4
                     /note="LMRG_02517T0"
     CDS             complement(1675398..1676849)
                     /color=4
                     /note="LMRG_02516T0"
     CDS             complement(1676873..1677166)
                     /color=4
                     /note="LMRG_02515T0"
     CDS             complement(1677291..1678406)
                     /color=4
                     /note="LMRG_02514T0"
     CDS             complement(1678403..1680418)
                     /color=4
                     /note="LMRG_02513T0"
     CDS             complement(1680443..1682638)
                     /color=4
                     /note="LMRG_02512T0"
     CDS             complement(1682703..1683380)
                     /color=4
                     /note="LMRG_02511T0"
     CDS             1683587..1684942
                     /color=4
                     /note="LMRG_02510T0"
     operon          complement(1684940..1685612)
     terminator      1684946..1684983
                     /color=6
                     /note="probability = 95"
     terminator      complement(1684951..1684978)
                     /color=6
                     /note="probability = 100"
     CDS             complement(1684984..1685238)
                     /color=4
                     /note="LMRG_02509T0"
     CDS             complement(1685256..1685552)
                     /color=4
                     /note="LMRG_02508T0"
     terminator      complement(1685650..1685682)
                     /color=6
                     /note="probability = 100"
     CDS             complement(1685690..1686952)
                     /color=4
                     /note="LMRG_02507T0"
     CDS             complement(1686977..1688506)
                     /color=4
                     /note="LMRG_02506T0"
     CDS             complement(1688512..1689078)
                     /color=4
                     /note="LMRG_02505T0"
     CDS             complement(1689075..1690124)
                     /color=4
                     /note="LMRG_02504T0"
     CDS             complement(1690143..1691570)
                     /color=4
                     /note="LMRG_02503T0"
     CDS             complement(1691555..1693774)
                     /color=4
                     /note="LMRG_02502T0"
     CDS             complement(1693767..1694450)
                     /color=4
                     /note="LMRG_02501T0"
     CDS             complement(1694454..1694699)
                     /color=4
                     /note="LMRG_02500T0"
     CDS             complement(1694711..1695424)
                     /color=4
                     /note="LMRG_02499T0"
     CDS             complement(1695505..1696797)
                     /color=4
                     /note="LMRG_02498T0"
     CDS             complement(1696816..1697940)
                     /color=4
                     /note="LMRG_02497T0"
     CDS             complement(1697933..1698421)
                     /color=4
                     /note="LMRG_02496T0"
     terminator      complement(1698599..1698623)
                     /color=6
                     /note="probability = 95"
     CDS             complement(1698627..1699151)
                     /color=4
                     /note="LMRG_02495T0"
     CDS             complement(1699436..1700041)
                     /color=4
                     /note="LMRG_02835T0"
     CDS             1700106..1700879
                     /color=4
                     /note="LMRG_02834T0"
     CDS             1700929..1701291
                     /color=4
                     /note="LMRG_02833T0"
     terminator      complement(1701277..1701302)
                     /color=6
                     /note="probability = 100"
     terminator      1701277..1701302
                     /color=6
                     /note="probability = 100"
     CDS             complement(1701310..1702542)
                     /color=4
                     /note="LMRG_02832T0"
     CDS             complement(1702600..1703130)
                     /color=4
                     /note="LMRG_02831T0"
     CDS             1703214..1703969
                     /color=4
                     /note="LMRG_02830T0"
     operon          complement(1703969..1705438)
     terminator      complement(1703979..1704000)
                     /color=6
                     /note="probability = 100"
     terminator      1703979..1704000
                     /color=6
                     /note="probability = 100"
     CDS             complement(1704009..1704368)
                     /color=4
                     /note="LMRG_02829T0"
     CDS             complement(1704408..1704608)
                     /color=4
                     /note="LMRG_02828T0"
     CDS             complement(1704630..1705133)
                     /color=4
                     /note="LMRG_02827T0"
     CDS             complement(1705171..1705440)
                     /color=4
                     /note="LMRG_02826T0"
     ncRNA           complement(1705228..1705366)
                     /note="putative L20 leader"
                     /color=3
     terminator      complement(1705243..1705265)
                     /color=6
                     /note="probability = 89"
     terminator      complement(1705510..1705531)
                     /color=6
                     /note="probability = 79"
     CDS             complement(1705558..1706451)
                     /color=4
                     /note="LMRG_02825T0"
     terminator      complement(1706707..1706723)
                     /color=6
                     /note="probability = 100"
     CDS             complement(1707065..1707394)
                     /color=4
                     /note="LMRG_02810T0"
     terminator      complement(1707274..1707303)
                     /color=6
                     /note="probability = 100"
     CDS             complement(1707315..1707659)
                     /color=4
                     /note="LMRG_02811T0"
     ncRNA           complement(1707678..1707737)
                     /note="putative L19 leader"
                     /color=3
     operon          1707845..1709660
     CDS             1707867..1708301
                     /color=4
                     /note="LMRG_02812T0"
     CDS             1708301..1708888
                     /color=4
                     /note="LMRG_02813T0"
     CDS             1708909..1709625
                     /color=4
                     /note="LMRG_02814T0"
     operon          complement(1709609..1712510)
     terminator      complement(1709620..1709650)
                     /color=6
                     /note="probability = 100"
     terminator      1709620..1709650
                     /color=6
                     /note="probability = 100"
     CDS             complement(1709656..1710045)
                     /color=4
                     /note="LMRG_02815T0"
     CDS             complement(1710065..1710802)
                     /color=4
                     /note="LMRG_02816T0"
     CDS             complement(1710802..1711320)
                     /color=4
                     /note="LMRG_02817T0"
     CDS             complement(1711330..1711716)
                     /color=4
                     /note="LMRG_02818T0"
     CDS             complement(1711744..1712478)
                     /color=4
                     /note="LMRG_02819T0"
     operon          complement(1712549..1713149)
     terminator      complement(1712565..1712581)
                     /color=6
                     /note="probability = 100"
     CDS             complement(1712588..1712818)
                     /color=4
                     /note="LMRG_02820T0"
     CDS             complement(1712835..1713107)
                     /color=4
                     /note="LMRG_02821T0"
     CDS             complement(1713210..1714868)
                     /color=4
                     /note="LMRG_02822T0"
     terminator      complement(1714889..1714924)
                     /color=6
                     /note="probability = 100"
     CDS             complement(1714940..1717531)
                     /color=4
                     /note="LMRG_02823T0"
     terminator      complement(1717986..1718005)
                     /color=6
                     /note="probability = 100"
     CDS             complement(1718012..1718908)
                     /color=4
                     /note="LMRG_00947T0"
     operon          complement(1719017..1720796)
     terminator      complement(1719019..1719043)
                     /color=6
                     /note="probability = 100"
     CDS             complement(1719052..1720404)
                     /color=4
                     /note="LMRG_00948T0"
     CDS             complement(1720417..1720749)
                     /color=4
                     /note="LMRG_00949T0"
     operon          complement(1720814..1726148)
     terminator      complement(1720828..1720852)
                     /color=6
                     /note="probability = 90"
     CDS             complement(1720862..1721848)
                     /color=4
                     /note="LMRG_00950T0"
     CDS             complement(1721863..1725423)
                     /color=4
                     /note="LMRG_00951T0"
     CDS             complement(1725446..1726135)
                     /color=4
                     /note="LMRG_00952T0"
     terminator      complement(1726164..1726211)
                     /color=6
                     /note="probability = 100"
     CDS             complement(1726329..1726562)
                     /color=4
                     /note="LMRG_00953T0"
     CDS             complement(1726669..1727412)
                     /color=4
                     /note="LMRG_00954T0"
     CDS             complement(1727416..1728357)
                     /color=4
                     /note="LMRG_00955T0"
     CDS             complement(1728350..1729363)
                     /color=4
                     /note="LMRG_00956T0"
     CDS             complement(1729384..1729953)
                     /color=4
                     /note="LMRG_00957T0"
     CDS             complement(1730134..1732182)
                     /color=4
                     /note="LMRG_00958T0"
     CDS             complement(1732175..1733065)
                     /color=4
                     /note="LMRG_00959T0"
     terminator      complement(1733121..1733161)
                     /color=6
                     /note="probability = 100"
     CDS             complement(1733201..1733863)
                     /color=4
                     /note="LMRG_00960T0"
     CDS             complement(1733903..1735561)
                     /color=4
                     /note="LMRG_00961T0"
     CDS             complement(1735576..1735941)
                     /color=4
                     /note="LMRG_00962T0"
     CDS             1736239..1736427
                     /color=4
                     /note="LMRG_00963T0"
     terminator      1736445..1736468
                     /color=6
                     /note="probability = 100"
     CDS             complement(1736524..1737168)
                     /color=4
                     /note="LMRG_00964T0"
     operon          complement(1737164..1747499)
     terminator      complement(1737196..1737223)
                     /color=6
                     /note="probability = 100"
     CDS             complement(1737232..1737888)
                     /color=4
                     /note="LMRG_00965T0"
     CDS             complement(1737891..1738766)
                     /color=4
                     /note="LMRG_00966T0"
     CDS             complement(1738785..1740752)
                     /color=4
                     /note="LMRG_00967T0"
     CDS             complement(1740749..1741507)
                     /color=4
                     /note="LMRG_00968T0"
     CDS             complement(1741530..1742864)
                     /color=4
                     /note="LMRG_00969T0"
     CDS             complement(1742865..1743803)
                     /color=4
                     /note="LMRG_00970T0"
     CDS             complement(1743817..1746210)
                     /color=4
                     /note="LMRG_00971T0"
     CDS             complement(1746215..1747414)
                     /color=4
                     /note="LMRG_00972T0"
     operon          complement(1747529..1749380)
     terminator      complement(1747541..1747560)
                     /color=6
                     /note="probability = 100"
     CDS             complement(1747569..1747772)
                     /color=4
                     /note="LMRG_00973T0"
     CDS             complement(1747772..1748389)
                     /color=4
                     /note="LMRG_00974T0"
     CDS             complement(1748408..1749282)
                     /color=4
                     /note="LMRG_00975T0"
     CDS             1749439..1751151
                     /color=4
                     /note="LMRG_00976T0"
     terminator      1751152..1751170
                     /color=6
                     /note="probability = 100"
     promoter        1751168..1751201
                     /color=15
                     /note="Score = 19.11"
                     /clustalx_file="clustalx\10403S_pseudoChr_terminator_promoter_rRNA_tRNA_new_version_cleaned.gbk.seq.00042.out"
     CDS             1751239..1751838
                     /color=4
                     /note="LMRG_00977T0"
     terminator      complement(1751847..1751875)
                     /color=6
                     /note="probability = 100"
     terminator      1751847..1751875
                     /color=6
                     /note="probability = 95"
     CDS             complement(1751879..1752508)
                     /color=4
                     /note="LMRG_00978T0"
     CDS             complement(1752505..1753206)
                     /color=4
                     /note="LMRG_00979T0"
     CDS             complement(1753203..1754117)
                     /color=4
                     /note="LMRG_00980T0"
     CDS             complement(1754114..1754878)
                     /color=4
                     /note="LMRG_00981T0"
     CDS             complement(1754901..1758113)
                     /color=4
                     /note="LMRG_00982T0"
     CDS             complement(1758106..1759197)
                     /color=4
                     /note="LMRG_00983T0"
     CDS             complement(1759194..1760474)
                     /color=4
                     /note="LMRG_00984T0"
     CDS             complement(1760462..1761373)
                     /color=4
                     /note="LMRG_00985T0"
     CDS             complement(1761457..1762743)
                     /color=4
                     /note="LMRG_00986T0"
     ncRNA           complement(1762762..1762865)
                     /note="putative PyrR binding site element"
                     /color=3
     terminator      complement(1762770..1762797)
                     /color=6
                     /note="probability = 91"
     CDS             complement(1762872..1763423)
                     /color=4
                     /note="LMRG_00987T0"
     ncRNA           complement(1763445..1763553)
                     /note="putative PyrR binding site"
                     /color=3
     CDS             1763654..1763884
                     /color=4
                     /note="LMRG_00988T0"
     terminator      1763806..1763826
                     /color=6
                     /note="probability = 89"
     CDS             1763981..1764796
                     /color=4
                     /note="LMRG_00989T0"
     terminator      1764773..1764810
                     /color=6
                     /note="probability = 100"
     terminator      complement(1764773..1764810)
                     /color=6
                     /note="probability = 100"
     CDS             complement(1764816..1765727)
                     /color=4
                     /note="LMRG_00990T0"
     CDS             complement(1765727..1766191)
                     /color=4
                     /note="LMRG_00991T0"
     terminator      complement(1766228..1766264)
                     /color=6
                     /note="probability = 95"
     CDS             complement(1766273..1767556)
                     /color=4
                     /note="LMRG_00992T0"
     CDS             1767730..1769100
                     /color=4
                     /note="LMRG_00993T0"
     operon          complement(1769066..1771706)
     terminator      complement(1769075..1769115)
                     /color=6
                     /note="probability = 100"
     terminator      1769080..1769110
                     /color=6
                     /note="probability = 100"
     CDS             complement(1769116..1770048)
                     /color=4
                     /note="LMRG_00994T0"
     CDS             complement(1770045..1770887)
                     /color=4
                     /note="LMRG_00995T0"
     CDS             complement(1770891..1771613)
                     /color=4
                     /note="LMRG_00996T0"
     operon          complement(1771727..1773812)
     terminator      complement(1771736..1771760)
                     /color=6
                     /note="probability = 100"
     CDS             complement(1771773..1772189)
                     /color=4
                     /note="LMRG_00997T0"
     CDS             complement(1772226..1773716)
                     /color=4
                     /note="LMRG_00998T0"
     operon          complement(1773824..1776629)
     terminator      complement(1773833..1773855)
                     /color=6
                     /note="probability = 100"
     CDS             complement(1773870..1774076)
                     /color=4
                     /note="LMRG_00999T0"
     CDS             complement(1774089..1776302)
                     /color=4
                     /note="LMRG_01000T0"
     CDS             complement(1776317..1776610)
                     /color=4
                     /note="LMRG_01001T0"
     terminator      complement(1776696..1776721)
                     /color=6
                     /note="probability = 100"
     CDS             complement(1776733..1777557)
                     /color=4
                     /note="LMRG_01002T0"
     CDS             complement(1777615..1778316)
                     /color=4
                     /note="LMRG_01003T0"
     CDS             complement(1778328..1778561)
                     /color=4
                     /note="LMRG_01004T0"
     CDS             complement(1778624..1779529)
                     /color=4
                     /note="LMRG_01005T0"
     CDS             complement(1779612..1780589)
                     /color=4
                     /note="LMRG_01007T0"
     CDS             complement(1780625..1781239)
                     /color=4
                     /note="LMRG_01008T0"
     CDS             complement(1781255..1782040)
                     /color=4
                     /note="LMRG_01009T0"
     CDS             complement(1782055..1782894)
                     /color=4
                     /note="LMRG_01010T0"
     CDS             1783073..1783705
                     /color=4
                     /note="LMRG_01011T0"
     terminator      1783716..1783752
                     /color=6
                     /note="probability = 100"
     operon          1783796..1787975
     CDS             1783827..1784444
                     /color=4
                     /note="LMRG_01012T0"
     CDS             1784457..1785269
                     /color=4
                     /note="LMRG_01013T0"
     CDS             1785288..1787927
                     /color=4
                     /note="LMRG_01014T0"
     terminator      complement(1787933..1787965)
                     /color=6
                     /note="probability = 100"
     terminator      1787933..1787965
                     /color=6
                     /note="probability = 100"
     CDS             complement(1787977..1788354)
                     /color=4
                     /note="LMRG_01015T0"
     CDS             complement(1788358..1789341)
                     /color=4
                     /note="LMRG_01016T0"
     terminator      complement(1789406..1789427)
                     /color=6
                     /note="probability = 100"
     CDS             complement(1789435..1790058)
                     /color=4
                     /note="LMRG_01017T0"
     terminator      complement(1790161..1790189)
                     /color=6
                     /note="probability = 100"
     CDS             complement(1790198..1791709)
                     /color=4
                     /note="LMRG_01018T0"
     CDS             complement(1791825..1792652)
                     /color=4
                     /note="LMRG_01019T0"
     operon          complement(1792673..1796093)
     terminator      complement(1792677..1792698)
                     /color=6
                     /note="probability = 100"
     CDS             complement(1792705..1793187)
                     /color=4
                     /note="LMRG_01020T0"
     CDS             complement(1793203..1794147)
                     /color=4
                     /note="LMRG_01021T0"
     CDS             complement(1794160..1796052)
                     /color=4
                     /note="LMRG_01022T0"
     terminator      complement(1796133..1796163)
                     /color=6
                     /note="probability = 100"
     operon          complement(1796141..1798490)
     CDS             complement(1796172..1797854)
                     /color=4
                     /note="LMRG_01023T0"
     CDS             complement(1798011..1798439)
                     /color=4
                     /note="LMRG_01024T0"
     CDS             complement(1798577..1798759)
                     /color=4
                     /note="LMRG_01025T0"
     CDS             1798804..1799004
                     /color=4
                     /note="LMRG_01026T0"
     terminator      1799036..1799052
                     /color=6
                     /note="probability = 100"
     CDS             1799127..1799528
                     /color=4
                     /note="LMRG_01027T0"
     terminator      complement(1799505..1799542)
                     /color=6
                     /note="probability = 100"
     CDS             complement(1799546..1800418)
                     /color=4
                     /note="LMRG_01028T0"
     CDS             complement(1800496..1800765)
                     /color=4
                     /note="LMRG_01029T0"
     terminator      complement(1800853..1800880)
                     /color=6
                     /note="probability = 100"
     CDS             complement(1800889..1801947)
                     /color=4
                     /note="LMRG_01030T0"
     promoter        complement(1801999..1802031)
                     /color=15
                     /note="Score = 19.91"
                     /clustalx_file="clustalx\10403S_pseudoChr_terminator_promoter_rRNA_tRNA_new_version_cleaned.gbk.seq.00043.out"
     operon          complement(1802039..1804040)
     terminator      complement(1802048..1802073)
                     /color=6
                     /note="probability = 100"
     CDS             complement(1802139..1803446)
                     /color=4
                     /note="LMRG_01031T0"
     CDS             complement(1803453..1804031)
                     /color=4
                     /note="LMRG_01032T0"
     terminator      complement(1804059..1804084)
                     /color=6
                     /note="probability = 100"
     ncRNA           complement(1804062..1804230)
                     /note="putative purine riboswitch"
                     /color=3
     operon          complement(1804241..1806944)
     CDS             complement(1804259..1805767)
                     /color=4
                     /note="LMRG_01033T0"
     CDS             complement(1805787..1806935)
                     /color=4
                     /note="LMRG_01034T0"
     ncRNA           complement(1806961..1807510)
                     /note="putative bacterial RNAse P class B; rnpB (Mandin et
                     al., 2007)"
                     /color=3
     CDS             complement(1807012..1807347)
                     /color=4
                     /note="LMRG_02926T0"
     CDS             complement(1807516..1807857)
                     /color=4
                     /note="LMRG_01035T0"
     operon          complement(1807949..1809008)
     CDS             complement(1807989..1808534)
                     /color=4
                     /note="LMRG_01036T0"
     CDS             complement(1808531..1808896)
                     /color=4
                     /note="LMRG_01037T0"
     operon          1809002..1812308
     CDS             1809143..1809748
                     /color=4
                     /note="LMRG_01038T0"
     CDS             1809780..1812263
                     /color=4
                     /note="LMRG_01039T0"
     operon          complement(1812267..1814214)
     terminator      1812272..1812301
                     /color=6
                     /note="probability = 100"
     terminator      complement(1812272..1812301)
                     /color=6
                     /note="probability = 100"
     CDS             complement(1812306..1812797)
                     /color=4
                     /note="LMRG_01040T0"
     CDS             complement(1812790..1813449)
                     /color=4
                     /note="LMRG_01041T0"
     CDS             complement(1813460..1814179)
                     /color=4
                     /note="LMRG_01042T0"
     terminator      complement(1814297..1814319)
                     /color=6
                     /note="probability = 100"
     CDS             complement(1814328..1815620)
                     /color=4
                     /note="LMRG_01043T0"
     CDS             complement(1815634..1816815)
                     /color=4
                     /note="LMRG_01044T0"
     CDS             complement(1816838..1817344)
                     /color=4
                     /note="LMRG_01045T0"
     CDS             complement(1817467..1820253)
                     /color=4
                     /note="LMRG_01046T0"
     operon          complement(1820301..1822546)
     terminator      complement(1820308..1820343)
                     /color=6
                     /note="probability = 100"
     CDS             complement(1820350..1820733)
                     /color=4
                     /note="LMRG_01047T0"
     CDS             complement(1820737..1821594)
                     /color=4
                     /note="LMRG_01048T0"
     CDS             complement(1821598..1822431)
                     /color=4
                     /note="LMRG_01049T0"
     CDS             complement(1822598..1823071)
                     /color=4
                     /note="LMRG_01050T0"
     operon          complement(1823211..1827000)
     CDS             complement(1823219..1824196)
                     /color=4
                     /note="LMRG_01051T0"
     CDS             complement(1824186..1825367)
                     /color=4
                     /note="LMRG_01052T0"
     CDS             complement(1825382..1825786)
                     /color=4
                     /note="LMRG_01053T0"
     CDS             complement(1825802..1826593)
                     /color=4
                     /note="LMRG_01054T0"
     CDS             complement(1826590..1826925)
                     /color=4
                     /note="LMRG_01055T0"
     CDS             1827065..1827931
                     /color=4
                     /note="LMRG_01056T0"
     CDS             complement(1827921..1829027)
                     /color=4
                     /note="LMRG_01057T0"
     CDS             1829347..1830483
                     /color=4
                     /note="LMRG_01058T0"
     CDS             1830509..1831636
                     /color=4
                     /note="LMRG_01059T0"
     CDS             1831633..1832637
                     /color=4
                     /note="LMRG_01060T0"
     CDS             1832656..1833339
                     /color=4
                     /note="LMRG_01061T0"
     terminator      1833350..1833374
                     /color=6
                     /note="probability = 100"
     operon          1833420..1836134
     CDS             1833449..1835092
                     /color=4
                     /note="LMRG_01062T0"
     CDS             1835095..1836102
                     /color=4
                     /note="LMRG_01063T0"
     terminator      1836094..1836119
                     /color=6
                     /note="probability = 80"
     CDS             1836337..1838616
                     /color=4
                     /note="LMRG_01064T0"
     terminator      complement(1838627..1838657)
                     /color=6
                     /note="probability = 100"
     terminator      1838627..1838657
                     /color=6
                     /note="probability = 100"
     CDS             complement(1838662..1839927)
                     /color=4
                     /note="LMRG_01065T0"
     terminator      complement(1840008..1840025)
                     /color=6
                     /note="probability = 100"
     CDS             complement(1840041..1840724)
                     /color=4
                     /note="LMRG_01066T0"
     CDS             complement(1840810..1841406)
                     /color=4
                     /note="LMRG_01067T0"
     terminator      complement(1841430..1841485)
                     /color=6
                     /note="probability = 80"
     CDS             complement(1841494..1842039)
                     /color=4
                     /note="LMRG_01068T0"
     CDS             complement(1842075..1843328)
                     /color=4
                     /note="LMRG_01069T0"
     operon          complement(1843401..1849746)
     terminator      complement(1843416..1843451)
                     /color=6
                     /note="probability = 93"
     CDS             complement(1843459..1844745)
                     /color=4
                     /note="LMRG_01070T0"
     CDS             complement(1844759..1845862)
                     /color=4
                     /note="LMRG_01071T0"
     CDS             complement(1845884..1846966)
                     /color=4
                     /note="LMRG_01072T0"
     CDS             complement(1846966..1847340)
                     /color=4
                     /note="LMRG_01073T0"
     CDS             complement(1847337..1848434)
                     /color=4
                     /note="LMRG_01074T0"
     CDS             complement(1848437..1849603)
                     /color=4
                     /note="LMRG_01075T0"
     operon          complement(1849764..1853367)
     terminator      complement(1849776..1849797)
                     /color=6
                     /note="probability = 91"
     CDS             complement(1849807..1850250)
                     /color=4
                     /note="LMRG_01076T0"
     CDS             complement(1850269..1851234)
                     /color=4
                     /note="LMRG_01077T0"
     CDS             complement(1851245..1851958)
                     /color=4
                     /note="LMRG_01078T0"
     CDS             complement(1851981..1852748)
                     /color=4
                     /note="LMRG_01079T0"
     CDS             complement(1852807..1853376)
                     /color=4
                     /note="LMRG_01080T0"
     terminator      complement(1853548..1853584)
                     /color=6
                     /note="probability = 100"
     CDS             complement(1853611..1853886)
                     /color=4
                     /note="LMRG_01081T0"
     CDS             complement(1854298..1855278)
                     /color=4
                     /note="LMRG_01082T0"
     operon          complement(1855335..1857792)
     terminator      complement(1855342..1855374)
                     /color=6
                     /note="probability = 100"
     CDS             complement(1855381..1856397)
                     /color=4
                     /note="LMRG_01083T0"
     CDS             complement(1856420..1857730)
                     /color=4
                     /note="LMRG_01084T0"
     terminator      complement(1857833..1857861)
                     /color=6
                     /note="probability = 100"
     CDS             complement(1857874..1859019)
                     /color=4
                     /note="LMRG_01085T0"
     operon          complement(1859292..1861069)
     terminator      complement(1859335..1859370)
                     /color=6
                     /note="probability = 88"
     CDS             complement(1859378..1860052)
                     /color=4
                     /note="LMRG_01086T0"
     CDS             complement(1860068..1861030)
                     /color=4
                     /note="LMRG_01087T0"
     terminator      complement(1861069..1861096)
                     /color=6
                     /note="probability = 93"
     CDS             complement(1861111..1861830)
                     /color=4
                     /note="LMRG_01088T0"
     operon          complement(1862109..1864593)
     CDS             complement(1862150..1863553)
                     /color=4
                     /note="LMRG_01089T0"
     CDS             complement(1863550..1864557)
                     /color=4
                     /note="LMRG_01090T0"
     CDS             1864712..1864936
                     /color=4
                     /note="LMRG_01091T0"
     terminator      1864941..1864968
                     /color=6
                     /note="probability = 100"
     terminator      complement(1864941..1864968)
                     /color=6
                     /note="probability = 100"
     CDS             complement(1864978..1865589)
                     /color=4
                     /note="LMRG_01092T0"
     terminator      complement(1865664..1865685)
                     /color=6
                     /note="probability = 100"
     ncRNA           complement(1865665..1865923)
                     /note="putative FMN riboswitch (RFN element)"
                     /color=3
     operon          complement(1865961..1868367)
     terminator      complement(1866004..1866019)
                     /color=6
                     /note="probability = 93"
     CDS             complement(1866030..1866548)
                     /color=4
                     /note="LMRG_01093T0"
     CDS             complement(1866564..1868354)
                     /color=4
                     /note="LMRG_01094T0"
     CDS             complement(1868455..1869171)
                     /color=4
                     /note="LMRG_01095T0"
     CDS             complement(1869354..1870088)
                     /color=4
                     /note="LMRG_01096T0"
     CDS             complement(1870091..1870687)
                     /color=4
                     /note="LMRG_01097T0"
     CDS             complement(1870684..1871433)
                     /color=4
                     /note="LMRG_01098T0"
     CDS             complement(1871449..1872759)
                     /color=4
                     /note="LMRG_01099T0"
     operon          complement(1872861..1875939)
     terminator      complement(1872869..1872922)
                     /color=6
                     /note="probability = 100"
     CDS             complement(1872940..1873758)
                     /color=4
                     /note="LMRG_01100T0"
     CDS             complement(1873777..1874961)
                     /color=4
                     /note="LMRG_01101T0"
     CDS             complement(1874990..1875883)
                     /color=4
                     /note="LMRG_01102T0"
     terminator      complement(1876006..1876028)
                     /color=6
                     /note="probability = 100"
     CDS             complement(1876036..1876488)
                     /color=4
                     /note="LMRG_01103T0"
     CDS             complement(1876730..1877752)
                     /color=4
                     /note="LMRG_01104T0"
     CDS             complement(1877752..1878777)
                     /color=4
                     /note="LMRG_01105T0"
     CDS             complement(1878879..1879820)
                     /color=4
                     /note="LMRG_01106T0"
     operon          1879980..1881843
     CDS             1879985..1880809
                     /color=4
                     /note="LMRG_01107T0"
     CDS             1880799..1881797
                     /color=4
                     /note="LMRG_01108T0"
     operon          complement(1881792..1884231)
     terminator      1881803..1881828
                     /color=6
                     /note="probability = 100"
     terminator      complement(1881803..1881828)
                     /color=6
                     /note="probability = 100"
     CDS             complement(1881813..1882433)
                     /color=4
                     /note="LMRG_01109T0"
     CDS             complement(1882433..1883248)
                     /color=4
                     /note="LMRG_01110T0"
     CDS             complement(1883245..1884132)
                     /color=4
                     /note="LMRG_01111T0"
     ncRNA           1884385..1884664
                     /note="rli44"
                     /color=3
     terminator      1884637..1884662
                     /color=6
                     /note="probability = 85"
     CDS             complement(1884733..1885290)
                     /color=4
                     /note="LMRG_01112T0"
     operon          1885485..1887447
     CDS             1885566..1886225
                     /color=4
                     /note="LMRG_01113T0"
     CDS             1886203..1887402
                     /color=4
                     /note="LMRG_01114T0"
     terminator      1887409..1887434
                     /color=6
                     /note="probability = 100"
     terminator      complement(1887409..1887434)
                     /color=6
                     /note="probability = 91"
     CDS             complement(1887449..1888192)
                     /color=4
                     /note="LMRG_01115T0"
     CDS             complement(1888205..1888813)
                     /color=4
                     /note="LMRG_01116T0"
     CDS             complement(1888832..1889749)
                     /color=4
                     /note="LMRG_01117T0"
     CDS             complement(1889773..1891047)
                     /color=4
                     /note="LMRG_01118T0"
     CDS             complement(1891057..1891338)
                     /color=4
                     /note="LMRG_01119T0"
     CDS             complement(1891338..1891781)
                     /color=4
                     /note="LMRG_01120T0"
     CDS             complement(1891799..1892548)
                     /color=4
                     /note="LMRG_01121T0"
     terminator      complement(1892709..1892730)
                     /color=6
                     /note="probability = 81"
     CDS             complement(1892735..1893805)
                     /color=4
                     /note="LMRG_01122T0"
     terminator      complement(1893882..1893901)
                     /color=6
                     /note="probability = 95"
     CDS             complement(1893914..1894705)
                     /color=4
                     /note="LMRG_01123T0"
     CDS             complement(1894710..1895630)
                     /color=4
                     /note="LMRG_01124T0"
     CDS             1895930..1896826
                     /color=4
                     /note="LMRG_02925T0"
     CDS             1896909..1897454
                     /color=4
                     /note="LMRG_02929T0"
     terminator      1897458..1897499
                     /color=6
                     /note="probability = 100"
     CDS             1897573..1898004
                     /color=4
                     /note="LMRG_01127T0"
     CDS             complement(1898156..1898641)
                     /color=4
                     /note="LMRG_01129T0"
     CDS             complement(1898614..1899141)
                     /color=4
                     /note="LMRG_01130T0"
     CDS             1899832..1901526
                     /color=4
                     /note="LMRG_01131T0"
     CDS             1901544..1903265
                     /color=4
                     /note="LMRG_01132T0"
     CDS             1903266..1903757
                     /color=4
                     /note="LMRG_01133T0"
     CDS             1903856..1904851
                     /color=4
                     /note="LMRG_01134T0"
     terminator      1904861..1904894
                     /color=6
                     /note="probability = 100"
     CDS             1905009..1906547
                     /color=4
                     /note="LMRG_01135T0"
     CDS             1906549..1907601
                     /color=4
                     /note="LMRG_01136T0"
     CDS             1907603..1908991
                     /color=4
                     /note="LMRG_01137T0"
     CDS             1908978..1909559
                     /color=4
                     /note="LMRG_01138T0"
     CDS             1909578..1910846
                     /color=4
                     /note="LMRG_01139T0"
     terminator      1910836..1910887
                     /color=6
                     /note="probability = 100"
     CDS             1911039..1911758
                     /color=4
                     /note="LMRG_01140T0"
     terminator      1911759..1911798
                     /color=6
                     /note="probability = 100"
     terminator      complement(1911764..1911793)
                     /color=6
                     /note="probability = 100"
     CDS             complement(1911796..1913097)
                     /color=4
                     /note="LMRG_01141T0"
     CDS             complement(1913228..1914238)
                     /color=4
                     /note="LMRG_01142T0"
     CDS             complement(1914318..1914989)
                     /color=4
                     /note="LMRG_01143T0"
     CDS             complement(1915052..1915999)
                     /color=4
                     /note="LMRG_01144T0"
     operon          complement(1916067..1922238)
     terminator      complement(1916071..1916086)
                     /color=6
                     /note="probability = 100"
     CDS             complement(1916096..1916512)
                     /color=4
                     /note="LMRG_01145T0"
     CDS             complement(1916529..1917524)
                     /color=4
                     /note="LMRG_01146T0"
     CDS             complement(1917547..1918611)
                     /color=4
                     /note="LMRG_01147T0"
     CDS             complement(1918624..1919445)
                     /color=4
                     /note="LMRG_01148T0"
     CDS             complement(1919426..1920244)
                     /color=4
                     /note="LMRG_01149T0"
     CDS             complement(1920267..1920734)
                     /color=4
                     /note="LMRG_01150T0"
     CDS             complement(1920754..1921455)
                     /color=4
                     /note="LMRG_01151T0"
     CDS             complement(1921457..1922188)
                     /color=4
                     /note="LMRG_01152T0"
     terminator      complement(1922319..1922350)
                     /color=6
                     /note="probability = 100"
     CDS             complement(1922360..1923355)
                     /color=4
                     /note="LMRG_01153T0"
     terminator      complement(1923441..1923461)
                     /color=6
                     /note="probability = 100"
     CDS             complement(1923473..1925170)
                     /color=4
                     /note="LMRG_01154T0"
     terminator      complement(1925331..1925359)
                     /color=6
                     /note="probability = 100"
     CDS             complement(1925366..1926823)
                     /color=4
                     /note="LMRG_01155T0"
     CDS             complement(1926844..1927815)
                     /color=4
                     /note="LMRG_01156T0"
     CDS             complement(1927834..1928763)
                     /color=4
                     /note="LMRG_01157T0"
     CDS             complement(1928876..1930360)
                     /color=4
                     /note="LMRG_01158T0"
     CDS             complement(1930360..1932099)
                     /color=4
                     /note="LMRG_01159T0"
     CDS             complement(1932156..1932767)
                     /color=4
                     /note="LMRG_01160T0"
     CDS             complement(1932828..1934132)
                     /color=4
                     /note="LMRG_01161T0"
     CDS             complement(1934136..1936793)
                     /color=4
                     /note="LMRG_01162T0"
     CDS             1937049..1940147
                     /color=4
                     /note="LMRG_01164T0"
     terminator      1940153..1940190
                     /color=6
                     /note="probability = 100"
     terminator      complement(1940153..1940190)
                     /color=6
                     /note="probability = 100"
     CDS             complement(1940216..1940416)
                     /color=4
                     /note="LMRG_01165T0"
     operon          complement(1940661..1942473)
     terminator      complement(1940667..1940696)
                     /color=6
                     /note="probability = 100"
     CDS             complement(1940705..1941400)
                     /color=4
                     /note="LMRG_01166T0"
     CDS             complement(1941414..1942403)
                     /color=4
                     /note="LMRG_01167T0"
     terminator      complement(1942466..1942509)
                     /color=6
                     /note="probability = 93"
     CDS             complement(1942515..1945280)
                     /color=4
                     /note="LMRG_01168T0"
     terminator      complement(1945323..1945345)
                     /color=6
                     /note="probability = 86"
     CDS             complement(1945563..1946090)
                     /color=4
                     /note="LMRG_01169T0"
     CDS             complement(1946184..1946705)
                     /color=4
                     /note="LMRG_01170T0"
     CDS             complement(1946710..1947816)
                     /color=4
                     /note="LMRG_01171T0"
     CDS             1947930..1949402
                     /color=4
                     /note="LMRG_01172T0"
     CDS             1949399..1950244
                     /color=4
                     /note="LMRG_01173T0"
     CDS             1950241..1951341
                     /color=4
                     /note="LMRG_01174T0"
     terminator      1951539..1951559
                     /color=6
                     /note="probability = 100"
     terminator      complement(1951618..1951655)
                     /color=6
                     /note="probability = 100"
     CDS             complement(1951668..1953548)
                     /color=4
                     /note="LMRG_01175T0"
     terminator      complement(1953759..1953783)
                     /color=6
                     /note="probability = 100"
     CDS             complement(1953840..1954943)
                     /color=4
                     /note="LMRG_01176T0"
     terminator      complement(1955325..1955345)
                     /color=6
                     /note="probability = 100"
     CDS             complement(1955349..1956125)
                     /color=4
                     /note="LMRG_01177T0"
     operon          complement(1956210..1970957)
     terminator      complement(1956221..1956245)
                     /color=6
                     /note="probability = 90"
     CDS             complement(1956249..1956539)
                     /color=4
                     /note="LMRG_01178T0"
     CDS             complement(1956562..1957020)
                     /color=4
                     /note="LMRG_01179T0"
     CDS             complement(1957024..1957713)
                     /color=4
                     /note="LMRG_01180T0"
     CDS             complement(1957832..1959007)
                     /color=4
                     /note="LMRG_01181T0"
     CDS             complement(1959074..1960354)
                     /color=4
                     /note="LMRG_01182T0"
     CDS             complement(1960720..1961532)
                     /color=4
                     /note="LMRG_01183T0"
     CDS             complement(1961555..1962646)
                     /color=4
                     /note="LMRG_01184T0"
     CDS             complement(1962643..1964010)
                     /color=4
                     /note="LMRG_01185T0"
     CDS             complement(1964151..1965125)
                     /color=4
                     /note="LMRG_01186T0"
     CDS             complement(1965172..1966647)
                     /color=4
                     /note="LMRG_01187T0"
     CDS             complement(1966822..1969077)
                     /color=4
                     /note="LMRG_01188T0"
     CDS             complement(1969074..1969436)
                     /color=4
                     /note="LMRG_01189T0"
     CDS             complement(1969453..1970391)
                     /color=4
                     /note="LMRG_01190T0"
     CDS             complement(1970404..1970835)
                     /color=4
                     /note="LMRG_01191T0"
     terminator      complement(1970921..1970945)
                     /color=6
                     /note="probability = 95"
     CDS             complement(1971038..1972285)
                     /color=4
                     /note="LMRG_01192T0"
     CDS             1972401..1974215
                     /color=4
                     /note="LMRG_01193T0"
     CDS             complement(1974145..1974531)
                     /color=4
                     /note="LMRG_01194T0"
     CDS             complement(1974524..1975417)
                     /color=4
                     /note="LMRG_01195T0"
     terminator      complement(1975497..1975525)
                     /color=6
                     /note="probability = 100"
     CDS             complement(1975567..1975740)
                     /color=4
                     /note="LMRG_01197T0"
     CDS             complement(1975659..1975850)
                     /color=4
                     /note="LMRG_02928T0"
     CDS             complement(1975831..1976367)
                     /color=4
                     /note="LMRG_01198T0"
     CDS             1976497..1977669
                     /color=4
                     /note="LMRG_01199T0"
     terminator      1977662..1977680
                     /color=6
                     /note="probability = 100"
     CDS             1977751..1979991
                     /color=4
                     /note="LMRG_01200T0"
     terminator      1979986..1980040
                     /color=6
                     /note="probability = 100"
     operon          complement(1979994..1982161)
     terminator      complement(1980000..1980028)
                     /color=6
                     /note="probability = 100"
     CDS             complement(1980032..1981072)
                     /color=4
                     /note="LMRG_01201T0"
     CDS             complement(1981091..1981573)
                     /color=4
                     /note="LMRG_01202T0"
     CDS             complement(1981576..1982133)
                     /color=4
                     /note="LMRG_01203T0"
     terminator      complement(1982195..1982223)
                     /color=6
                     /note="probability = 100"
     operon          complement(1982196..1983021)
     CDS             complement(1982230..1982511)
                     /color=4
                     /note="LMRG_01204T0"
     CDS             complement(1982542..1982991)
                     /color=4
                     /note="LMRG_01205T0"
     CDS             complement(1983039..1984094)
                     /color=4
                     /note="LMRG_01206T0"
     terminator      complement(1984190..1984230)
                     /color=6
                     /note="probability = 100"
     CDS             complement(1984241..1985146)
                     /color=4
                     /note="LMRG_01207T0"
     CDS             1985383..1986300
                     /color=4
                     /note="LMRG_01208T0"
     terminator      1986309..1986331
                     /color=6
                     /note="probability = 100"
     CDS             1986408..1987151
                     /color=4
                     /note="LMRG_01209T0"
     operon          complement(1987128..1990104)
     terminator      complement(1987138..1987160)
                     /color=6
                     /note="probability = 91"
     terminator      1987138..1987160
                     /color=6
                     /note="probability = 100"
     CDS             complement(1987157..1987798)
                     /color=4
                     /note="LMRG_01210T0"
     CDS             complement(1987817..1988434)
                     /color=4
                     /note="LMRG_01211T0"
     CDS             complement(1988446..1990071)
                     /color=4
                     /note="LMRG_01212T0"
     CDS             1990211..1990402
                     /color=4
                     /note="LMRG_01213T0"
     CDS             1990464..1990850
                     /color=4
                     /note="LMRG_01214T0"
     operon          complement(1990858..1991682)
     terminator      1990861..1990880
                     /color=6
                     /note="probability = 93"
     terminator      complement(1990861..1990880)
                     /color=6
                     /note="probability = 93"
     CDS             complement(1990989..1991381)
                     /color=4
                     /note="LMRG_01215T0"
     CDS             complement(1991426..1991635)
                     /color=4
                     /note="LMRG_01216T0"
     terminator      complement(1991752..1991778)
                     /color=6
                     /note="probability = 100"
     CDS             complement(1991787..1992764)
                     /color=4
                     /note="LMRG_01217T0"
     promoter        complement(1992800..1992832)
                     /color=15
                     /note="Score = 11.61"
                     /clustalx_file="clustalx\10403S_pseudoChr_terminator_promoter_rRNA_tRNA_new_version_cleaned.gbk.seq.00044.out"
     operon          complement(1992964..1995046)
     terminator      complement(1992971..1992994)
                     /color=6
                     /note="probability = 100"
     CDS             complement(1993022..1994650)
                     /color=4
                     /note="LMRG_01218T0"
     CDS             complement(1994686..1994970)
                     /color=4
                     /note="LMRG_01219T0"
     operon          1995165..1996125
     CDS             1995206..1995892
                     /color=4
                     /note="LMRG_01221T0"
     CDS             1995894..1996097
                     /color=4
                     /note="LMRG_01222T0"
     terminator      complement(1996084..1996118)
                     /color=6
                     /note="probability = 100"
     terminator      1996084..1996118
                     /color=6
                     /note="probability = 100"
     CDS             complement(1996124..1996771)
                     /color=4
                     /note="LMRG_01223T0"
     operon          1997030..2000036
     CDS             1997082..1999034
                     /color=4
                     /note="LMRG_01224T0"
     CDS             1999058..2000017
                     /color=4
                     /note="LMRG_01225T0"
     operon          complement(2000093..2003201)
     CDS             2000101..2000256
                     /color=4
                     /note="LMRG_02927T0"
     terminator      complement(2000108..2000133)
                     /color=6
                     /note="probability = 89"
     CDS             complement(2000533..2001555)
                     /color=4
                     /note="LMRG_01226T0"
     CDS             complement(2001552..2002007)
                     /color=4
                     /note="LMRG_01227T0"
     CDS             complement(2002004..2002696)
                     /color=4
                     /note="LMRG_01228T0"
     CDS             complement(2002693..2003154)
                     /color=4
                     /note="LMRG_01229T0"
     terminator      complement(2003225..2003246)
                     /color=6
                     /note="probability = 100"
     CDS             complement(2003259..2004401)
                     /color=4
                     /note="LMRG_01230T0"
     operon          complement(2004500..2007407)
     terminator      complement(2004509..2004531)
                     /color=6
                     /note="probability = 100"
     CDS             complement(2004534..2004914)
                     /color=4
                     /note="LMRG_01231T0"
     CDS             complement(2005007..2005360)
                     /color=4
                     /note="LMRG_01232T0"
     CDS             complement(2005353..2005742)
                     /color=4
                     /note="LMRG_01233T0"
     CDS             complement(2005848..2006474)
                     /color=4
                     /note="LMRG_01234T0"
     CDS             complement(2006471..2007364)
                     /color=4
                     /note="LMRG_01235T0"
     tRNA            2007497..2007583
                     /color=9
                     /note="Leu tRNA; E-value = 2.00E-44"
     terminator      complement(2007593..2007619)
                     /color=6
                     /note="probability = 100"
     terminator      2007593..2007619
                     /color=6
                     /note="probability = 100"
     CDS             complement(2007633..2009321)
                     /color=4
                     /note="LMRG_01236T0"
     promoter        complement(2009354..2009387)
                     /color=15
                     /note="Score = 16.67"
                     /clustalx_file="clustalx\10403S_pseudoChr_terminator_promoter_rRNA_tRNA_new_version_cleaned.gbk.seq.00045.out"
     terminator      complement(2009385..2009406)
                     /color=6
                     /note="probability = 77"
     CDS             complement(2009416..2010687)
                     /color=4
                     /note="LMRG_01237T0"
     terminator      complement(2011291..2011315)
                     /color=6
                     /note="probability = 100"
     CDS             complement(2011322..2012653)
                     /color=4
                     /note="LMRG_01238T0"
     CDS             complement(2012663..2013253)
                     /color=4
                     /note="LMRG_01239T0"
     terminator      complement(2013333..2013354)
                     /color=6
                     /note="probability = 100"
     CDS             complement(2013364..2014407)
                     /color=4
                     /note="LMRG_01240T0"
     CDS             2014622..2015836
                     /color=4
                     /note="LMRG_01241T0"
     CDS             2015840..2017210
                     /color=4
                     /note="LMRG_01242T0"
     terminator      2017217..2017240
                     /color=6
                     /note="probability = 91"
     CDS             2017378..2018901
                     /color=4
                     /note="LMRG_01243T0"
     terminator      complement(2018908..2018939)
                     /color=6
                     /note="probability = 100"
     terminator      2018908..2018939
                     /color=6
                     /note="probability = 100"
     CDS             complement(2018945..2019142)
                     /color=4
                     /note="LMRG_01244T0"
     CDS             complement(2019146..2019796)
                     /color=4
                     /note="LMRG_01245T0"
     CDS             complement(2019798..2020730)
                     /color=4
                     /note="LMRG_01246T0"
     ncRNA           2020305..2020575
                     /note="putative ncRNA"
                     /color=3
     terminator      2020622..2020636
                     /color=6
                     /note="probability = 76"
     CDS             complement(2020748..2022097)
                     /color=4
                     /note="LMRG_01247T0"
     CDS             complement(2022125..2022400)
                     /color=4
                     /note="LMRG_01248T0"
     CDS             complement(2022406..2022873)
                     /color=4
                     /note="LMRG_01249T0"
     CDS             complement(2022881..2024887)
                     /color=4
                     /note="LMRG_01250T0"
     terminator      complement(2025050..2025083)
                     /color=6
                     /note="probability = 100"
     CDS             complement(2025068..2026513)
                     /color=4
                     /note="LMRG_01251T0"
     operon          2026616..2028137
     CDS             2026639..2027526
                     /color=4
                     /note="LMRG_01252T0"
     CDS             2027528..2028094
                     /color=4
                     /note="LMRG_01253T0"
     terminator      2028101..2028130
                     /color=6
                     /note="probability = 100"
     terminator      complement(2028101..2028130)
                     /color=6
                     /note="probability = 100"
     CDS             complement(2028140..2028580)
                     /color=4
                     /note="LMRG_01254T0"
     CDS             complement(2028580..2029251)
                     /color=4
                     /note="LMRG_01255T0"
     terminator      complement(2029549..2029571)
                     /color=6
                     /note="probability = 100"
     CDS             complement(2029602..2030579)
                     /color=4
                     /note="LMRG_01256T0"
     operon          2030824..2033344
     CDS             2030899..2031126
                     /color=4
                     /note="LMRG_01257T0"
     CDS             2031123..2033117
                     /color=4
                     /note="LMRG_01258T0"
     CDS             2033133..2033306
                     /color=4
                     /note="LMRG_01259T0"
     terminator      complement(2033314..2033331)
                     /color=6
                     /note="probability = 100"
     terminator      2033314..2033331
                     /color=6
                     /note="probability = 87"
     CDS             complement(2033336..2034190)
                     /color=4
                     /note="LMRG_01260T0"
     operon          2034376..2037286
     CDS             2034442..2035203
                     /color=4
                     /note="LMRG_01261T0"
     CDS             2035209..2036351
                     /color=4
                     /note="LMRG_01262T0"
     CDS             2036393..2037190
                     /color=4
                     /note="LMRG_01263T0"
     terminator      complement(2037216..2037269)
                     /color=6
                     /note="probability = 100"
     terminator      2037216..2037269
                     /color=6
                     /note="probability = 79"
     CDS             complement(2037277..2038233)
                     /color=4
                     /note="LMRG_01264T0"
     CDS             complement(2038313..2039044)
                     /color=4
                     /note="LMRG_01265T0"
     CDS             2039167..2039397
                     /color=4
                     /note="LMRG_01266T0"
     CDS             2039481..2040236
                     /color=4
                     /note="LMRG_01267T0"
     terminator      2040249..2040295
                     /color=6
                     /note="probability = 100"
     operon          2040388..2043181
     CDS             2040433..2041200
                     /color=4
                     /note="LMRG_01268T0"
     CDS             2041187..2043127
                     /color=4
                     /note="LMRG_01269T0"
     terminator      complement(2043134..2043163)
                     /color=6
                     /note="probability = 100"
     terminator      2043134..2043163
                     /color=6
                     /note="probability = 100"
     CDS             complement(2043170..2043994)
                     /color=4
                     /note="LMRG_01270T0"
     CDS             2044055..2044516
                     /color=4
                     /note="LMRG_01271T0"
     terminator      2044511..2044534
                     /color=6
                     /note="probability = 100"
     terminator      complement(2044511..2044534)
                     /color=6
                     /note="probability = 100"
     CDS             complement(2044551..2045903)
                     /color=4
                     /note="LMRG_01272T0"
     operon          complement(2046109..2048419)
     terminator      complement(2046120..2046147)
                     /color=6
                     /note="probability = 83"
     CDS             complement(2046153..2047511)
                     /color=4
                     /note="LMRG_01273T0"
     CDS             complement(2047511..2048332)
                     /color=4
                     /note="LMRG_01274T0"
     terminator      complement(2048462..2048495)
                     /color=6
                     /note="probability = 100"
     CDS             complement(2048507..2050768)
                     /color=4
                     /note="LMRG_01275T0"
     CDS             complement(2050784..2051617)
                     /color=4
                     /note="LMRG_01276T0"
     CDS             complement(2051645..2052496)
                     /color=4
                     /note="LMRG_01277T0"
     CDS             complement(2052497..2053804)
                     /color=4
                     /note="LMRG_01278T0"
     terminator      complement(2053855..2053883)
                     /color=6
                     /note="probability = 93"
     CDS             complement(2053892..2055151)
                     /color=4
                     /note="LMRG_01279T0"
     CDS             complement(2055365..2057140)
                     /color=4
                     /note="LMRG_01280T0"
     CDS             2057398..2058033
                     /color=4
                     /note="LMRG_01281T0"
     terminator      2058031..2058071
                     /color=6
                     /note="probability = 100"
     terminator      complement(2058031..2058071)
                     /color=6
                     /note="probability = 100"
     CDS             complement(2058069..2059034)
                     /color=4
                     /note="LMRG_01282T0"
     CDS             complement(2059173..2059409)
                     /color=4
                     /note="LMRG_01283T0"
     CDS             complement(2060007..2061830)
                     /color=4
                     /note="LMRG_01284T0"
     tRNA            2062164..2062235
                     /color=9
                     /note="Glu tRNA; E-value = 1.00E-35"
     tRNA            2062393..2062466
                     /color=9
                     /note="Thr tRNA; E-value = 8.00E-37"
     tRNA            2062476..2062559
                     /color=9
                     /note="Tyr tRNA; E-value = 1.00E-42"
     tRNA            2062571..2062645
                     /color=9
                     /note="Gln tRNA; E-value = 2.00E-37"
     tRNA            2062652..2062724
                     /color=9
                     /note="Lys tRNA; E-value = 3.00E-36"
     terminator      2062737..2062760
                     /color=6
                     /note="probability = 100"
     terminator      complement(2062800..2062826)
                     /color=6
                     /note="probability = 100"
     CDS             complement(2062843..2063532)
                     /color=4
                     /note="LMRG_02809T0"
     promoter        2063960..2063993
                     /color=15
                     /note="Score = 10.12"
                     /clustalx_file="clustalx\10403S_pseudoChr_terminator_promoter_rRNA_tRNA_new_version_cleaned.gbk.seq.00046.out"
     CDS             2064011..2064721
                     /color=4
                     /note="LMRG_02808T0"
     terminator      2064718..2064741
                     /color=6
                     /note="probability = 82"
     terminator      complement(2064718..2064741)
                     /color=6
                     /note="probability = 81"
     CDS             complement(2064751..2065650)
                     /color=4
                     /note="LMRG_02807T0"
     CDS             complement(2065667..2066521)
                     /color=4
                     /note="LMRG_02806T0"
     CDS             complement(2066539..2067633)
                     /color=4
                     /note="LMRG_02805T0"
     CDS             complement(2067650..2067961)
                     /color=4
                     /note="LMRG_02804T0"
     CDS             complement(2067974..2068447)
                     /color=4
                     /note="LMRG_02803T0"
     CDS             complement(2068459..2069916)
                     /color=4
                     /note="LMRG_02802T0"
     operon          2070088..2072773
     CDS             2070112..2071014
                     /color=4
                     /note="LMRG_02801T0"
     CDS             2071007..2072242
                     /color=4
                     /note="LMRG_02800T0"
     CDS             2072259..2072732
                     /color=4
                     /note="LMRG_02799T0"
     promoter        2072788..2072820
                     /color=15
                     /note="Score = 9.54"
                     /clustalx_file="clustalx\10403S_pseudoChr_terminator_promoter_rRNA_tRNA_new_version_cleaned.gbk.seq.00047.out"
     ncRNA           2072821..2073334
                     /note="rli47 (sbrE)"
                     /color=3
     terminator      complement(2073302..2073329)
                     /color=6
                     /note="probability = 100"
     terminator      2073302..2073329
                     /color=6
                     /note="probability = 100"
     CDS             complement(2073320..2073985)
                     /color=4
                     /note="LMRG_02798T0"
     CDS             2074190..2075941
                     /color=4
                     /note="LMRG_02797T0"
     terminator      complement(2075994..2076046)
                     /color=6
                     /note="probability = 100"
     terminator      2076000..2076040
                     /color=6
                     /note="probability = 100"
     CDS             complement(2076235..2076969)
                     /color=4
                     /note="LMRG_01688T0"
     terminator      complement(2077045..2077076)
                     /color=6
                     /note="probability = 100"
     CDS             complement(2077084..2078100)
                     /color=4
                     /note="LMRG_01687T0"
     CDS             complement(2078169..2079023)
                     /color=4
                     /note="LMRG_01686T0"
     CDS             2079129..2080136
                     /color=4
                     /note="LMRG_01685T0"
     CDS             2080192..2080833
                     /color=4
                     /note="LMRG_01684T0"
     terminator      2080837..2080877
                     /color=6
                     /note="probability = 100"
     terminator      complement(2080837..2080877)
                     /color=6
                     /note="probability = 100"
     CDS             complement(2080883..2081200)
                     /color=4
                     /note="LMRG_01683T0"
     CDS             2081399..2081575
                     /color=4
                     /note="LMRG_01682T0"
     terminator      complement(2081578..2081616)
                     /color=6
                     /note="probability = 95"
     terminator      2081583..2081611
                     /color=6
                     /note="probability = 100"
     CDS             complement(2081617..2081916)
                     /color=4
                     /note="LMRG_01681T0"
     operon          complement(2081968..2086348)
     terminator      complement(2081977..2082017)
                     /color=6
                     /note="probability = 100"
     CDS             complement(2082023..2082349)
                     /color=4
                     /note="LMRG_01680T0"
     CDS             complement(2082346..2082783)
                     /color=4
                     /note="LMRG_01679T0"
     CDS             complement(2082780..2083829)
                     /color=4
                     /note="LMRG_01678T0"
     CDS             complement(2083885..2086176)
                     /color=4
                     /note="LMRG_01677T0"
     CDS             2086713..2087054
                     /color=4
                     /note="LMRG_01676T0"
     terminator      2087053..2087101
                     /color=6
                     /note="probability = 100"
     terminator      complement(2087059..2087095)
                     /color=6
                     /note="probability = 100"
     CDS             complement(2087109..2089010)
                     /color=4
                     /note="LMRG_01675T0"
     promoter        complement(2089049..2089081)
                     /color=15
                     /note="Score = 8.00"
                     /clustalx_file="clustalx\10403S_pseudoChr_terminator_promoter_rRNA_tRNA_new_version_cleaned.gbk.seq.00048.out"
     terminator      complement(2089107..2089129)
                     /color=6
                     /note="probability = 100"
     CDS             complement(2089139..2089324)
                     /color=4
                     /note="LMRG_01674T0"
     operon          complement(2089366..2094019)
     promoter        complement(2089380..2089412)
                     /color=15
                     /note="Score = 19.87"
                     /clustalx_file="clustalx\10403S_pseudoChr_terminator_promoter_rRNA_tRNA_new_version_cleaned.gbk.seq.00049.out"
     CDS             complement(2089418..2090467)
                     /color=4
                     /note="LMRG_01673T0"
     CDS             complement(2090490..2091458)
                     /color=4
                     /note="LMRG_01672T0"
     CDS             complement(2091461..2092183)
                     /color=4
                     /note="LMRG_01671T0"
     CDS             complement(2092185..2092925)
                     /color=4
                     /note="LMRG_01670T0"
     CDS             complement(2092941..2094017)
                     /color=4
                     /note="LMRG_01669T0"
     terminator      complement(2094027..2094070)
                     /color=6
                     /note="probability = 85"
     CDS             complement(2094092..2094970)
                     /color=4
                     /note="LMRG_01668T0"
     terminator      complement(2095010..2095033)
                     /color=6
                     /note="probability = 77"
     CDS             complement(2095040..2095735)
                     /color=4
                     /note="LMRG_01667T0"
     CDS             complement(2095988..2096659)
                     /color=4
                     /note="LMRG_01666T0"
     terminator      complement(2096694..2096716)
                     /color=6
                     /note="probability = 81"
     CDS             complement(2096725..2097342)
                     /color=4
                     /note="LMRG_01665T0"
     operon          2097448..2098090
     CDS             2097473..2097862
                     /color=4
                     /note="LMRG_01664T0"
     CDS             2097888..2098046
                     /color=4
                     /note="LMRG_01663T0"
     terminator      2098052..2098084
                     /color=6
                     /note="probability = 100"
     terminator      complement(2098052..2098084)
                     /color=6
                     /note="probability = 100"
     CDS             complement(2098091..2099020)
                     /color=4
                     /note="LMRG_01662T0"
     CDS             complement(2099042..2100265)
                     /color=4
                     /note="LMRG_01661T0"
     CDS             complement(2100262..2101845)
                     /color=4
                     /note="LMRG_01660T0"
     terminator      complement(2102042..2102068)
                     /color=6
                     /note="probability = 100"
     CDS             complement(2102075..2103442)
                     /color=4
                     /note="LMRG_01659T0"
     CDS             complement(2103548..2104621)
                     /color=4
                     /note="LMRG_01658T0"
     terminator      complement(2104753..2104784)
                     /color=6
                     /note="probability = 100"
     CDS             complement(2104794..2105555)
                     /color=4
                     /note="LMRG_01657T0"
     CDS             2105737..2106300
                     /color=4
                     /note="LMRG_01656T0"
     CDS             2106406..2106753
                     /color=4
                     /note="LMRG_01655T0"
     terminator      2106745..2106803
                     /color=6
                     /note="probability = 100"
     terminator      complement(2106762..2106787)
                     /color=6
                     /note="probability = 100"
     CDS             complement(2106793..2111631)
                     /color=4
                     /note="LMRG_01654T0"
     CDS             complement(2111812..2115261)
                     /color=4
                     /note="LMRG_01653T0"
     terminator      2115420..2115457
                     /color=6
                     /note="probability = 95"
     terminator      complement(2115420..2115457)
                     /color=6
                     /note="probability = 100"
     CDS             complement(2115464..2115940)
                     /color=4
                     /note="LMRG_01652T0"
     CDS             complement(2116001..2116741)
                     /color=4
                     /note="LMRG_01651T0"
     CDS             complement(2116745..2117524)
                     /color=4
                     /note="LMRG_01650T0"
     CDS             complement(2117505..2118494)
                     /color=4
                     /note="LMRG_01649T0"
     CDS             complement(2118484..2119356)
                     /color=4
                     /note="LMRG_01648T0"
     terminator      complement(2119393..2119428)
                     /color=6
                     /note="probability = 80"
     CDS             complement(2119443..2121152)
                     /color=4
                     /note="LMRG_01647T0"
     CDS             complement(2121167..2121790)
                     /color=4
                     /note="LMRG_01646T0"
     terminator      complement(2121958..2121983)
                     /color=6
                     /note="probability = 100"
     CDS             complement(2122001..2122261)
                     /color=4
                     /note="LMRG_01645T0"
     terminator      complement(2122507..2122534)
                     /color=6
                     /note="probability = 95"
     CDS             complement(2122560..2124365)
                     /color=4
                     /note="LMRG_01644T0"
     CDS             complement(2124438..2125553)
                     /color=4
                     /note="LMRG_01643T0"
     terminator      complement(2125631..2125664)
                     /color=6
                     /note="probability = 100"
     CDS             complement(2125679..2126332)
                     /color=4
                     /note="LMRG_01642T0"
     terminator      complement(2126514..2126548)
                     /color=6
                     /note="probability = 90"
     CDS             complement(2126564..2126959)
                     /color=4
                     /note="LMRG_01641T0"
     operon          complement(2127229..2131408)
     terminator      complement(2127242..2127269)
                     /color=6
                     /note="probability = 86"
     CDS             complement(2127278..2128246)
                     /color=4
                     /note="LMRG_01640T0"
     CDS             complement(2128243..2129319)
                     /color=4
                     /note="LMRG_01639T0"
     CDS             complement(2129337..2130371)
                     /color=4
                     /note="LMRG_01638T0"
     CDS             complement(2130371..2131300)
                     /color=4
                     /note="LMRG_01637T0"
     terminator      complement(2131519..2131546)
                     /color=6
                     /note="probability = 90"
     CDS             complement(2131579..2133255)
                     /color=4
                     /note="LMRG_01636T0"
     CDS             2133879..2134223
                     /color=4
                     /note="LMRG_01635T0"
     ncRNA           2134253..2134523
                     /note="putative T-box leader"
                     /color=3
     terminator      2134479..2134515
                     /color=6
                     /note="probability = 100"
     CDS             2134558..2135553
                     /color=4
                     /note="LMRG_01634T0"
     operon          complement(2135551..2136520)
     terminator      2135564..2135594
                     /color=6
                     /note="probability = 100"
     terminator      complement(2135564..2135594)
                     /color=6
                     /note="probability = 100"
     CDS             complement(2135611..2136027)
                     /color=4
                     /note="LMRG_01633T0"
     CDS             complement(2136011..2136463)
                     /color=4
                     /note="LMRG_01632T0"
     terminator      complement(2136545..2136571)
                     /color=6
                     /note="probability = 100"
     CDS             complement(2136585..2137826)
                     /color=4
                     /note="LMRG_01631T0"
     terminator      complement(2137971..2138012)
                     /color=6
                     /note="probability = 100"
     CDS             complement(2138029..2138967)
                     /color=4
                     /note="LMRG_01630T0"
     CDS             complement(2139087..2140214)
                     /color=4
                     /note="LMRG_01629T0"
     CDS             2140537..2140725
                     /color=4
                     /note="LMRG_01628T0"
     terminator      complement(2140779..2140809)
                     /color=6
                     /note="probability = 100"
     terminator      2140779..2140809
                     /color=6
                     /note="probability = 100"
     CDS             complement(2140815..2141504)
                     /color=4
                     /note="LMRG_01627T0"
     CDS             complement(2141595..2144195)
                     /color=4
                     /note="LMRG_01626T0"
     terminator      complement(2144305..2144332)
                     /color=6
                     /note="probability = 82"
     CDS             complement(2144344..2145021)
                     /color=4
                     /note="LMRG_01625T0"
     operon          complement(2145100..2146816)
     terminator      complement(2145113..2145131)
                     /color=6
                     /note="probability = 100"
     CDS             complement(2145133..2145903)
                     /color=4
                     /note="LMRG_01624T0"
     CDS             complement(2145967..2146752)
                     /color=4
                     /note="LMRG_01623T0"
     terminator      complement(2146848..2146870)
                     /color=6
                     /note="probability = 100"
     CDS             complement(2146873..2147217)
                     /color=4
                     /note="LMRG_01622T0"
     operon          complement(2147329..2149426)
     terminator      complement(2147339..2147363)
                     /color=6
                     /note="probability = 100"
     CDS             complement(2147374..2148303)
                     /color=4
                     /note="LMRG_01621T0"
     CDS             complement(2148300..2149361)
                     /color=4
                     /note="LMRG_01620T0"
     promoter        2149478..2149510
                     /note="Score = 13.26"
                     /color= 15
     CDS             2149558..2150061
                     /color=4
                     /note="LMRG_01619T0"
     operon          complement(2150019..2152146)
     terminator      2150068..2150094
                     /color=6
                     /note="probability = 100"
     terminator      complement(2150068..2150094)
                     /color=6
                     /note="probability = 100"
     CDS             complement(2150100..2151323)
                     /color=4
                     /note="LMRG_01618T0"
     CDS             complement(2151307..2152059)
                     /color=4
                     /note="LMRG_01617T0"
     operon          2152194..2153073
     CDS             2152220..2152642
                     /color=4
                     /note="LMRG_01616T0"
     CDS             2152672..2153034
                     /color=4
                     /note="LMRG_01615T0"
     terminator      2153044..2153059
                     /color=6
                     /note="probability = 100"
     CDS             2153217..2153756
                     /color=4
                     /note="LMRG_01614T0"
     CDS             2153873..2154754
                     /color=4
                     /note="LMRG_01613T0"
     operon          complement(2154759..2159760)
     terminator      2154766..2154789
                     /color=6
                     /note="probability = 100"
     terminator      complement(2154766..2154789)
                     /color=6
                     /note="probability = 100"
     CDS             complement(2154795..2155736)
                     /color=4
                     /note="LMRG_01612T0"
     CDS             complement(2155781..2158504)
                     /color=4
                     /note="LMRG_01611T0"
     CDS             complement(2158501..2159736)
                     /color=4
                     /note="LMRG_02924T0"
     CDS             complement(2159705..2159863)
                     /color=4
                     /note="LMRG_02923T0"
     terminator      complement(2159821..2159862)
                     /color=6
                     /note="probability = 100"
     CDS             complement(2159879..2160232)
                     /color=4
                     /note="LMRG_01609T0"
     CDS             complement(2160314..2161447)
                     /color=4
                     /note="LMRG_01608T0"
     terminator      complement(2161503..2161529)
                     /color=6
                     /note="probability = 90"
     CDS             complement(2161551..2162918)
                     /color=4
                     /note="LMRG_01607T0"
     CDS             complement(2162988..2163782)
                     /color=4
                     /note="LMRG_01606T0"
     CDS             complement(2163779..2164684)
                     /color=4
                     /note="LMRG_01605T0"
     CDS             complement(2164684..2164890)
                     /color=4
                     /note="LMRG_01604T0"
     terminator      complement(2164948..2164982)
                     /color=6
                     /note="probability = 100"
     CDS             complement(2164989..2167133)
                     /color=4
                     /note="LMRG_01603T0"
     promoter        2167310..2167342
                     /color=15
                     /note="Score = 19.51"
                     /clustalx_file="clustalx\10403S_pseudoChr_terminator_promoter_rRNA_tRNA_new_version_cleaned.gbk.seq.00050.out"
     CDS             2167455..2167880
                     /color=4
                     /note="LMRG_01602T0"
                     /clustalx_file="clustalx\10403S_pseudoChr_terminator_promoter_rRNA_tRNA_new_version_cleaned.gbk.seq.00066.out"
     terminator      2167889..2167911
                     /color=6
                     /note="probability = 100"
     CDS             2167945..2168814
                     /color=4
                     /note="LMRG_01601T0"
     terminator      2169033..2169065
                     /color=6
                     /note="probability = 95"
     CDS             2169070..2170374
                     /color=4
                     /note="LMRG_01600T0"
     terminator      complement(2170382..2170409)
                     /color=6
                     /note="probability = 93"
     terminator      2170382..2170409
                     /color=6
                     /note="probability = 100"
     CDS             complement(2170414..2171292)
                     /color=4
                     /note="LMRG_01599T0"
     CDS             2171593..2172447
                     /color=4
                     /note="LMRG_01598T0"
     CDS             2172516..2174441
                     /color=4
                     /note="LMRG_01597T0"
     terminator      2174448..2174478
                     /color=6
                     /note="probability = 100"
     CDS             2174499..2175368
                     /color=4
                     /note="LMRG_01596T0"
     CDS             2175401..2176609
                     /color=4
                     /note="LMRG_01595T0"
     terminator      2176616..2176648
                     /color=6
                     /note="probability = 100"
     CDS             2176769..2177959
                     /color=4
                     /note="LMRG_01594T0"
     operon          complement(2177946..2180365)
     terminator      2177963..2177992
                     /color=6
                     /note="probability = 100"
     terminator      complement(2177963..2177992)
                     /color=6
                     /note="probability = 100"
     CDS             complement(2177997..2179061)
                     /color=4
                     /note="LMRG_01593T0"
     CDS             complement(2179058..2179936)
                     /color=4
                     /note="LMRG_01592T0"
     CDS             complement(2179926..2180321)
                     /color=4
                     /note="LMRG_01591T0"
     terminator      complement(2180397..2180432)
                     /color=6
                     /note="probability = 100"
     CDS             complement(2180413..2180895)
                     /color=4
                     /note="LMRG_01590T0"
     operon          2181033..2182509
     CDS             2181041..2181601
                     /color=4
                     /note="LMRG_01589T0"
     CDS             2181623..2182492
                     /color=4
[truncated: 3,770,062 more chars]
