# Supplementary material for: Deep RNA sequencing of L. monocytogenes reveals overlapping and extensive stationary phase and sigma B-dependent transcriptomes, including multiple highly transcribed noncoding RNAs
Source: BMC Genomics. 2009 Dec 30;10:641. doi: 10.1186/1471-2164-10-641 (PMC2813243; doi:10.1186/1471-2164-10-641)
Supplement: Additional file 12 — Coverage file with the normalized RNA-Seq coverage for the 4 RNA-Seq runs. [file 1471-2164-10-641-S12.ZIP]

Archive with 1 entries (1 files):
- hfo3_SuppMat_S4.cov
