# Supplementary material for: Deep RNA sequencing of L. monocytogenes reveals overlapping and extensive stationary phase and sigma B-dependent transcriptomes, including multiple highly transcribed noncoding RNAs
Source: BMC Genomics. 2009 Dec 30;10:641. doi: 10.1186/1471-2164-10-641 (PMC2813243; doi:10.1186/1471-2164-10-641)
Supplement: Additional file 12 — Coverage file with the normalized RNA-Seq coverage for the 4 RNA-Seq runs. [file 1471-2164-10-641-S12.ZIP › hfo3_SuppMat_S4.cov]

0 0 0 0
0 0 0 0
0 0 0 0
0 0 0 0
0 0 0 0
0 0 0 0
0 0 0 0
0 0 0 0
0 0 1 0
0 0 1 0
0 0 1 0
0 0 1 0
0 0 1 0
0 0 1 0
0 0 1 0
0 0 1 0
0 0 1 0
0 0 1 0
0 0 1 0
0 0 1 0
0 0 1 0
0 0 1 0
0 0 1 0
0 0 1 0
0 0 1 0
0 0 1 0
0 0 1 0
0 0 1 0
0 0 1 0
0 0 1 0
0 0 1 0
0 0 1 0
0 0 1 0
0 0 1 0
0 0 1 0
0 0 1 0
0 0 1 0
0 0 1 0
0 0 1 0
0 0 1 0
0 0 0 0
0 0 0 0
0 0 0 0
0 0 0 0
0 0 0 0
0 0 0 0
0 0 0 0
0 0 0 0
0 0 0 0
0 0 0 0
0 0 0 0
0 0 0 0
0 0 0 0
0 0 0 0
0 0 0 0
0 0 0 0
0 0 0 0
0 0 0 0
0 0 0 0
0 0 0 0
0 0 0 0
0 0 0 0
0 0 0 0
0 0 0 0
0 0 0 0
0 0 0 0
0 0 0 0
0 0 0 0
0 0 0 0
0 0 0 0
0 0 0 0
0 0 0 0
0 0 0 0
0 0 0 0
0 0 0 0
0 0 0 0
0 0 0 0
0 0 0 0
0 0 0 0
0 0 0 0
0 0 0 0
0 0 0 0
0 0 0 0
0 0 0 0
0 0 0 0
0 0 0 0
0 0 0 0
0 0 0 0
0 0 0 0
0 0 0 0
0 0 0 0
0 0 0 0
0 0 0 0
0 0 0 0
0 0 0 0
0 0 0 0
0 0 0 0
0 0 0 0
0 0 0 0
0 0 0 0
0 0 0 0
0 0 0 0
0 0 0 0
0 0 0 0
0 0 0 0
0 0 0 0
0 0 0 0
0 0 0 0
0 0 0 0
0 0 0 0
0 0 0 0
0 0 0 0
0 0 0 0
0 0 0 0
0 0 0 0
0 0 0 0
0 0 0 0
0 0 0 0
0 0 0 0
0 0 0 0
0 0 0 0
0 0 0 0
0 0 0 0
0 0 0 0
0 0 0 0
0 0 0 0
0 0 0 0
0 0 0 0
0 0 0 0
0 0 0 0
0 0 0 0
0 0 0 0
0 0 0 0
0 0 0 0
0 0 0 0
0 0 0 0
0 0 0 0
0 0 0 0
0 0 0 0
0 0 0 0
0 0 0 0
0 0 0 0
0 0 0 0
0 0 0 0
0 0 0 0
0 0 0 0
0 0 0 0
0 0 0 0
0 0 0 0
0 0 0 0
0 0 0 0
0 0 0 0
0 0 1 0
0 0 1 0
0 0 1 0
0 0 1 0
0 0 1 0
0 0 1 0
0 0 1 0
0 0 1 0
0 0 1 0
0 0 1 0
0 0 1 0
0 0 1 0
0 0 1 0
0 0 1 0
0 0 1 0
0 0 1 0
0 0 1 0
0 0 1 0
0 0 1 0
0 0 1 0
0 0 1 0
0 0 1 0
0 0 1 0
0 0 1 0
0 0 1 0
0 0 1 0
0 0 1 0
0 0 1 0
0 0 1 0
0 0 1 0
0 0 1 0
0 0 1 0
0 0 0 0
0 0 0 0
0 0 0 0
0 0 0 0
0 0 0 0
0 0 0 0
0 0 0 0
0 0 0 0
0 0 0 0
0 0 0 0
0 0 0 1
0 0 0 1
0 0 0 1
0 0 0 1
0 0 0 1
0 0 0 1
0 0 0 1
0 0 0 1
0 0 0 1
0 0 0 1
0 0 0 1
0 0 0 1
0 0 0 1
0 0 0 1
0 0 0 1
0 0 0 1
0 0 0 1
0 0 0 1
0 0 0 1
0 0 0 1
0 0 0 1
0 0 0 1
0 0 0 1
0 0 0 1
0 0 0 1
0 0 0 1
0 0 0 1
0 0 0 1
0 0 0 1
0 0 0 1
0 0 0 1
0 0 0 1
0 0 0 0
0 0 0 0
0 0 0 0
2 0 0 0
2 0 0 0
2 0 0 0
2 0 0 0
2 0 0 0
2 0 0 0
2 0 0 0
2 0 0 0
2 0 0 0
2 0 0 0
2 0 0 0
2 0 0 0
2 0 0 0
2 0 0 0
2 0 0 0
2 0 0 0
2 0 0 0
2 0 0 0
2 0 0 0
2 0 0 0
2 0 0 0
2 0 0 0
2 0 0 0
2 0 0 0
2 0 0 0
2 0 0 0
2 0 0 0
2 0 0 0
2 0 0 0
2 0 0 0
2 0 0 0
2 0 0 0
0 0 0 0
0 0 0 0
0 0 0 0
0 0 0 0
0 0 0 0
0 0 0 0
0 0 0 0
0 0 0 0
0 0 0 0
0 0 0 0
0 0 0 0
0 0 0 0
0 0 0 0
0 0 0 0
0 0 0 0
0 0 0 0
0 0 0 0
0 0 0 0
0 0 0 0
0 0 0 0
0 0 0 0
0 0 0 0
0 0 0 0
0 0 0 0
0 0 0 0
0 0 0 0
0 0 0 0
0 0 0 0
0 0 0 0
0 0 0 0
0 0 0 0
0 0 0 0
0 0 0 0
0 0 0 0
0 0 0 0
0 0 0 0
0 0 0 0
0 0 0 0
0 0 0 0
0 0 0 0
0 0 0 0
0 0 0 0
0 0 0 0
0 0 0 0
0 0 0 0
0 0 0 0
0 0 0 0
0 0 0 0
0 0 0 0
0 0 0 0
0 0 0 0
0 0 0 0
0 0 0 0
0 0 0 0
0 0 0 0
0 0 0 0
0 0 0 0
0 0 0 0
0 0 0 0
0 0 0 0
0 0 0 0
0 0 0 0
0 0 0 0
0 0 0 0
0 0 0 0
0 0 0 0
0 0 0 0
0 0 0 0
0 0 0 0
0 0 0 0
0 0 0 0
0 0 0 0
0 0 0 0
0 0 0 0
0 0 0 0
0 0 0 0
0 0 0 0
0 0 0 0
0 0 0 0
0 0 0 0
0 0 0 0
0 0 0 0
0 0 0 0
0 0 0 0
0 0 0 0
0 0 0 0
0 0 0 0
0 0 0 0
0 0 0 0
0 0 0 0
0 0 0 0
0 0 0 0
0 0 0 0
0 0 0 0
0 0 0 0
0 0 0 0
0 0 0 0
0 0 0 0
0 0 0 0
0 0 0 0
0 0 0 0
0 0 0 0
0 0 0 0
0 0 0 0
0 0 0 0
0 0 0 0
0 0 0 0
0 0 0 0
0 0 0 0
0 0 0 0
0 0 0 0
0 0 0 0
0 0 0 0
0 0 0 0
0 0 0 0
0 0 0 0
0 0 0 0
0 0 0 0
0 0 0 0
0 0 1 0
0 0 1 0
0 0 1 0
0 0 1 0
0 0 1 0
0 0 1 0
0 0 1 0
0 0 1 0
0 0 1 0
0 0 1 0
0 0 1 0
0 0 1 0
0 0 1 0
0 0 1 0
0 0 1 0
0 0 1 0
0 0 1 0
0 0 1 0
0 0 1 0
0 0 1 0
0 0 1 0
0 0 1 0
0 0 1 0
0 0 1 0
0 0 1 0
0 0 1 0
0 0 1 0
0 0 1 0
0 0 1 0
0 0 1 0
0 0 1 0
0 0 1 0
0 0 0 0
0 0 0 0
0 0 0 0
0 0 0 0
0 0 0 0
0 0 0 0
0 0 0 0
0 0 0 0
0 0 0 0
0 0 0 0
0 0 0 0
0 0 0 0
0 0 0 0
0 0 0 0
0 0 0 0
0 0 0 0
0 0 0 0
0 0 0 0
0 0 0 0
0 0 0 0
0 0 0 0
0 0 0 0
0 0 0 0
0 0 0 0
0 0 0 0
0 0 0 0
0 0 0 0
0 0 0 0
0 0 0 0
0 0 0 0
0 0 0 0
0 0 0 0
0 0 0 0
0 0 0 0
0 0 0 0
0 0 0 0
0 0 0 0
0 0 0 0
0 0 0 0
0 0 0 0
0 0 0 0
0 0 0 0
0 0 0 0
0 0 0 0
0 0 0 0
0 0 0 0
0 0 0 0
0 0 0 0
0 0 0 0
0 0 0 0
0 0 0 0
0 0 0 0
0 0 0 0
0 0 0 0
0 0 0 0
0 0 0 0
0 0 0 0
0 0 0 0
0 0 0 0
0 0 0 0
0 0 0 0
0 0 0 0
0 0 0 0
0 0 0 0
0 0 0 0
0 0 0 0
0 0 0 0
0 0 0 0
0 0 0 0
0 0 0 0
0 0 0 0
0 0 0 0
0 0 0 0
0 0 0 0
0 0 0 0
0 0 0 0
0 0 0 0
0 0 0 0
0 0 0 0
0 0 0 0
0 0 0 0
0 0 0 0
0 0 0 0
0 0 0 0
0 0 0 0
0 0 0 0
0 0 0 0
0 0 0 0
0 0 0 0
0 0 0 0
0 0 0 0
0 0 0 0
0 0 0 0
0 0 0 0
0 0 0 0
0 0 0 0
0 0 0 0
0 0 0 0
0 0 0 0
0 0 0 0
0 0 0 0
0 0 0 0
0 0 0 0
0 0 0 0
0 0 0 0
0 0 0 0
0 0 0 0
0 0 0 0
0 0 0 0
0 0 0 0
0 0 0 0
0 0 0 0
0 0 0 0
0 0 0 0
0 0 0 0
0 0 0 0
0 0 0 0
0 0 0 0
0 0 0 0
0 0 0 0
0 0 0 0
0 0 0 0
0 0 0 0
0 0 0 0
0 0 0 0
0 0 0 0
0 0 0 0
0 0 0 0
0 0 0 0
0 0 0 0
0 0 0 0
0 0 0 0
0 0 0 0
0 0 0 0
0 0 0 0
0 0 0 0
0 0 0 0
0 0 0 0
0 0 0 0
0 0 0 0
0 0 0 0
0 0 0 0
0 0 0 0
0 0 0 0
0 0 0 0
0 0 0 0
0 0 0 0
0 0 0 0
0 0 0 0
0 0 0 0
0 0 0 0
0 0 0 0
0 0 0 0
0 0 0 0
0 0 0 0
0 0 0 0
0 0 0 0
0 0 0 0
0 0 0 0
0 0 0 0
0 0 0 0
0 0 0 0
0 0 0 0
0 0 0 0
0 0 0 0
0 0 0 0
0 0 0 0
0 0 0 0
0 0 0 0
0 0 0 0
0 0 0 0
0 0 0 0
0 0 0 0
0 0 0 0
0 0 0 0
0 0 0 0
0 0 0 0
0 0 0 0
0 0 0 0
0 0 0 0
0 0 0 0
0 0 0 0
0 0 0 0
0 0 0 0
0 0 0 0
0 0 0 0
0 0 0 0
0 0 0 0
0 0 0 0
0 0 0 0
0 0 0 0
0 0 0 0
0 0 0 0
0 0 0 0
0 0 0 0
0 0 0 0
0 0 0 0
0 0 0 0
0 0 0 0
0 0 0 0
0 0 0 0
0 0 0 0
0 0 0 0
0 0 0 0
0 0 0 0
0 0 0 0
0 0 0 0
0 0 0 0
0 0 0 0
0 0 0 0
0 0 0 0
0 0 0 0
0 0 0 0
0 0 0 0
0 0 0 0
0 0 0 0
0 0 0 0
0 0 0 0
0 0 0 0
0 0 0 0
0 0 0 0
0 0 0 0
0 0 0 0
0 0 0 0
0 0 0 0
0 0 0 0
0 0 0 0
0 0 0 0
0 0 0 0
0 0 0 0
0 0 0 0
0 0 0 0
0 0 0 0
0 0 0 0
0 0 0 0
0 0 0 0
0 0 0 0
0 0 0 0
0 0 0 0
0 0 0 0
0 0 0 0
0 0 0 0
0 0 0 0
0 0 0 0
0 0 0 0
0 0 0 0
0 0 0 0
0 0 0 0
0 0 0 0
0 0 0 0
0 0 0 0
0 0 0 0
0 0 0 0
0 0 0 0
0 0 0 0
0 0 0 0
0 0 0 0
0 0 0 0
0 0 0 0
0 0 0 0
0 0 0 0
0 0 0 0
0 0 0 0
0 0 0 0
0 0 0 0
0 0 0 0
0 0 0 0
0 0 0 0
0 0 0 0
0 0 0 0
0 0 0 0
0 0 0 0
0 0 0 0
0 0 0 0
0 0 0 0
0 0 0 0
0 0 0 0
0 0 0 0
0 0 0 0
0 0 0 0
0 0 0 0
0 0 0 0
0 0 0 0
0 0 0 0
0 0 0 0
0 0 0 0
0 0 0 0
0 0 0 0
0 0 0 0
0 0 0 0
0 0 0 0
0 0 0 0
0 0 0 0
0 0 0 0
0 0 0 0
0 0 0 0
0 0 0 0
0 0 0 0
0 0 0 0
0 0 0 0
0 0 0 0
0 0 0 0
0 0 0 0
0 0 0 0
0 0 0 0
0 0 0 0
0 0 0 0
0 0 0 0
0 0 0 0
0 0 0 0
0 0 0 0
0 0 0 0
0 0 0 0
0 0 0 0
0 0 0 0
0 0 0 0
0 0 0 0
0 0 0 0
0 0 0 0
0 0 0 0
0 0 0 0
0 0 0 0
0 0 0 0
0 0 0 0
0 0 0 0
0 0 0 0
0 0 0 1
0 0 0 1
0 0 0 1
0 0 0 1
0 0 0 1
0 0 0 1
0 0 0 1
0 0 0 1
0 0 0 1
0 0 0 1
0 0 0 1
0 0 0 1
0 0 0 1
0 0 0 1
0 0 0 1
0 0 0 1
0 0 0 1
0 0 0 1
0 0 0 1
0 0 0 1
0 0 0 1
0 0 0 1
0 0 0 1
0 0 0 1
0 0 0 1
0 0 0 1
0 0 0 1
0 0 0 1
0 0 0 1
0 0 0 1
0 0 0 1
0 0 0 1
0 0 0 0
0 0 0 0
0 0 0 0
0 0 0 0
0 0 0 0
0 0 0 0
0 0 0 0
0 0 0 0
0 0 0 0
0 0 0 0
0 0 0 0
0 0 0 0
0 0 0 0
0 0 0 0
0 0 0 0
0 0 0 0
0 0 0 0
0 0 0 0
0 0 0 0
0 0 0 0
0 0 0 0
0 0 0 0
0 0 0 0
0 0 0 0
0 0 0 0
0 0 0 0
0 0 0 0
0 0 0 0
0 0 0 0
0 0 0 0
0 0 0 0
0 0 0 0
0 0 0 0
0 0 0 0
0 0 0 0
0 0 0 0
0 0 0 0
0 0 0 0
0 0 0 0
0 0 0 0
0 0 0 0
0 0 0 0
0 0 0 0
0 0 0 0
0 0 0 0
0 0 0 0
0 0 0 0
0 0 0 0
0 0 0 0
0 0 0 0
0 0 0 0
0 0 0 0
0 0 0 0
0 0 0 0
0 0 0 0
0 0 0 0
0 0 0 0
0 0 0 0
0 0 0 0
0 0 0 0
0 0 0 0
0 0 0 0
0 0 0 0
0 0 0 0
0 0 0 0
0 0 0 0
0 0 0 0
0 0 0 0
0 0 0 0
0 0 0 0
0 0 0 0
0 0 0 0
0 0 0 0
0 0 0 0
0 0 0 0
0 0 0 0
0 0 0 0
0 0 0 0
0 0 0 0
0 0 0 0
0 0 0 0
0 0 0 0
0 0 0 0
0 0 0 0
0 0 0 0
0 0 0 0
0 0 0 0
0 0 0 0
0 0 0 0
0 0 0 0
0 0 0 0
0 0 0 0
0 0 0 0
0 0 0 0
0 0 0 0
0 0 0 0
0 0 0 0
0 0 0 0
0 0 0 0
0 0 0 0
0 0 0 0
0 0 0 0
0 0 0 0
0 0 0 0
0 0 0 0
0 0 0 0
0 0 0 0
0 0 0 0
0 0 0 0
0 0 0 0
0 0 0 0
0 0 0 0
0 0 0 0
0 0 0 0
0 0 0 0
0 0 0 0
0 0 0 0
0 0 0 0
0 0 0 0
0 0 0 0
0 0 0 0
0 0 0 0
0 0 0 0
0 0 0 0
0 0 0 0
0 0 0 0
0 0 0 0
0 0 0 0
0 0 0 0
0 0 0 0
0 0 0 0
0 0 0 0
0 0 0 0
0 0 0 0
0 0 0 0
0 0 0 0
0 0 0 0
0 0 0 0
0 0 0 0
0 0 0 0
0 0 0 0
0 0 0 0
0 0 0 0
0 0 0 0
0 0 0 0
0 0 0 0
0 0 0 0
0 0 0 0
0 0 0 0
0 0 0 0
0 0 0 0
0 0 0 0
0 0 0 0
0 0 0 0
0 0 0 0
0 0 0 0
0 0 0 0
0 0 0 0
0 0 0 0
0 0 0 0
0 0 0 0
0 0 0 0
0 0 0 0
0 0 0 0
0 0 0 0
0 0 0 0
0 0 0 0
0 0 0 0
0 0 0 0
0 0 0 0
0 0 0 0
0 0 0 0
0 0 0 0
0 0 0 0
0 0 0 0
0 0 0 0
0 0 0 0
0 0 0 0
0 0 0 0
0 0 0 0
0 0 0 0
0 0 0 0
0 0 0 0
0 0 0 0
0 0 0 0
0 0 0 0
0 0 0 0
0 0 0 0
0 0 0 0
0 0 0 0
0 0 0 0
0 0 0 0
0 0 0 0
0 0 0 0
0 0 0 0
0 0 0 0
0 0 0 0
0 0 0 0
0 0 0 0
0 0 0 0
0 0 0 0
0 0 0 0
0 0 0 0
0 0 0 0
0 0 0 0
0 0 0 0
0 0 0 0
0 0 0 0
0 0 0 0
0 0 0 0
0 0 0 0
0 0 0 0
0 0 0 0
0 0 0 0
0 0 0 0
0 0 0 0
0 0 0 0
0 0 0 0
0 0 0 0
0 0 0 0
0 0 0 0
0 0 0 0
0 0 0 0
0 0 0 0
0 0 0 0
0 0 0 0
0 0 0 0
0 0 0 0
0 0 0 0
0 0 0 0
0 0 0 0
0 0 0 0
0 0 0 0
0 0 1 0
0 0 1 0
0 0 1 0
0 0 1 0
0 0 1 0
0 0 1 0
0 0 1 0
0 0 1 0
0 0 1 0
0 0 1 0
0 0 1 0
0 0 1 0
0 0 1 0
0 0 1 0
0 0 1 0
0 0 1 0
0 0 1 0
0 0 1 0
0 0 1 0
0 0 1 0
0 0 1 0
0 0 1 0
0 0 1 0
0 0 1 0
0 0 1 0
0 0 1 0
0 0 1 0
0 0 1 0
0 0 1 0
0 0 1 0
0 0 1 0
0 0 1 0
0 0 0 0
0 0 0 0
0 0 0 0
0 0 0 0
0 0 0 0
0 0 0 0
0 0 0 0
0 0 0 0
0 0 0 0
0 0 0 0
0 0 0 0
0 0 0 0
0 0 0 0
0 0 0 0
0 0 0 0
0 0 0 0
0 0 0 0
0 0 0 0
0 0 0 0
0 0 0 0
0 0 0 0
0 0 0 0
0 0 0 0
0 0 0 0
0 0 0 0
0 0 0 0
0 0 0 0
0 0 0 0
0 0 0 0
0 0 0 0
0 0 0 0
0 0 0 0
0 0 0 0
0 0 0 0
0 0 0 0
0 0 0 0
0 0 0 0
0 0 0 0
0 0 0 0
0 0 0 0
0 0 0 0
0 0 0 0
0 0 0 0
0 0 0 0
0 0 0 0
0 0 0 0
0 0 0 0
0 0 0 0
0 0 0 0
0 0 0 0
0 0 0 0
0 0 0 0
0 0 0 0
0 0 0 0
0 0 0 0
0 0 0 0
0 0 0 0
0 0 0 0
0 0 0 0
0 0 0 0
0 0 0 0
0 0 0 0
0 0 0 0
0 0 0 0
0 0 0 0
0 0 0 0
0 0 0 0
0 0 0 0
0 0 0 0
0 0 0 0
0 0 0 0
0 0 0 0
0 0 0 0
0 0 0 0
0 0 0 0
0 0 0 0
0 0 0 0
0 0 0 0
0 0 0 0
0 0 0 0
0 0 0 0
0 0 0 0
0 0 0 0
0 0 0 0
0 0 0 0
0 0 0 0
0 0 0 0
0 0 0 0
0 0 0 0
0 0 0 0
0 0 0 0
0 0 0 0
0 0 0 0
0 0 0 0
0 0 0 0
0 0 0 0
0 0 0 0
0 0 0 0
0 0 0 0
0 0 0 0
0 0 0 0
0 0 0 0
0 0 0 0
0 0 0 0
0 0 0 0
0 0 0 0
0 0 0 0
0 0 0 0
0 0 0 0
0 0 0 0
0 0 0 0
0 0 0 0
0 0 0 0
0 0 0 0
0 0 0 0
0 0 0 0
0 0 0 0
0 0 0 0
0 0 0 0
0 0 0 0
0 0 0 0
0 0 0 0
0 0 0 0
0 0 0 0
0 0 0 0
0 0 0 0
0 0 0 0
0 0 0 0
0 0 0 0
0 0 0 0
0 0 0 0
0 0 0 0
0 0 0 0
0 0 0 0
0 0 0 0
0 0 0 0
0 0 0 0
0 0 0 0
0 0 0 0
0 0 0 0
0 0 0 0
0 0 0 0
0 0 0 0
0 0 0 0
0 0 0 0
0 0 0 0
0 0 0 0
0 0 0 0
0 0 0 0
0 0 0 0
0 0 0 0
0 0 0 0
0 0 0 0
0 0 0 0
0 0 0 0
0 0 0 0
0 0 0 0
0 0 0 0
0 0 0 0
0 0 0 0
0 0 0 0
0 0 0 0
0 0 0 0
0 0 0 0
0 0 0 0
0 0 0 0
0 0 0 0
0 0 0 0
0 0 0 0
0 0 0 0
0 0 0 0
0 0 0 0
0 0 0 0
0 0 0 0
0 0 0 0
0 0 0 0
0 0 0 0
0 0 0 0
0 0 0 0
0 0 0 0
0 0 0 0
0 0 0 0
0 0 0 0
0 0 0 0
0 0 0 0
0 0 0 0
0 0 0 0
0 0 0 0
0 0 0 0
0 0 0 0
0 0 0 0
0 0 0 0
0 0 0 0
0 0 0 0
0 0 0 0
0 0 0 0
0 0 0 0
0 0 0 0
0 0 0 0
0 0 0 0
0 0 0 0
0 0 0 0
0 0 0 0
0 0 0 0
0 0 0 0
0 0 0 0
0 0 0 0
0 0 0 0
0 0 0 0
0 0 0 0
0 0 0 0
0 0 0 0
0 0 0 0
0 0 0 0
0 0 0 0
0 0 0 0
0 0 0 0
0 0 0 0
0 0 0 0
0 0 0 0
0 0 0 0
0 0 0 0
0 0 0 0
0 0 0 0
0 0 0 0
0 1 0 0
0 1 0 0
0 1 0 0
0 1 0 0
0 1 0 0
0 1 0 0
0 1 0 0
0 1 0 0
0 1 0 0
0 1 0 0
0 1 0 0
0 1 0 0
0 1 0 0
0 1 0 0
0 1 0 0
0 1 0 0
0 1 0 0
0 1 0 0
0 1 0 0
0 1 0 0
0 1 0 0
0 1 0 0
0 1 0 0
0 1 0 0
0 1 0 0
0 1 0 0
0 1 0 0
0 1 0 0
0 1 0 0
0 1 0 0
0 1 0 0
0 1 0 0
2 0 0 0
2 0 0 0
2 0 0 0
2 0 0 0
2 0 0 0
2 0 0 0
2 0 0 0
2 0 0 0
2 0 0 0
2 0 0 0
2 0 0 0
2 0 0 0
2 0 0 0
2 0 0 0
2 0 0 0
2 0 0 0
2 0 0 0
2 0 0 0
2 0 0 0
2 0 0 0
2 0 0 0
2 0 0 0
2 0 0 0
2 0 0 0
2 0 0 0
2 0 0 0
2 0 0 0
2 0 0 0
2 0 0 0
2 0 0 0
2 0 0 0
2 0 0 0
0 0 0 0
0 0 0 0
0 0 0 0
0 0 0 0
0 0 0 0
0 0 0 0
0 0 0 0
0 0 0 0
0 0 0 0
0 0 0 0
0 0 0 0
0 0 0 0
0 0 0 0
0 0 0 0
0 0 0 0
0 0 0 0
0 0 0 0
0 0 0 0
0 0 0 0
0 0 0 0
0 0 0 0
0 0 0 0
0 0 0 0
0 0 0 0
0 0 0 0
0 0 0 0
0 0 0 0
0 0 0 0
0 0 0 0
0 0 0 0
0 0 0 0
0 0 0 0
0 0 0 0
0 0 0 0
0 0 0 0
0 0 0 0
0 0 0 0
0 0 0 0
0 0 0 0
0 0 0 0
0 0 0 0
0 0 0 0
0 0 0 0
0 0 0 0
0 0 0 0
0 0 0 0
0 0 0 0
0 0 0 0
0 0 0 0
0 0 0 0
0 0 0 0
0 0 0 0
0 0 0 0
0 0 0 0
0 0 0 0
0 0 0 0
0 0 0 0
0 0 0 0
0 0 0 0
0 0 0 0
0 0 0 0
0 0 0 0
0 0 0 0
0 0 0 0
0 0 0 0
0 0 0 0
0 0 0 0
0 0 0 0
0 0 0 0
0 0 0 0
0 0 0 0
0 0 0 0
0 0 0 0
0 0 0 0
0 0 0 0
0 0 0 0
0 0 0 0
0 0 0 0
0 0 0 0
0 0 0 0
0 0 0 0
0 0 0 0
0 0 0 0
0 0 0 0
0 0 0 0
0 0 0 0
0 0 0 0
0 0 0 0
0 0 0 0
0 0 0 0
0 0 0 0
0 0 0 0
0 0 0 0
0 0 0 0
0 0 0 0
0 0 0 0
0 0 0 0
0 0 0 0
0 0 0 0
0 0 0 0
0 0 0 0
0 0 0 0
0 0 0 0
0 0 0 0
0 0 0 0
0 0 0 0
0 0 0 0
0 0 0 0
0 0 0 0
0 0 0 0
0 0 0 0
0 0 0 0
0 0 0 0
0 0 0 0
0 0 0 0
0 0 0 0
0 0 0 0
0 0 0 0
0 0 0 0
0 0 0 0
0 0 0 0
0 0 0 0
0 0 0 0
0 0 0 0
0 0 0 0
0 0 0 0
0 0 0 0
0 0 0 0
0 0 0 0
0 0 0 0
0 0 0 0
0 0 0 0
0 0 0 0
0 0 0 0
0 0 0 0
0 0 0 0
0 0 0 0
0 0 0 0
0 0 0 0
0 0 0 0
0 0 0 0
0 0 0 0
0 0 0 0
0 0 0 0
0 0 0 0
0 0 0 0
0 0 0 0
0 0 0 0
0 0 0 0
0 0 0 0
0 0 0 0
0 0 0 0
0 0 0 0
0 0 0 0
0 0 0 0
0 0 0 0
0 0 0 0
0 0 0 0
0 0 0 0
0 0 0 0
0 0 0 0
0 0 0 0
0 0 0 0
0 0 0 0
0 0 0 0
0 0 0 0
0 0 0 0
0 0 0 0
0 0 0 0
0 0 0 0
0 0 0 0
0 0 0 0
0 0 0 0
0 0 0 0
0 0 0 0
0 0 0 0
0 0 0 0
0 0 0 0
0 0 0 0
0 0 0 0
0 0 0 0
0 0 0 0
0 0 0 0
0 0 0 0
0 0 0 0
0 0 0 0
0 0 0 0
0 0 0 0
0 0 0 0
0 0 0 0
0 0 0 0
0 0 0 0
0 0 0 0
0 0 0 0
0 0 0 0
0 0 0 0
0 0 0 0
0 0 0 0
0 0 0 0
0 0 0 0
0 0 0 0
0 0 0 0
0 0 0 0
0 0 0 0
0 0 0 0
0 0 0 0
0 0 0 0
0 0 0 0
0 0 0 0
0 0 0 0
0 0 0 0
0 0 0 0
0 0 0 0
0 0 0 0
0 0 0 0
0 0 0 0
0 0 0 0
0 0 0 0
0 0 0 0
0 0 0 0
0 0 0 0
0 0 0 0
0 0 0 0
0 0 0 0
0 0 0 0
0 0 0 0
0 0 0 0
0 0 0 0
0 0 0 0
0 0 0 0
0 0 0 0
0 0 0 0
0 0 0 0
0 0 0 0
0 0 0 0
0 0 0 0
0 0 0 0
0 0 0 0
0 0 0 0
0 0 0 0
0 0 0 0
0 0 0 0
0 0 0 0
0 0 0 0
0 0 0 0
0 0 0 0
0 0 0 0
0 0 0 0
0 0 0 0
0 0 0 0
0 0 0 0
0 0 0 0
0 0 0 0
0 0 0 0
0 0 0 0
0 0 0 0
0 0 0 0
0 0 0 0
0 0 0 0
0 0 0 0
0 0 0 0
0 0 0 0
0 0 0 0
0 0 0 0
0 0 0 0
0 0 0 0
0 0 0 0
0 0 0 0
0 0 0 0
0 0 0 0
0 0 0 0
0 0 0 0
0 0 0 0
0 0 0 0
0 0 0 0
0 0 0 0
0 0 0 0
0 0 0 0
0 0 0 0
0 0 0 0
0 0 0 0
0 0 0 0
0 0 0 0
0 0 0 0
0 0 0 0
0 0 0 0
0 0 0 0
0 0 0 0
0 0 0 0
0 0 0 0
0 0 0 0
0 0 0 0
0 0 0 0
0 0 0 0
0 0 0 0
0 0 0 0
0 0 0 0
0 0 0 0
0 0 0 0
0 0 0 0
0 0 0 0
0 0 0 0
0 0 0 0
0 0 0 0
0 0 0 0
0 0 0 0
0 0 0 0
0 0 0 0
0 0 0 0
0 0 0 0
0 0 0 0
0 0 0 0
0 0 0 0
0 0 0 0
0 0 0 0
0 0 0 0
0 0 0 0
0 0 0 0
0 0 0 0
0 0 0 0
0 0 0 0
0 0 0 0
0 0 0 0
0 0 0 0
0 0 0 0
0 0 0 0
0 0 0 0
0 0 0 0
0 0 0 0
0 0 0 0
0 0 0 0
0 0 0 0
0 0 0 0
0 0 0 0
0 0 0 0
0 0 0 0
0 0 0 0
0 0 0 0
0 0 0 0
0 0 0 0
0 0 0 0
0 0 0 0
0 0 0 0
0 0 0 0
0 1 0 0
0 1 0 0
0 1 0 0
0 1 0 0
0 1 0 0
0 1 0 0
0 1 0 0
0 1 0 0
0 1 0 0
0 1 0 0
0 1 0 0
0 1 0 0
0 1 0 0
0 1 0 0
0 1 0 0
0 1 0 0
0 1 0 0
0 1 0 0
0 1 0 0
2 1 0 0
2 1 0 0
2 1 0 0
2 1 0 0
2 1 0 0
2 1 0 0
2 1 0 0
2 1 0 0
2 1 0 0
2 1 0 0
2 1 0 0
2 1 0 0
2 1 0 0
2 0 0 0
2 0 0 0
2 0 0 0
2 0 0 0
2 0 0 0
2 0 0 0
2 0 0 0
2 0 0 0
2 0 0 0
2 0 0 0
2 0 0 0
2 0 0 0
2 0 0 0
2 0 0 0
2 0 0 0
2 0 0 0
2 0 0 0
2 0 0 0
2 0 0 0
0 0 0 0
0 0 0 0
0 0 0 0
0 0 0 0
0 0 0 0
0 0 0 0
0 0 0 0
0 0 0 0
0 0 0 0
0 0 0 0
0 0 0 0
0 0 0 0
0 0 0 0
0 0 0 0
0 0 0 0
0 0 0 0
0 0 0 0
0 0 0 0
0 0 0 0
0 0 0 0
0 0 0 0
0 0 0 0
0 0 0 0
0 0 0 0
0 0 0 0
0 0 0 0
0 0 0 0
0 0 0 0
0 0 0 0
0 0 0 0
0 0 0 0
0 0 0 0
0 0 0 0
0 0 0 0
0 0 0 0
0 0 0 0
0 0 0 0
0 0 0 0
0 0 0 0
0 0 0 0
0 0 0 0
0 0 0 0
0 0 0 0
0 0 0 0
0 0 0 0
0 0 0 0
0 0 0 0
0 0 0 0
0 0 0 0
0 0 0 0
0 0 0 0
0 0 0 0
0 0 0 0
0 0 0 0
0 0 0 0
0 0 0 0
0 0 0 0
0 0 0 0
0 0 0 0
0 0 0 0
0 0 0 0
0 0 0 0
0 0 0 0
0 0 0 0
0 0 0 0
0 0 0 0
0 0 0 0
0 0 0 0
0 0 0 0
0 0 0 0
0 0 0 0
0 0 0 0
0 0 0 0
0 0 0 1
0 0 0 1
0 0 0 1
0 0 0 1
0 0 0 1
0 0 0 1
0 0 0 1
0 0 0 1
0 0 0 1
0 0 0 1
0 0 0 1
0 0 0 1
0 0 0 1
0 0 0 1
0 0 1 1
0 0 1 1
0 0 1 1
0 0 1 1
0 0 1 1
0 0 1 1
0 0 1 1
0 0 1 1
0 0 1 1
0 0 1 1
0 0 1 1
0 0 1 1
0 0 1 1
0 0 1 1
0 0 1 1
0 0 1 1
0 0 1 1
0 0 1 1
0 0 1 0
0 0 1 0
0 0 1 0
0 0 1 0
0 0 1 0
0 0 1 0
0 0 1 0
0 0 1 0
0 0 1 0
0 0 1 0
0 0 1 0
0 0 1 0
0 0 1 0
0 0 1 0
0 0 0 0
0 0 0 0
0 0 0 0
0 0 0 0
0 0 0 0
0 0 0 0
0 0 0 0
0 0 0 0
0 0 0 0
0 0 0 0
0 0 0 0
0 0 0 0
0 0 0 0
0 0 0 0
0 0 0 0
0 0 0 0
0 0 0 0
0 0 0 0
0 0 0 0
0 0 0 0
0 0 0 0
0 0 0 0
0 0 0 0
0 0 0 0
0 0 0 0
0 0 0 0
0 0 0 0
0 0 0 0
0 0 0 0
0 0 0 0
0 0 0 0
0 0 0 0
0 0 0 0
0 0 0 0
0 0 0 0
0 0 0 0
0 0 0 0
0 0 0 0
0 0 0 0
0 0 0 0
0 0 0 0
0 0 0 0
0 0 0 0
0 0 0 0
0 0 0 0
0 0 0 0
0 0 0 0
0 0 0 0
0 0 0 0
0 0 0 0
0 0 0 0
0 0 0 0
0 0 0 0
0 0 0 0
0 0 0 0
0 0 0 0
0 0 0 0
0 0 0 0
0 0 0 0
0 0 0 0
0 0 0 0
0 0 0 0
0 0 0 0
0 0 0 0
0 0 0 0
0 0 0 0
0 0 0 0
0 0 0 0
0 0 0 0
0 0 0 0
0 0 0 0
0 0 0 0
0 0 0 0
0 0 0 0
0 0 0 0
0 0 0 0
0 0 0 0
0 0 0 0
0 0 0 0
0 0 0 0
0 0 0 0
0 0 0 0
0 0 0 0
0 0 0 0
0 0 0 0
0 0 0 0
0 0 0 0
0 0 0 0
0 0 0 0
0 0 0 0
0 0 0 0
0 0 0 0
0 0 0 0
0 0 0 0
0 0 0 0
0 0 0 0
0 0 0 0
0 0 0 0
0 0 0 0
0 0 0 0
0 0 0 0
0 0 0 0
0 0 0 0
0 0 0 0
0 0 0 0
0 0 0 0
0 0 0 0
0 0 0 0
0 0 0 0
0 0 0 0
0 0 0 0
0 0 0 0
0 0 0 0
0 0 0 0
0 0 0 0
0 0 0 0
0 0 0 0
0 0 0 0
0 0 0 0
0 0 0 0
0 0 0 0
0 0 0 0
0 0 0 0
0 0 0 0
0 0 0 0
0 0 0 0
0 0 0 0
0 0 0 0
0 0 0 0
0 0 0 0
0 0 0 0
0 0 0 0
0 0 0 0
0 0 0 0
0 0 0 0
0 0 0 0
0 0 0 0
0 0 0 0
0 0 0 0
0 0 0 0
0 0 0 0
0 0 0 0
0 0 0 0
0 0 0 0
0 0 0 0
0 0 0 0
0 0 0 0
0 0 0 0
0 0 0 0
0 0 0 0
0 0 0 0
0 0 0 0
0 0 0 0
0 0 0 0
0 0 0 0
0 0 0 0
0 0 0 0
0 0 0 0
0 0 0 0
0 0 0 0
0 0 0 0
0 0 0 0
0 0 0 0
0 0 0 0
0 0 0 0
0 0 0 0
0 0 0 0
0 0 0 0
0 0 0 0
0 0 0 0
0 0 0 0
0 0 0 0
0 0 0 0
0 0 0 0
0 0 0 0
0 0 0 0
0 0 0 0
0 0 0 0
0 0 0 0
0 0 0 0
0 0 0 0
0 0 0 0
0 0 0 0
0 0 0 0
0 0 0 0
0 0 0 0
0 0 0 0
0 0 0 0
0 0 0 0
0 0 0 0
0 0 0 0
0 0 0 0
0 0 0 0
0 0 0 0
0 0 0 0
0 0 0 0
0 0 0 0
0 0 0 0
0 0 0 0
0 0 0 0
0 0 0 0
0 0 0 0
0 0 0 0
0 0 0 0
0 0 0 0
0 0 0 0
0 0 0 0
0 0 0 0
0 0 0 0
0 0 0 0
0 0 0 0
0 0 0 0
0 0 0 0
0 0 0 0
0 0 0 0
0 0 0 0
0 0 0 0
0 0 0 0
0 0 0 0
0 0 0 0
0 0 0 0
0 0 0 0
0 0 0 0
0 0 0 0
0 0 0 0
0 0 0 0
0 0 0 0
0 0 0 0
0 0 0 0
0 0 0 0
0 0 0 0
0 0 0 0
0 0 0 0
0 0 0 0
0 0 0 0
0 0 0 0
0 0 0 0
0 0 0 0
0 0 0 0
0 0 0 0
0 0 0 0
0 0 0 0
0 0 0 0
0 0 0 0
0 0 0 0
0 0 0 0
0 0 0 0
0 0 0 0
0 0 0 0
0 0 0 0
0 0 0 0
0 0 0 0
0 0 0 0
0 0 0 0
0 0 0 0
0 0 0 0
0 0 0 0
0 0 0 0
0 0 0 0
0 0 0 0
0 0 0 0
0 0 0 0
0 0 0 0
0 0 0 0
0 0 0 0
0 0 0 0
0 0 0 0
0 0 0 0
0 0 0 0
0 0 0 0
0 0 0 0
0 0 0 0
0 0 0 0
0 0 0 0
0 0 0 0
0 0 0 0
0 0 0 0
0 0 0 0
0 0 0 0
0 0 0 0
0 0 0 0
0 0 0 0
0 0 0 0
0 0 0 0
2 0 0 0
2 0 0 0
2 0 0 0
2 0 0 0
2 0 0 0
2 0 0 0
2 0 0 0
2 0 0 0
2 0 0 0
2 0 0 0
2 0 0 0
2 0 1 0
2 0 1 0
2 0 1 0
2 0 1 0
2 0 1 0
2 0 1 0
2 0 1 0
2 0 1 0
2 0 1 0
2 0 1 0
2 0 1 0
2 0 1 0
2 0 1 0
2 0 1 0
2 0 1 0
2 0 1 0
2 0 1 0
2 0 1 0
2 0 1 0
2 0 1 0
2 0 1 0
0 0 1 0
0 0 1 0
0 0 1 0
0 0 1 0
0 0 1 0
0 0 1 0
0 0 1 0
0 0 1 0
0 0 1 0
0 0 1 0
0 0 1 0
0 0 0 0
0 0 0 0
0 0 0 0
0 0 0 0
0 0 0 0
0 0 0 0
0 0 0 0
0 0 0 0
0 0 0 0
0 0 0 0
0 0 0 0
0 0 0 0
0 0 0 0
0 0 0 0
0 0 0 0
0 0 0 0
0 0 0 0
0 0 0 0
0 0 0 0
0 0 0 0
0 0 0 0
0 0 0 0
0 0 0 0
0 0 0 0
0 0 0 0
0 0 0 0
0 0 0 0
0 0 0 0
0 0 0 0
0 0 0 0
0 0 0 0
0 0 0 0
0 0 0 0
0 0 0 0
0 0 0 0
0 0 0 0
0 0 0 0
0 0 0 0
0 0 0 0
0 0 0 0
0 0 0 0
0 0 0 0
0 0 0 0
0 0 0 0
0 0 0 0
0 0 0 0
0 0 0 0
0 0 0 0
0 0 0 0
0 0 0 0
0 0 0 0
0 0 0 0
0 0 0 0
0 0 0 0
0 0 0 0
0 0 0 0
0 0 0 0
0 0 0 0
0 0 0 0
0 0 0 0
0 0 0 0
0 0 0 0
0 0 0 0
0 0 0 0
0 0 0 0
0 0 0 0
0 0 0 0
0 0 0 0
0 0 0 0
0 0 0 0
0 0 0 0
0 0 0 0
0 0 0 0
0 0 0 0
0 0 0 0
0 0 0 0
0 0 0 0
0 0 0 0
0 0 0 0
0 0 0 0
0 0 0 0
0 0 0 0
0 0 0 0
0 0 0 0
0 0 0 0
0 0 0 0
0 0 0 0
0 0 0 0
0 0 0 0
0 0 0 0
0 0 0 0
0 0 0 0
0 0 0 0
0 0 0 0
0 0 0 0
0 0 0 0
0 0 0 0
0 0 0 0
0 0 0 0
0 0 0 0
0 0 0 0
0 0 0 0
0 0 0 0
0 0 0 0
0 0 0 0
0 0 0 0
0 0 0 0
0 0 0 0
0 0 0 0
0 0 0 0
0 0 0 0
0 0 0 0
0 0 0 0
0 0 0 0
0 0 0 0
0 0 0 0
0 0 0 0
0 0 0 0
0 0 0 0
0 0 0 0
0 0 0 0
0 0 0 0
0 0 0 0
0 0 0 0
0 0 0 0
0 0 0 0
0 0 0 0
0 0 0 0
0 0 0 0
0 0 0 0
0 0 0 0
0 0 0 0
0 0 0 0
0 0 0 0
0 0 0 0
0 0 0 0
0 0 0 0
0 0 0 0
0 0 0 0
0 0 0 0
0 0 0 0
0 0 0 0
0 0 0 0
0 0 0 0
0 0 0 0
0 0 0 0
0 0 0 0
0 0 0 0
0 0 0 0
0 0 0 0
0 0 0 0
0 0 0 0
0 0 0 0
0 0 0 0
0 0 0 0
0 0 0 0
0 0 0 0
0 0 0 0
0 0 0 0
2 0 0 0
2 0 0 0
2 0 0 0
2 0 0 0
2 0 0 0
2 0 0 0
2 0 0 0
2 0 0 0
2 0 0 0
2 0 0 0
2 0 0 0
2 0 0 0
2 0 0 0
2 0 0 0
2 0 0 0
2 0 0 0
2 0 0 0
2 0 0 0
2 0 0 0
2 0 0 0
2 0 0 0
2 0 0 0
2 0 0 0
2 0 0 0
2 0 0 0
2 0 0 0
2 0 0 0
2 0 0 0
2 0 0 0
2 0 0 0
2 0 0 0
2 0 0 0
0 0 0 0
0 0 0 0
0 0 0 0
0 0 0 0
0 0 0 0
0 0 0 0
0 0 0 0
0 0 0 0
0 0 0 0
0 0 0 0
0 0 0 0
0 0 0 0
0 0 0 0
0 0 0 0
0 0 0 0
0 0 0 0
0 0 0 0
0 0 0 0
0 0 0 0
0 0 0 0
0 0 0 0
0 0 0 0
0 0 0 0
0 0 0 0
0 0 0 0
0 0 0 0
0 0 0 0
0 0 0 0
0 0 0 0
0 0 0 0
0 0 0 0
0 0 0 0
0 0 0 0
0 0 0 0
0 0 0 0
0 0 0 0
0 0 0 0
0 0 0 0
0 0 0 0
0 0 0 0
0 0 0 1
0 0 0 1
0 0 0 1
0 0 0 1
0 0 0 1
0 0 0 1
0 0 0 1
0 0 0 1
0 0 0 1
0 0 0 1
0 0 0 1
0 0 0 1
0 0 0 1
0 0 0 1
0 0 0 1
0 0 0 1
0 0 0 1
0 0 0 1
0 0 0 1
0 0 0 1
0 0 0 1
0 0 0 1
0 0 0 1
0 0 0 1
0 0 0 1
0 0 0 1
0 0 0 1
0 1 0 1
0 1 0 1
0 1 0 1
0 1 0 1
0 1 0 1
0 1 0 0
0 1 0 0
0 1 0 0
0 1 0 0
0 1 0 0
0 1 0 0
0 1 0 0
0 1 0 0
0 1 0 0
0 1 0 0
0 1 0 0
0 1 0 0
0 1 0 0
0 1 0 0
0 1 0 0
0 1 0 0
0 1 0 0
0 1 0 0
0 1 0 0
0 1 0 0
0 1 0 0
0 1 0 0
0 1 0 0
0 1 0 0
0 1 0 0
0 1 0 0
0 1 0 0
0 0 0 0
0 0 0 0
0 0 0 0
0 0 0 0
0 0 0 0
0 0 0 0
0 0 0 0
0 0 0 0
0 0 0 0
0 0 0 0
0 0 0 0
0 0 0 0
0 0 0 0
0 0 0 0
0 0 0 0
0 0 0 0
0 0 0 0
0 0 0 0
0 0 0 0
0 0 0 0
0 0 0 0
0 0 0 0
0 0 0 0
0 0 0 0
0 0 0 0
0 0 0 0
0 0 0 0
0 0 0 0
0 0 0 0
0 0 0 0
0 0 0 0
0 0 0 0
0 0 0 0
0 0 0 0
0 0 0 0
0 0 0 0
0 0 0 0
0 0 0 0
0 0 0 0
0 0 0 0
0 0 0 0
0 0 0 0
0 0 0 0
0 0 0 0
0 0 0 0
0 0 0 0
0 0 0 0
0 0 0 0
0 0 0 0
0 0 0 0
0 0 0 0
0 0 0 0
0 0 0 0
0 0 0 0
0 0 0 0
0 0 0 0
0 0 0 0
0 0 0 0
0 0 0 0
0 0 0 0
0 0 0 0
0 0 0 0
0 0 0 0
0 0 0 0
0 0 0 0
0 0 0 0
0 0 0 0
0 0 0 0
0 0 0 0
0 0 0 0
0 0 0 0
0 0 0 0
0 0 0 0
0 0 0 0
0 0 0 0
0 0 0 0
0 0 0 0
0 0 0 0
0 0 0 0
0 0 0 0
0 0 0 0
0 0 0 0
0 0 0 0
0 0 0 0
0 0 0 0
0 0 0 0
0 0 0 0
0 0 0 0
0 0 0 0
0 0 0 0
0 0 0 0
0 0 0 0
0 0 0 0
0 0 0 0
0 0 0 0
0 0 0 0
0 0 0 0
0 0 0 0
0 0 0 0
0 0 0 0
0 0 0 0
0 0 0 0
0 0 0 0
0 0 0 0
0 0 0 0
0 0 0 0
0 0 0 0
0 0 0 0
0 0 0 0
0 0 0 0
0 0 0 0
0 0 0 0
0 0 0 0
0 0 0 0
0 0 0 0
0 0 0 0
0 0 0 0
0 0 0 0
0 0 0 0
0 0 0 0
0 0 0 0
0 0 0 0
0 0 0 0
0 0 0 0
0 0 0 0
0 0 0 0
0 0 0 0
0 0 0 0
0 0 0 0
0 0 0 0
0 0 0 0
0 0 0 0
0 0 0 0
0 0 0 0
0 0 0 0
0 0 0 0
0 0 0 0
0 0 0 0
0 0 0 0
0 0 0 0
0 0 0 0
0 0 0 0
0 0 0 0
0 0 0 0
0 0 0 0
0 0 0 0
0 0 0 0
0 0 0 0
0 0 0 0
0 0 0 0
0 0 0 0
0 0 0 0
0 0 0 0
0 0 0 0
0 0 0 0
0 0 0 0
0 0 0 0
0 0 0 0
0 0 0 0
0 0 0 0
0 0 0 0
0 0 0 0
0 0 0 0
0 0 0 0
0 0 0 0
0 0 0 0
0 0 0 0
0 0 0 0
0 0 0 0
0 0 0 0
0 0 0 0
0 0 0 0
0 0 0 0
0 0 0 0
0 0 0 0
0 0 0 0
0 0 0 0
0 0 0 0
0 0 0 0
0 0 0 0
0 0 0 0
0 0 0 0
0 0 0 0
0 0 0 0
0 0 0 0
0 0 0 0
0 0 0 0
0 0 1 0
0 0 1 0
0 0 1 0
0 0 1 0
0 0 1 0
0 0 1 0
0 0 1 0
0 0 1 0
0 0 1 0
0 0 1 0
0 0 1 0
0 0 1 0
0 0 1 0
0 0 1 0
0 0 1 0
0 0 1 0
0 0 1 0
0 0 1 0
0 0 1 0
0 0 1 0
0 0 1 0
0 0 1 0
0 0 1 0
0 0 1 0
0 0 1 0
0 0 1 0
0 0 1 0
0 0 1 0
0 0 1 0
0 0 1 0
0 0 1 0
0 0 1 0
0 0 0 0
0 0 0 0
0 0 0 0
0 0 0 0
0 0 0 0
0 0 0 0
0 0 0 0
0 0 0 0
0 0 0 0
0 0 0 0
0 0 0 0
0 0 0 0
0 0 0 0
0 0 0 0
0 0 0 0
0 0 0 0
0 0 0 0
0 0 0 0
0 0 0 0
0 0 0 0
0 0 0 0
0 0 0 0
0 0 0 0
0 0 0 0
0 0 0 0
0 0 0 0
0 0 0 0
0 0 0 0
0 0 0 0
0 0 0 0
0 0 0 0
0 0 0 0
0 0 0 0
0 0 0 0
0 0 0 0
0 0 0 0
0 0 0 0
0 0 0 0
0 0 0 0
0 0 0 0
0 0 0 0
0 0 0 0
0 0 0 0
0 0 0 0
0 0 0 0
0 0 0 0
0 0 0 0
0 0 0 0
0 0 0 0
0 0 0 0
0 0 0 0
0 0 0 0
0 0 0 0
0 0 0 0
0 0 0 0
0 0 0 0
0 0 0 0
0 0 0 0
0 0 0 0
0 0 0 0
0 0 0 0
0 0 0 0
0 0 0 0
0 0 0 0
0 0 0 0
0 0 0 0
0 0 0 0
0 0 0 0
0 0 0 0
0 0 0 0
0 0 0 0
0 0 0 0
0 0 0 0
0 0 0 0
0 0 0 0
0 0 0 0
0 1 0 0
0 1 0 0
0 1 0 0
0 1 0 0
0 1 0 0
0 1 0 0
0 1 0 0
0 1 0 0
0 1 0 0
0 1 0 0
0 1 0 0
0 1 0 0
0 1 0 0
0 1 0 0
0 1 0 0
0 1 0 0
0 1 0 0
0 1 0 0
0 1 0 0
0 1 0 0
0 1 0 0
0 1 0 0
0 1 0 0
0 1 0 0
0 1 0 0
0 1 0 0
0 1 0 0
0 1 0 0
0 1 0 0
0 1 0 0
0 1 0 0
0 1 0 0
0 0 0 0
0 0 0 0
0 0 0 0
0 0 0 0
0 0 0 0
0 0 0 0
0 0 0 0
0 0 0 0
0 0 0 0
0 0 0 0
0 0 0 0
0 0 0 0
0 0 0 0
0 0 0 0
0 0 0 0
0 0 0 0
0 0 0 0
0 0 0 0
0 0 0 0
0 0 0 0
0 0 0 0
0 0 0 0
0 0 0 0
0 0 0 0
0 0 0 0
0 0 0 0
0 0 0 0
0 0 0 0
0 0 0 0
0 0 0 0
0 0 0 0
0 0 0 0
0 0 0 0
0 0 0 0
0 0 0 0
0 0 0 0
0 0 0 0
0 0 0 0
0 0 0 0
0 0 0 0
0 0 0 0
0 0 0 0
0 0 0 0
0 0 0 0
0 0 0 0
0 0 0 0
0 0 0 0
0 0 0 0
0 0 0 0
0 0 0 0
0 0 0 0
0 0 0 0
0 0 0 0
0 0 0 0
0 0 0 0
0 0 0 0
0 0 0 0
0 0 0 0
0 0 0 0
0 0 0 0
0 0 0 0
0 0 0 0
0 0 0 0
0 0 0 0
0 0 0 0
0 0 0 0
0 0 0 0
0 0 0 0
0 0 0 0
0 0 0 0
0 0 0 0
0 0 0 0
0 0 0 0
0 0 0 0
0 0 0 0
0 0 0 0
0 0 0 0
0 0 0 0
0 0 0 0
0 0 0 0
0 0 0 0
0 0 0 0
0 0 0 0
0 0 0 0
0 0 0 0
0 0 0 0
0 0 0 0
0 0 0 0
0 0 0 0
0 0 0 0
0 0 0 0
0 0 0 0
0 0 0 0
0 0 0 0
0 0 0 0
0 0 0 0
0 0 0 0
0 0 0 0
0 0 0 0
0 0 0 0
0 0 0 0
0 0 0 0
0 0 0 0
0 0 0 0
0 0 0 0
0 0 0 0
0 0 0 0
0 0 0 0
0 0 0 0
0 0 0 0
0 0 0 0
0 0 0 0
0 0 0 0
0 0 0 0
0 0 0 0
0 0 0 0
0 0 0 0
0 0 0 0
0 0 0 0
0 0 0 0
0 0 0 0
0 0 0 0
0 0 0 0
0 0 0 0
0 0 0 0
0 0 0 0
0 0 0 0
0 0 0 0
0 0 0 0
0 0 0 0
0 0 0 0
0 0 0 0
0 0 0 0
0 0 0 0
0 0 0 0
0 0 0 0
0 0 0 0
0 0 0 0
0 0 0 0
0 0 0 0
0 0 0 0
0 0 0 0
0 0 0 0
0 0 0 0
0 0 0 0
0 0 0 0
0 0 0 0
0 0 0 0
0 0 0 0
0 0 0 0
0 0 0 0
0 0 0 0
0 0 0 0
0 0 0 0
0 0 0 0
0 0 0 0
0 0 0 0
0 0 0 0
0 0 0 0
0 0 0 0
0 0 0 0
0 0 0 0
0 0 0 0
0 0 0 0
0 0 0 0
0 0 0 0
0 0 0 0
0 0 0 0
0 0 0 0
0 0 0 0
0 0 0 0
0 0 0 0
0 0 0 0
0 0 0 0
0 0 0 0
0 0 0 0
0 0 0 0
0 0 0 0
0 0 0 0
0 0 0 0
0 0 0 0
0 0 0 0
0 0 0 0
0 0 0 0
0 0 0 0
0 0 0 0
0 0 0 0
0 0 0 0
0 0 0 0
0 0 0 0
0 0 0 0
0 0 0 0
0 0 0 0
0 0 0 0
0 0 0 0
0 0 0 0
0 0 0 0
0 0 0 0
0 0 0 0
0 0 0 0
0 0 0 0
0 0 0 0
0 0 0 0
0 0 0 0
0 0 0 0
0 0 0 0
0 0 0 0
0 0 0 0
0 0 0 0
0 0 0 0
0 0 0 0
0 0 0 0
0 0 0 0
0 0 0 0
0 0 0 0
0 0 0 0
0 0 0 0
0 0 0 0
0 0 0 0
0 0 0 0
0 0 0 0
0 0 0 0
0 0 0 0
0 0 0 0
0 0 0 0
0 0 0 0
0 0 0 0
0 0 0 0
0 0 0 0
0 0 0 0
0 0 0 0
0 0 0 0
0 0 0 0
0 0 0 0
0 0 0 0
0 0 0 0
0 0 0 0
0 0 0 0
0 0 0 0
0 0 0 0
0 0 0 0
0 0 0 0
0 0 0 0
0 0 0 0
0 0 0 0
0 0 0 0
0 0 0 0
0 0 0 0
0 0 0 0
0 0 0 0
0 0 0 0
0 0 0 0
0 0 0 0
0 0 0 0
0 0 0 0
0 0 0 0
0 0 0 0
0 0 0 0
0 0 0 0
0 0 0 0
0 0 0 0
0 0 0 0
0 0 0 0
0 0 0 0
0 0 0 0
0 0 0 0
0 0 0 0
0 0 0 0
0 0 0 0
0 0 0 0
0 0 0 0
0 0 0 0
0 0 0 0
0 0 0 0
0 0 0 0
0 0 0 0
0 0 0 0
0 0 0 0
0 0 0 0
0 0 0 0
0 0 0 0
0 0 0 0
0 0 0 0
0 0 0 0
0 0 0 0
0 0 0 0
0 0 0 0
0 0 0 0
0 0 0 0
0 0 0 0
0 0 0 0
0 0 0 0
0 0 0 0
0 0 0 0
0 0 0 0
0 0 0 0
0 0 0 0
0 0 0 0
0 0 0 0
0 0 0 0
0 0 0 0
0 0 0 0
0 0 0 0
0 0 0 0
0 0 0 0
0 0 0 0
0 0 0 0
0 0 0 0
0 0 0 0
0 0 0 0
0 0 0 0
0 0 0 0
0 0 0 0
0 0 0 0
0 0 0 0
0 0 0 0
0 0 0 0
0 0 0 0
0 0 0 0
0 0 0 0
0 0 0 0
0 0 0 0
0 0 0 0
0 0 0 0
0 0 0 0
0 0 0 0
0 0 0 0
0 0 0 0
0 0 0 0
0 0 0 0
0 0 0 0
0 0 0 0
0 0 0 0
0 0 0 0
0 0 0 0
0 0 0 0
0 0 0 0
0 0 0 0
0 0 0 0
0 0 0 0
0 0 0 0
0 0 0 0
0 0 0 0
0 0 0 0
0 0 0 0
0 0 0 0
0 0 0 0
0 0 0 0
0 0 0 0
0 0 0 0
0 0 0 0
0 0 0 0
0 0 0 0
0 0 0 0
0 0 0 0
0 0 0 0
0 0 0 0
0 0 0 0
0 0 0 0
0 0 0 0
0 0 0 0
0 0 0 0
0 0 0 0
0 0 0 0
0 0 0 0
0 0 0 0
0 0 1 0
0 0 1 0
0 0 2 0
0 0 2 0
0 0 2 0
0 0 2 0
0 0 2 0
0 0 2 0
0 0 2 0
0 0 2 0
0 0 2 0
0 0 2 0
0 0 2 0
0 0 2 0
0 0 2 0
0 0 2 0
0 0 2 0
0 0 2 0
0 0 2 0
0 0 2 0
0 0 2 0
0 0 2 0
0 0 2 0
0 0 2 0
0 0 2 0
0 0 2 0
0 0 2 0
0 0 2 0
0 0 2 0
0 0 2 0
0 0 2 0
0 0 2 0
0 0 1 0
0 0 1 0
0 0 0 0
0 0 0 0
0 0 0 0
0 0 0 0
0 0 0 0
0 0 0 0
0 0 0 0
0 0 0 0
0 0 0 0
0 0 0 0
0 0 0 0
0 0 0 0
0 0 0 0
0 0 0 0
0 0 0 0
0 0 0 0
0 0 0 0
0 0 0 0
0 0 0 0
0 0 0 0
0 0 0 0
0 0 0 0
0 0 0 0
0 0 0 0
0 0 0 0
0 0 0 0
0 0 0 0
0 0 0 0
0 0 0 0
0 0 0 0
0 0 0 0
0 0 0 0
0 0 0 0
0 0 0 0
0 0 0 0
0 0 0 0
0 0 0 0
0 0 0 0
0 0 0 0
0 0 0 0
0 0 0 0
0 0 0 0
0 0 0 0
0 0 0 0
0 0 0 0
0 0 0 0
0 0 0 0
0 0 0 0
0 0 0 0
0 0 0 0
0 0 0 0
0 0 0 0
0 0 0 0
0 0 0 0
0 0 0 0
0 0 0 0
0 0 0 0
0 0 0 0
0 0 0 0
0 0 0 0
0 0 0 0
0 0 0 0
0 0 0 0
0 0 0 0
0 0 0 0
0 0 0 0
0 0 0 0
0 0 0 0
0 0 0 0
0 0 0 0
0 0 0 0
0 0 0 0
0 0 0 0
0 0 0 0
0 0 0 0
0 0 0 0
0 0 0 0
0 0 0 0
0 0 0 0
0 0 0 0
0 0 0 0
0 0 0 0
0 0 0 0
0 0 0 0
0 0 0 0
0 0 0 0
0 0 0 0
0 0 0 0
0 0 0 0
0 0 0 0
0 0 0 0
0 0 0 0
0 0 0 0
0 0 0 0
0 0 0 0
0 0 0 0
0 0 0 0
0 0 0 0
0 0 0 0
0 0 0 0
0 0 0 0
0 0 0 0
0 0 0 0
0 0 0 0
0 0 0 0
0 0 0 0
0 0 0 0
0 0 0 0
0 0 0 0
0 0 0 0
0 0 0 0
0 0 0 0
0 0 0 0
0 0 0 0
0 0 0 0
0 0 0 0
0 0 0 0
0 0 0 0
0 0 0 0
0 0 0 0
0 0 0 0
0 0 0 0
0 0 0 0
0 0 0 0
0 0 0 0
0 0 0 0
0 0 0 0
0 0 0 0
0 0 0 0
0 0 0 0
0 0 0 0
0 0 0 0
0 0 0 0
0 0 0 0
0 0 0 0
0 0 0 0
0 0 0 0
0 0 0 0
0 0 0 0
0 0 0 0
0 0 0 0
0 0 0 0
0 0 0 0
0 0 0 0
0 0 0 0
0 0 0 0
0 0 0 0
0 0 0 0
0 0 0 0
0 0 0 0
0 0 0 0
0 0 0 0
0 0 0 0
0 0 0 0
0 0 0 0
0 0 0 0
0 0 0 0
0 0 0 0
0 0 0 0
0 0 0 0
0 0 0 0
0 0 0 0
0 0 0 0
0 0 0 0
0 0 0 0
0 0 0 0
2 0 0 0
2 0 0 0
2 0 0 0
2 0 0 0
2 0 0 0
2 0 0 0
2 0 0 0
2 0 0 0
2 0 0 0
2 0 0 0
2 0 0 0
2 0 0 0
2 0 0 0
2 0 0 0
2 0 0 0
2 0 0 0
2 0 0 0
2 0 0 0
2 0 0 0
2 0 0 0
2 0 0 0
2 0 0 0
2 0 0 0
2 0 0 0
2 0 0 0
2 0 0 0
2 0 0 0
2 0 0 0
2 0 0 0
2 0 0 0
2 0 0 0
2 0 0 0
0 0 0 0
0 0 0 0
0 0 0 0
0 0 0 0
0 0 0 0
0 0 0 0
0 0 0 0
0 0 0 0
0 0 0 0
0 0 0 0
0 0 0 0
0 0 0 0
0 0 0 0
0 0 0 0
0 0 0 0
0 0 0 0
0 0 0 0
0 0 0 0
0 0 0 0
0 0 0 0
0 0 0 0
0 0 0 0
0 0 0 0
0 0 0 0
0 0 0 0
0 0 0 0
0 0 0 0
0 0 0 0
0 0 0 0
0 0 0 0
0 0 0 0
0 0 0 0
0 0 0 0
0 0 0 0
0 0 0 0
0 0 0 0
0 0 0 0
0 0 0 0
0 0 0 0
0 0 0 0
0 0 0 0
0 0 0 0
0 0 0 0
0 0 0 0
0 0 0 0
0 0 0 0
0 0 0 0
0 0 0 0
0 0 0 0
0 0 0 0
0 0 0 0
0 0 0 0
0 0 0 0
0 0 0 0
0 0 0 0
0 0 0 0
0 0 0 0
0 0 0 0
0 0 0 0
0 0 0 0
0 0 0 0
0 0 0 0
0 0 0 0
0 0 0 0
0 0 0 0
0 0 0 0
0 0 0 0
0 0 0 0
0 0 0 0
0 0 0 0
0 0 0 0
0 0 0 0
0 0 0 0
0 0 0 0
0 0 0 0
0 0 0 0
0 0 0 0
0 0 0 0
0 0 0 0
0 0 0 0
0 0 0 0
0 0 0 0
0 0 0 0
0 0 0 0
0 0 0 0
0 0 0 0
0 0 0 0
0 0 0 0
0 0 0 0
0 0 0 0
0 0 0 0
0 0 0 0
0 0 0 0
0 0 0 0
0 0 0 0
0 1 0 0
0 1 0 0
0 1 0 0
0 1 0 0
0 1 0 0
0 1 0 0
0 1 0 0
0 1 0 0
0 1 0 0
0 1 0 0
0 1 0 0
0 1 0 0
0 1 0 0
0 1 0 0
0 1 0 0
0 1 0 0
0 1 0 0
0 1 0 0
0 1 0 0
0 1 0 0
0 1 0 0
0 1 0 0
0 1 0 0
0 1 0 0
0 1 0 0
0 1 0 0
0 1 0 0
0 1 0 0
0 2 0 0
0 2 0 0
0 2 0 0
0 2 0 0
0 1 0 0
0 1 0 0
0 1 0 0
0 1 0 0
0 1 0 0
0 1 0 0
0 1 0 0
0 1 0 0
0 1 0 0
0 1 0 0
0 1 0 0
0 1 1 0
0 1 1 0
0 1 1 0
0 1 1 0
0 1 1 0
0 1 1 0
0 1 1 0
0 1 1 0
0 1 1 0
0 1 1 0
0 1 1 0
0 1 1 0
0 1 1 0
0 1 1 0
0 1 1 0
0 1 1 0
0 1 1 0
0 0 1 0
0 0 1 0
0 0 1 0
0 0 1 0
0 0 1 0
0 0 1 0
0 0 1 0
0 0 1 0
2 0 1 0
2 0 1 0
2 0 1 0
2 0 1 0
2 0 1 0
2 0 1 0
2 0 1 0
2 0 0 0
2 0 0 0
2 0 0 0
2 0 0 0
2 0 0 0
2 0 0 0
2 0 0 0
2 0 0 0
2 0 0 0
2 0 0 0
2 0 0 0
2 0 0 0
2 0 0 0
2 0 0 0
2 0 0 0
2 0 0 0
2 0 0 0
2 0 0 0
2 0 0 0
2 0 0 0
2 0 0 0
2 0 0 0
2 0 0 0
2 0 0 0
2 0 0 0
0 0 0 0
0 0 0 0
0 0 0 0
0 0 0 0
0 0 0 0
0 0 0 0
0 0 0 0
0 0 0 0
0 0 0 0
0 0 0 0
0 0 0 0
0 0 0 0
0 0 0 0
0 0 0 0
0 0 0 0
0 0 0 0
0 0 0 0
0 0 0 0
0 0 0 0
0 0 0 0
0 0 0 0
0 0 0 0
0 0 0 0
0 0 0 0
0 0 0 0
0 0 0 0
0 0 0 0
0 0 0 0
0 0 0 0
0 0 0 0
0 0 0 0
0 0 0 0
0 0 0 0
0 0 0 0
0 0 0 0
0 0 0 0
0 0 0 0
0 0 0 0
0 0 0 0
0 0 0 0
0 0 0 0
0 0 0 0
0 0 0 0
0 0 0 0
0 0 1 0
0 0 1 0
0 0 1 0
0 0 1 0
0 0 1 0
0 0 1 0
0 0 1 0
0 0 1 0
0 0 1 0
0 0 1 0
0 0 1 0
0 0 1 0
0 0 1 0
0 0 1 0
0 0 1 0
0 0 1 0
0 0 1 0
0 0 1 0
0 0 1 0
0 0 1 0
0 0 1 0
0 0 1 0
0 0 1 0
0 0 1 0
0 0 1 0
0 0 1 0
0 0 1 0
0 0 1 0
0 0 1 0
0 0 1 0
0 0 1 0
0 0 1 0
0 0 0 0
0 0 0 0
0 0 0 0
0 0 0 0
0 0 0 0
0 0 0 0
0 0 0 0
0 0 0 0
0 0 0 0
0 0 0 0
0 0 0 0
0 0 0 0
0 0 0 0
0 0 0 0
0 0 0 0
0 0 0 0
0 0 0 0
0 0 0 0
0 0 0 0
0 0 0 0
0 0 0 0
0 0 0 0
0 0 0 0
0 0 0 0
0 0 0 0
0 0 0 0
0 0 0 0
0 0 0 0
0 0 0 0
0 0 0 0
0 0 0 0
0 0 0 0
0 0 0 0
0 0 0 0
0 0 0 0
0 0 0 0
0 0 0 0
0 0 0 0
0 0 0 0
0 0 0 0
0 0 0 0
0 0 0 0
0 0 0 0
0 0 0 0
0 0 0 0
0 0 0 0
0 0 0 0
0 0 0 0
0 0 0 0
0 0 0 0
0 0 0 0
0 0 0 0
0 0 0 0
0 0 0 0
0 0 0 0
0 0 0 0
0 0 0 0
0 0 0 0
0 0 0 0
0 0 0 0
0 0 0 0
0 0 0 0
0 0 0 0
0 0 0 0
0 0 0 0
0 0 0 0
0 0 0 0
0 0 0 0
0 0 0 0
0 0 0 0
0 0 0 0
0 0 0 0
0 0 0 0
0 0 0 0
0 0 0 0
0 0 0 0
0 0 0 0
0 0 0 0
0 0 0 0
0 0 0 0
0 0 0 0
0 0 0 0
0 0 0 0
0 0 0 0
0 0 0 0
0 0 0 0
0 0 0 0
0 0 0 0
0 0 0 0
0 0 0 0
0 0 0 0
0 0 0 0
0 0 0 0
0 0 0 0
0 0 0 0
0 0 0 0
0 0 0 0
0 0 0 0
0 0 0 0
0 0 0 0
0 0 0 0
0 0 0 0
0 0 0 0
0 0 0 0
0 0 0 0
0 0 0 0
0 0 0 0
0 0 0 0
0 0 0 0
0 0 0 0
0 0 0 0
0 0 0 0
0 0 0 0
0 0 0 0
0 0 0 0
0 0 0 0
0 0 0 0
0 0 0 0
0 0 0 0
0 0 0 0
0 0 0 0
0 0 0 0
0 0 0 0
0 0 0 0
0 0 0 0
0 0 0 0
0 0 0 0
0 0 0 0
0 0 0 0
0 0 0 0
0 0 0 0
0 0 0 0
0 0 0 0
0 0 0 0
0 0 0 0
0 0 0 0
0 0 0 0
0 0 0 0
0 0 0 0
0 0 0 0
0 0 0 0
0 0 0 0
0 0 0 0
0 0 0 0
0 0 0 0
0 0 0 0
0 0 0 0
0 0 0 0
0 0 0 0
0 0 0 0
0 0 0 0
0 0 0 0
0 0 0 0
0 0 0 0
0 0 0 0
0 0 0 0
0 0 0 0
0 0 0 0
0 0 0 0
0 0 0 0
0 0 0 0
0 0 0 0
0 0 0 0
0 0 0 0
0 0 0 0
0 0 0 0
0 0 0 0
0 0 0 0
0 0 0 0
0 0 0 0
0 0 0 0
0 0 0 0
0 0 0 0
0 0 0 0
0 0 0 0
0 0 0 0
0 0 0 0
0 0 0 0
0 0 0 0
0 0 0 0
0 0 0 0
0 0 0 0
0 0 0 0
0 0 0 0
0 0 0 0
0 0 0 0
0 0 0 0
0 0 0 0
0 0 0 0
0 0 0 0
0 0 0 0
0 0 0 0
0 0 0 0
0 0 0 0
0 0 0 0
0 0 0 0
0 0 0 0
0 0 0 0
0 0 0 0
0 0 0 0
0 0 0 0
0 0 0 0
0 0 1 0
0 0 1 0
0 0 1 0
0 0 1 0
0 0 1 0
0 0 1 0
0 0 1 0
0 0 1 0
0 0 1 0
0 0 1 0
0 0 1 0
0 0 1 0
0 0 1 0
0 0 1 0
0 0 1 0
0 0 1 0
0 0 1 0
0 0 1 0
0 0 1 0
0 0 1 0
0 0 1 0
0 0 1 0
0 0 1 0
0 0 1 0
0 0 1 0
0 0 1 0
0 0 1 0
0 0 1 0
0 0 1 0
0 0 1 0
0 0 1 0
0 0 1 0
0 0 0 0
0 0 0 0
0 0 0 0
0 0 0 0
0 0 0 0
0 0 0 0
0 0 0 0
0 0 0 0
0 0 0 0
0 0 0 0
0 0 0 0
0 0 0 0
0 0 0 0
0 0 0 0
0 0 0 0
0 0 0 0
0 0 0 0
0 0 0 0
0 0 0 0
0 0 0 0
0 0 0 0
0 0 0 0
0 0 0 0
0 0 0 0
0 0 0 0
0 0 0 0
0 0 0 0
0 0 0 0
0 0 0 0
0 0 0 0
0 0 0 0
0 0 0 0
0 0 0 0
0 0 0 0
0 0 0 0
0 0 0 0
0 0 0 0
0 0 0 0
0 0 0 0
0 0 0 0
0 0 0 0
0 0 0 0
0 0 0 0
0 0 0 0
0 0 0 0
0 0 0 0
0 0 0 0
0 0 0 0
0 0 0 0
0 0 0 0
0 0 0 0
0 0 0 0
0 0 0 0
0 0 0 0
0 0 0 0
0 0 0 0
0 0 0 0
0 0 0 0
0 0 0 0
0 0 0 0
0 0 0 0
0 0 0 0
0 0 0 0
0 0 0 0
0 0 0 0
0 0 0 0
0 0 0 0
0 0 0 0
0 0 0 0
0 0 0 0
0 0 0 0
0 0 0 0
0 0 0 0
0 0 0 0
0 0 0 0
0 0 0 0
0 0 0 0
0 0 0 0
0 0 0 0
0 0 0 0
0 0 0 0
0 0 0 0
0 0 0 0
0 0 0 0
0 0 0 0
0 0 0 0
0 0 0 0
0 0 0 0
0 0 0 0
0 0 0 0
0 0 0 0
0 0 0 0
0 0 0 0
0 0 0 0
0 0 0 0
0 0 0 0
0 0 0 0
0 0 0 0
0 0 0 0
0 0 0 0
0 0 0 0
0 0 0 0
0 0 0 0
0 0 0 0
0 0 0 0
0 0 0 0
0 0 0 0
0 0 0 0
0 0 0 0
0 0 0 0
0 0 0 0
0 0 0 0
0 0 0 0
0 0 0 0
0 0 0 0
0 0 0 0
0 0 0 0
0 0 0 0
0 0 0 0
0 0 0 0
0 0 0 0
0 0 0 0
0 0 0 0
0 0 0 0
0 0 0 0
0 0 0 0
0 0 0 0
0 0 0 0
0 0 0 0
0 0 0 0
0 0 0 0
0 0 0 0
0 0 0 0
0 0 0 0
0 0 0 0
0 0 0 0
0 0 0 0
0 0 0 0
0 0 0 0
0 0 0 0
0 0 0 0
0 0 0 0
0 0 0 0
0 0 0 0
0 0 0 0
0 0 0 0
0 0 0 0
0 0 0 0
0 0 0 0
0 0 0 0
0 0 0 0
0 0 0 0
0 0 0 0
0 0 0 0
0 0 0 0
0 0 0 0
0 0 0 0
0 0 0 0
0 0 0 0
0 0 0 0
0 0 0 0
0 0 0 0
0 0 0 0
0 0 0 0
0 0 0 0
0 0 0 0
0 0 0 0
0 0 0 0
0 0 0 0
0 0 0 0
0 0 0 0
0 0 0 0
0 0 0 0
0 0 0 0
0 0 0 0
0 0 0 0
0 0 0 0
0 0 0 0
0 0 0 0
0 0 0 0
0 0 0 0
0 0 0 0
0 0 0 0
0 0 0 0
0 0 0 0
0 0 0 0
0 0 0 0
0 0 0 0
0 0 0 0
0 0 0 0
0 0 0 0
0 0 0 0
0 0 0 0
0 0 0 0
0 0 0 0
0 0 0 0
0 0 0 0
0 0 0 0
0 0 0 0
0 0 0 0
0 0 0 0
0 0 0 0
0 0 0 0
0 0 0 0
0 0 0 0
0 0 0 0
0 0 0 0
0 0 0 0
0 0 0 0
0 0 0 0
0 0 0 0
0 0 0 0
0 0 0 0
0 0 0 0
0 0 0 0
0 0 0 0
0 0 0 0
0 0 0 0
0 0 0 0
0 0 0 0
0 0 0 0
0 0 0 0
0 0 0 0
0 0 0 0
0 0 0 0
0 0 0 0
0 0 0 0
0 0 0 0
0 0 0 0
0 0 0 0
0 0 0 0
0 0 0 0
0 0 0 0
0 0 0 0
0 0 0 0
0 0 0 0
0 0 0 0
0 0 0 0
0 0 0 0
0 0 0 0
0 0 0 0
0 0 0 0
0 0 0 0
0 0 0 0
0 0 0 0
0 0 0 0
0 0 0 0
0 0 0 0
0 0 0 0
0 0 0 0
0 0 0 0
0 0 0 0
0 0 0 0
0 0 0 0
0 0 0 0
0 0 0 0
0 0 0 0
0 0 0 0
0 0 0 0
0 0 0 0
0 0 0 0
0 0 0 0
0 0 0 0
0 0 0 0
0 0 0 0
0 0 0 0
0 0 0 0
0 0 0 0
0 0 0 0
0 0 0 0
0 0 0 0
0 0 0 0
0 0 0 0
0 0 0 0
0 0 0 0
0 0 0 0
0 0 0 0
0 0 0 0
0 0 0 0
0 0 0 0
0 0 0 0
0 0 0 0
0 0 0 0
0 0 0 0
0 0 0 0
0 0 0 0
0 0 0 0
0 0 0 0
0 0 0 0
0 0 0 0
0 0 0 0
0 0 0 0
0 0 0 0
0 0 0 0
0 0 0 0
0 0 0 0
0 0 0 0
0 0 0 0
0 0 0 0
0 0 0 0
0 0 0 0
0 0 0 0
0 0 0 0
0 0 0 0
0 0 0 0
0 0 0 0
0 0 0 0
0 0 0 0
0 0 0 0
0 0 0 0
0 0 0 0
0 0 0 0
0 0 0 0
0 0 0 0
0 0 0 0
0 0 0 0
0 0 0 0
0 0 0 0
0 0 0 0
0 0 0 0
0 0 0 0
0 0 0 0
0 0 0 0
0 0 0 0
0 0 0 0
0 0 0 0
0 0 0 0
0 0 0 0
0 0 0 0
0 0 0 0
0 0 0 0
0 0 0 0
0 0 0 0
0 0 0 0
0 0 0 0
0 0 0 0
0 0 0 0
0 0 0 0
0 0 0 0
0 0 0 0
0 0 0 0
0 0 0 0
0 0 0 0
0 0 0 0
0 0 0 0
0 0 0 0
0 0 0 0
0 0 0 0
0 0 0 0
0 0 0 0
0 0 0 0
0 0 0 0
0 0 0 0
0 0 0 0
0 0 0 0
0 0 0 0
0 0 0 0
0 0 0 0
0 0 0 0
0 0 0 0
0 0 0 0
0 0 0 0
0 0 0 0
0 0 0 0
0 0 0 0
0 0 0 0
0 0 0 0
0 0 0 0
0 0 0 0
0 0 0 0
0 0 0 0
0 0 0 0
0 0 0 0
0 0 0 0
0 0 0 0
0 0 0 0
0 0 0 0
0 0 0 0
0 0 0 0
0 0 0 0
0 0 0 0
0 0 0 0
0 0 0 0
0 0 0 0
0 0 0 0
0 0 0 0
0 0 0 0
0 0 0 0
0 0 0 0
0 0 0 0
0 0 0 0
0 0 0 0
0 0 0 0
0 0 0 0
0 0 0 0
0 0 0 0
0 0 0 0
0 0 0 0
0 0 0 0
0 0 0 0
0 0 0 0
0 0 0 0
0 0 0 0
0 0 0 0
0 0 0 0
0 0 0 0
0 0 0 0
0 0 0 0
0 0 0 0
0 0 0 0
0 0 0 0
0 0 0 0
0 0 0 0
0 0 0 0
0 0 0 0
0 0 0 0
0 0 0 0
0 0 0 0
0 0 0 0
0 0 0 0
0 0 0 0
0 0 0 0
0 0 0 0
0 0 0 0
0 0 0 0
0 0 0 0
0 0 0 0
0 0 0 0
0 0 0 0
0 0 0 0
0 0 0 0
0 0 0 0
0 0 0 0
0 0 0 0
0 0 0 0
0 0 0 0
0 0 0 0
0 0 0 0
0 0 0 0
0 0 0 0
0 0 0 0
0 0 0 0
0 0 0 0
0 0 0 0
0 0 0 0
0 0 0 0
0 0 0 0
0 0 0 0
0 0 0 0
0 0 0 0
0 0 0 0
0 0 0 0
0 0 0 0
0 0 0 0
0 0 0 0
0 0 0 0
0 0 0 0
0 0 0 0
0 0 0 0
0 0 0 0
0 0 0 0
0 0 0 0
0 0 0 0
0 0 0 0
0 0 0 0
0 0 0 0
0 0 0 0
0 0 0 0
0 0 0 0
0 0 0 0
0 0 0 0
0 0 0 0
0 0 0 0
0 0 0 0
0 0 0 0
0 0 0 0
0 0 0 0
0 0 0 0
0 0 0 0
0 0 0 0
0 0 0 0
0 0 0 0
0 0 0 0
0 0 0 0
0 0 0 0
0 0 0 0
0 0 0 0
0 0 0 0
0 0 0 0
0 0 0 0
0 0 0 0
0 0 0 0
0 0 0 0
0 0 0 0
0 0 0 0
0 0 0 0
0 0 0 0
0 0 0 0
0 0 0 0
0 0 0 0
0 0 0 0
0 0 0 0
0 0 0 0
0 0 0 0
0 0 0 0
0 0 0 0
0 0 0 0
0 0 0 0
0 0 0 0
0 0 0 0
0 0 0 0
0 0 0 0
0 0 0 0
0 0 0 0
0 0 0 0
0 0 0 0
0 0 0 0
0 0 0 0
0 0 0 0
0 0 0 0
0 0 0 0
0 0 0 0
0 0 0 0
0 0 0 0
0 0 0 0
0 0 0 0
0 0 0 0
0 0 0 0
0 0 0 0
0 0 0 0
0 0 0 0
0 0 0 0
0 0 0 0
0 0 0 0
0 0 0 0
0 0 0 0
0 0 0 0
0 0 0 0
0 0 0 0
0 0 0 0
0 0 0 0
0 0 0 0
0 0 0 0
0 0 0 0
0 0 0 0
0 0 0 0
0 0 0 0
0 0 0 0
0 0 0 0
0 0 0 0
0 0 0 0
0 0 0 0
0 0 0 0
0 0 0 0
0 0 0 0
0 0 0 0
0 0 0 0
0 0 0 0
0 0 0 0
0 0 0 0
0 0 0 0
0 0 0 0
0 0 0 0
0 0 0 0
0 0 0 0
0 0 0 0
0 0 0 0
0 0 0 0
0 0 0 0
0 0 0 0
0 0 0 0
0 0 0 0
0 0 0 0
0 0 0 0
0 0 0 0
0 0 0 0
0 0 0 0
0 0 0 0
0 0 0 0
0 0 0 0
0 0 0 0
0 0 0 0
0 0 0 0
0 0 0 0
0 0 0 0
0 0 0 0
0 0 0 0
0 0 0 0
0 0 0 0
0 0 0 0
0 0 0 0
0 0 0 0
0 0 0 0
0 0 0 0
0 0 0 0
0 0 0 0
0 0 0 0
0 0 0 0
0 0 0 0
0 0 0 0
0 0 0 0
0 0 0 0
0 0 0 0
0 0 0 0
0 0 0 0
0 0 0 0
0 0 0 0
0 0 0 0
0 0 0 0
0 0 0 0
0 0 0 0
0 0 0 0
0 0 0 0
0 0 0 0
0 0 0 0
0 0 0 0
0 0 0 0
0 0 0 0
0 0 0 0
0 0 0 0
0 0 0 0
0 0 0 0
0 0 0 0
0 0 0 0
0 0 0 0
0 0 0 0
0 0 0 0
0 0 0 0
0 0 0 0
0 0 0 0
0 0 0 0
0 0 0 0
0 0 0 0
0 0 0 0
0 0 0 0
0 0 0 0
0 0 0 0
0 0 0 0
0 0 0 0
0 0 0 0
0 0 0 0
0 0 0 0
0 0 0 0
0 0 0 0
0 0 0 0
0 0 0 0
0 0 0 0
0 0 0 0
0 0 0 0
0 0 0 0
0 0 0 0
0 0 0 0
0 0 0 0
0 0 0 0
0 0 0 0
0 0 0 0
0 0 0 0
0 0 0 0
0 0 0 0
0 0 0 0
0 0 0 0
0 0 0 0
0 0 0 0
0 0 0 0
0 0 1 0
0 0 1 0
0 0 1 0
0 0 1 0
0 0 1 0
0 0 1 0
0 0 1 0
0 0 1 0
0 0 1 0
0 0 1 1
0 0 1 1
0 0 1 1
0 0 1 1
0 0 1 1
0 0 1 1
0 0 1 1
0 0 1 1
0 0 1 1
0 0 1 2
0 0 1 2
0 0 1 2
0 0 1 2
0 0 1 2
0 0 1 2
0 0 1 2
0 0 1 2
0 0 1 2
0 0 1 2
0 0 1 2
0 0 1 2
0 0 1 2
0 0 1 2
0 0 0 2
0 0 0 2
0 0 0 2
0 0 0 2
0 0 0 2
0 0 0 2
0 0 0 2
0 0 0 2
0 0 0 2
0 0 0 1
0 0 0 1
0 0 0 1
0 0 0 1
0 0 0 1
0 0 0 1
0 0 0 1
0 0 0 1
0 0 0 1
0 0 0 0
0 0 0 0
0 0 0 0
0 0 0 0
0 0 0 0
0 0 0 0
0 0 0 0
0 0 0 0
0 0 0 0
0 0 0 0
0 0 0 0
0 0 0 0
0 0 0 0
0 0 0 0
0 0 0 0
0 0 0 0
0 0 0 0
0 0 0 0
0 0 0 0
0 0 0 0
0 0 0 0
0 0 0 0
0 0 0 0
0 0 0 0
0 0 0 0
0 0 0 0
0 0 0 0
0 0 0 0
0 0 0 0
0 0 0 0
0 0 0 0
0 0 0 0
0 0 0 0
0 0 0 0
0 0 0 0
0 0 0 0
0 0 0 0
0 0 0 0
0 0 0 0
0 0 0 0
0 0 0 0
0 0 0 0
0 0 0 0
0 0 0 0
0 0 1 0
0 0 1 0
0 0 1 0
0 0 1 0
0 0 1 0
0 0 1 0
0 0 1 0
0 0 1 0
0 0 1 0
0 0 1 0
0 0 1 0
0 0 1 0
0 0 1 0
0 0 1 0
0 0 1 0
0 0 1 0
0 0 1 0
0 0 1 0
0 0 1 0
0 0 1 0
0 0 1 0
0 0 1 0
0 0 1 0
0 0 1 0
0 0 1 0
0 0 1 0
0 0 1 0
0 0 1 0
0 0 1 0
0 0 1 0
0 0 1 0
0 0 1 0
0 0 0 0
0 0 0 0
0 0 0 0
0 0 0 0
0 0 0 0
0 0 0 0
0 0 0 0
0 0 0 0
0 0 0 0
0 0 0 0
0 0 0 0
0 0 0 0
0 0 0 0
0 0 0 0
0 0 0 0
0 0 0 0
0 0 0 0
0 0 0 0
0 0 0 0
0 0 0 0
0 0 0 0
0 0 0 0
0 0 0 0
0 0 0 0
0 0 0 0
0 0 0 0
0 0 0 0
0 0 0 0
0 0 0 0
0 0 0 0
0 0 0 0
0 0 0 0
0 0 0 0
0 0 0 0
0 0 0 0
0 0 0 0
0 0 0 0
0 0 0 0
0 0 0 0
0 0 0 0
0 0 0 0
0 0 0 0
0 0 0 0
0 0 0 0
0 0 0 0
0 0 0 0
0 0 0 0
0 0 0 0
0 0 0 0
0 0 0 0
0 0 0 0
0 0 0 0
0 0 0 0
0 0 0 0
0 0 0 0
0 0 0 0
0 0 0 0
0 0 0 0
0 0 0 0
0 0 0 0
0 0 0 0
0 0 0 0
0 0 0 0
0 0 0 0
0 0 0 0
0 0 0 0
0 0 0 0
0 0 0 0
0 0 0 0
0 0 0 0
0 0 0 0
0 0 0 0
0 0 0 0
0 0 0 0
0 0 0 0
0 0 0 0
0 0 0 0
0 0 0 0
0 0 0 0
0 0 0 0
0 0 0 0
0 0 0 0
0 0 0 0
0 0 0 0
0 0 0 0
0 0 0 0
0 0 0 0
0 0 0 0
0 0 0 0
0 0 0 0
0 0 0 0
0 0 0 0
0 0 0 0
0 0 0 0
0 0 0 0
0 0 0 0
0 0 0 0
0 0 0 0
0 0 0 1
0 0 0 1
0 0 0 1
0 0 0 1
0 0 0 1
0 0 0 1
0 0 0 1
0 0 0 1
0 0 0 1
0 0 0 1
0 0 0 1
0 0 0 1
0 0 0 1
0 0 0 1
0 0 0 1
0 0 0 1
0 0 0 1
0 0 0 1
0 0 0 1
0 0 0 1
0 0 0 1
0 0 0 1
0 0 0 1
0 0 0 1
0 0 0 1
0 0 0 1
0 0 0 1
0 0 0 1
0 0 0 1
0 0 0 1
0 0 0 1
0 0 0 1
0 0 0 0
0 0 0 0
0 0 0 0
0 0 0 0
0 0 0 0
0 0 0 0
0 0 0 0
0 0 0 0
0 0 0 0
0 0 0 0
0 0 0 0
0 0 0 0
0 0 0 0
0 0 0 0
0 0 0 0
0 0 1 0
0 0 1 0
0 0 1 0
0 0 1 0
0 0 1 0
0 0 1 0
0 0 1 0
0 0 1 0
0 0 1 0
0 0 1 0
0 0 1 0
0 0 1 0
0 0 1 0
0 0 1 0
0 0 1 0
0 0 1 0
0 0 1 0
0 0 1 0
0 0 1 0
0 0 1 0
0 0 1 0
0 0 1 0
0 0 1 0
0 0 1 0
0 0 1 0
0 0 1 0
0 0 1 0
0 0 1 0
0 0 1 0
0 0 1 0
0 0 1 0
0 0 1 0
0 0 0 0
0 0 0 0
0 0 0 0
0 0 0 0
0 0 0 0
0 0 0 0
0 0 0 0
0 0 0 0
0 0 0 0
0 0 0 0
0 0 0 0
0 0 0 0
0 0 0 0
0 0 0 0
0 0 0 0
0 0 0 0
0 0 0 0
0 0 0 0
0 0 0 0
0 0 0 0
0 0 0 0
0 0 0 0
0 0 0 0
0 0 0 0
0 0 0 0
0 0 0 0
0 0 0 0
0 0 0 0
0 0 0 0
0 0 0 0
0 0 0 0
0 0 0 0
0 0 0 0
0 0 0 0
0 0 0 0
0 0 0 0
0 0 0 0
0 0 0 0
0 0 0 0
0 0 0 0
0 0 0 0
0 0 0 0
0 0 0 0
0 0 0 0
0 0 0 0
0 0 0 0
0 0 0 0
0 0 0 0
0 0 0 0
0 0 0 0
0 0 0 0
0 0 0 0
0 0 0 0
0 0 0 0
0 0 0 0
0 0 0 0
0 0 0 0
0 0 0 0
0 0 0 0
0 0 0 0
0 0 0 0
0 0 0 0
0 0 0 0
0 0 0 0
0 0 0 0
0 0 0 0
0 0 0 0
0 0 0 0
0 0 0 0
0 0 0 0
0 0 0 0
0 0 0 0
0 0 0 0
0 0 0 0
0 0 0 0
0 0 0 0
0 0 0 0
0 0 0 0
0 0 0 0
0 0 0 0
0 0 0 0
0 0 0 0
0 0 0 0
0 0 0 0
0 0 0 0
0 0 0 0
0 0 0 0
0 0 0 0
0 0 0 0
0 0 0 0
0 0 0 0
0 0 0 0
0 0 0 0
0 0 0 0
0 0 0 0
0 0 0 0
0 0 0 0
0 0 0 0
0 0 0 0
0 0 0 0
0 0 0 0
0 0 0 0
0 0 0 0
0 0 0 0
0 0 0 0
0 0 0 0
0 0 0 0
0 0 0 0
0 0 0 0
0 0 1 0
0 0 1 0
0 0 1 0
0 0 1 0
0 0 1 0
0 0 1 0
0 0 1 0
0 0 1 0
0 0 1 0
0 0 1 0
0 0 1 0
0 0 1 0
0 0 1 0
0 0 1 0
0 0 1 0
0 0 1 0
0 0 1 0
0 0 1 0
0 0 1 0
0 0 1 0
0 0 1 0
0 0 1 0
0 0 1 0
0 0 1 0
0 0 1 0
0 0 1 0
0 0 1 0
0 0 1 0
0 0 1 0
0 0 1 0
0 0 1 0
0 0 1 0
0 0 0 0
0 0 0 0
0 0 0 0
0 0 0 0
0 0 0 0
0 0 0 0
0 0 0 0
0 0 0 0
0 0 0 0
0 1 0 0
0 1 0 0
0 1 0 0
0 1 0 0
0 1 0 0
0 1 0 0
0 1 0 0
0 1 0 0
0 1 0 0
0 1 0 0
0 1 0 0
0 1 0 0
0 1 0 0
0 1 0 0
0 1 0 0
0 1 0 0
0 1 0 0
0 1 0 0
0 1 0 0
0 1 0 0
0 1 0 0
0 1 0 0
0 1 0 0
0 1 0 0
0 1 0 0
0 1 0 0
0 1 0 0
0 1 0 0
0 1 0 0
0 1 0 0
0 1 0 0
0 1 0 0
0 0 0 0
0 0 0 0
0 0 0 0
0 0 0 0
0 0 0 0
0 0 0 0
0 0 0 0
0 0 0 0
0 0 0 0
0 0 0 0
0 0 0 0
0 0 0 0
0 0 0 0
0 0 0 0
0 0 0 0
0 0 0 0
0 0 0 0
0 0 0 0
0 0 0 0
0 0 0 0
0 0 0 0
0 0 0 0
0 0 0 0
0 0 0 0
0 0 0 0
0 0 0 0
0 0 0 0
0 0 0 0
0 0 0 0
0 0 0 0
0 0 0 0
0 0 0 0
0 0 0 0
0 0 0 0
0 0 0 0
0 0 0 0
0 0 0 0
0 0 0 0
0 0 0 0
0 0 0 0
0 0 0 0
0 0 0 0
0 0 0 0
0 0 0 0
0 0 0 0
0 0 0 0
0 0 0 0
0 0 0 0
0 0 0 0
0 0 0 0
0 0 0 0
0 0 0 0
0 0 0 0
0 0 0 0
0 0 0 0
0 0 0 0
0 0 0 0
0 0 0 0
0 0 0 0
0 0 0 0
0 0 0 0
0 0 0 0
0 0 0 0
0 0 0 0
0 0 0 0
0 0 0 0
0 0 0 0
0 0 0 0
0 0 0 0
0 0 0 0
0 0 0 0
0 0 0 0
0 0 0 0
0 0 0 0
0 0 0 0
0 0 0 0
0 0 0 0
0 0 0 0
0 0 0 0
0 0 0 0
0 0 0 0
0 0 0 0
0 0 0 0
0 0 0 0
0 0 0 0
0 0 0 0
0 0 0 0
0 0 0 0
0 0 0 0
0 0 0 0
0 0 0 0
0 0 0 0
0 0 0 0
0 0 0 0
0 0 0 0
0 0 0 0
0 0 0 0
0 0 0 0
0 0 0 0
0 0 0 0
0 0 0 0
0 0 0 0
0 0 0 0
0 1 0 0
0 1 0 0
0 1 0 0
0 1 0 0
0 1 0 0
0 1 0 0
0 1 0 0
0 1 0 0
0 1 0 0
0 1 0 0
0 1 0 0
0 1 0 0
0 1 0 0
0 1 0 0
0 1 0 0
0 1 0 0
0 1 0 0
0 1 0 0
0 1 0 0
0 1 0 0
0 1 0 0
0 1 0 0
0 1 0 0
0 1 0 0
0 1 0 0
0 1 0 0
0 1 0 0
0 1 0 0
0 1 0 0
0 1 0 0
0 1 1 0
0 1 1 0
0 0 1 0
0 0 1 0
0 0 1 0
0 0 1 0
0 0 1 0
0 0 1 0
0 0 1 0
0 0 1 0
0 0 1 0
0 0 1 0
0 0 1 0
0 0 1 0
0 0 1 0
0 0 1 0
0 0 1 0
0 0 1 0
0 0 1 0
0 0 1 0
0 0 1 0
0 0 1 0
0 0 1 0
0 0 1 0
0 0 1 0
0 0 1 0
0 0 1 0
0 0 1 0
0 0 1 0
0 0 1 0
0 0 1 0
0 0 1 0
0 0 0 0
0 0 0 0
0 0 0 0
0 0 0 0
0 0 0 0
0 0 0 0
0 0 0 0
0 0 0 0
0 0 0 0
0 0 0 0
0 0 0 0
0 0 0 0
0 0 0 0
0 0 0 0
0 0 0 0
0 0 0 0
0 0 1 0
0 0 1 0
0 0 1 0
0 0 1 0
0 0 1 0
0 0 1 0
0 0 1 0
0 0 1 0
0 0 1 0
0 0 1 0
0 0 1 0
0 0 1 0
0 0 1 0
0 0 1 0
0 0 1 0
0 0 1 0
0 0 1 0
0 0 1 0
0 0 1 0
2 0 1 0
2 0 1 0
2 0 1 0
2 0 1 0
2 0 1 0
2 0 1 0
2 0 1 0
2 0 1 0
2 0 1 0
2 0 1 0
2 0 1 0
2 0 1 0
2 0 1 0
2 0 0 0
2 0 0 0
2 0 0 0
2 0 0 0
2 0 0 0
2 0 0 0
2 0 0 0
2 0 0 0
2 0 0 0
2 0 0 0
2 0 0 0
2 0 0 0
2 0 0 0
2 0 0 0
2 0 0 0
2 0 0 0
2 0 0 0
2 0 0 0
2 0 0 0
0 0 0 0
0 0 0 0
0 0 0 0
0 0 0 0
0 0 0 0
0 0 0 0
0 0 0 0
0 0 0 0
0 0 0 0
0 0 0 0
0 0 0 0
0 0 0 0
0 0 0 0
0 0 0 0
0 0 0 0
0 0 0 0
0 0 0 0
0 0 0 0
0 0 0 0
0 0 0 0
0 0 0 0
0 0 0 0
0 0 0 0
0 0 0 0
0 0 0 0
0 0 0 0
0 0 0 0
0 0 0 0
0 0 0 0
0 0 0 0
0 0 0 0
0 0 0 0
0 0 0 0
0 0 0 0
0 0 0 0
0 0 0 0
0 0 0 0
0 0 0 0
0 0 0 0
0 0 0 0
0 0 0 0
0 0 0 0
0 0 0 0
0 0 0 0
0 0 0 0
0 0 0 0
0 0 0 0
0 0 0 0
0 0 0 0
0 0 0 0
0 0 0 0
0 0 0 0
0 0 0 0
0 0 0 0
0 0 0 0
0 0 0 0
0 0 0 0
0 0 0 0
0 0 0 0
0 0 0 0
0 0 0 0
0 0 0 0
0 0 0 0
0 0 0 0
0 0 0 0
0 0 0 0
0 0 0 0
0 0 0 0
0 0 0 0
0 0 0 0
0 0 0 0
0 0 0 0
0 0 0 0
0 0 0 0
0 0 0 0
0 0 0 0
0 0 0 0
0 0 0 0
0 0 0 0
0 0 0 0
0 0 0 0
0 0 0 0
0 0 0 0
0 0 0 0
0 0 0 0
0 0 0 0
0 0 0 0
0 0 0 0
0 0 0 0
0 0 0 0
0 0 0 0
0 0 0 0
0 0 0 0
0 0 0 0
0 0 0 0
0 0 0 0
0 0 0 0
0 0 0 0
0 0 0 0
0 0 0 0
0 0 0 0
0 0 0 0
0 0 0 0
0 0 0 0
0 0 0 0
0 0 0 0
0 0 0 0
0 0 0 0
0 0 0 0
0 0 0 0
0 0 0 0
0 0 0 0
0 0 0 0
0 0 0 0
0 0 0 0
0 0 0 0
0 0 0 0
0 0 0 0
0 0 0 0
0 0 0 0
0 0 0 0
0 0 0 0
0 0 0 0
0 0 0 0
0 0 0 0
0 0 0 0
0 0 0 0
0 0 0 0
0 0 0 0
0 0 0 0
0 0 0 0
0 0 0 0
0 0 0 0
0 0 0 0
0 0 0 0
0 0 0 0
0 0 0 0
0 0 0 0
0 0 0 0
0 0 0 0
0 0 0 0
0 0 0 0
0 0 0 0
0 0 0 0
0 0 0 0
0 0 0 0
0 0 0 0
0 0 0 0
0 0 0 0
0 0 0 0
0 0 0 0
0 0 0 0
0 0 0 0
0 0 0 0
0 0 0 0
0 0 0 0
0 0 0 0
0 0 0 0
0 0 0 0
0 0 0 0
0 0 0 0
0 0 0 0
0 0 0 0
0 0 0 0
0 0 0 0
0 0 0 0
0 0 0 0
0 0 0 0
0 0 0 0
0 0 0 1
0 0 0 1
0 0 0 1
0 0 0 1
0 0 0 1
0 0 0 1
0 0 0 1
0 0 0 1
0 0 0 1
0 0 0 1
0 0 0 1
0 0 0 1
0 0 0 1
0 0 0 1
0 0 0 1
0 0 0 1
0 0 0 1
0 0 0 1
0 0 0 1
0 0 0 1
0 0 0 1
0 0 0 1
0 0 0 1
0 0 0 1
0 0 0 1
0 0 0 1
0 0 0 1
0 0 0 1
0 0 0 1
0 0 0 1
0 0 0 1
0 0 0 1
0 0 0 0
0 0 0 0
0 0 0 0
0 0 0 0
0 0 0 0
0 0 0 0
0 0 0 0
0 0 0 0
0 0 0 0
0 0 0 0
0 0 0 1
0 0 0 1
0 0 0 1
0 0 0 1
0 0 0 1
0 0 0 1
0 0 0 1
0 0 0 1
0 0 0 1
0 0 0 1
0 0 0 1
0 0 0 1
0 0 0 1
0 0 0 1
0 0 0 1
0 0 0 1
0 0 0 1
0 0 0 1
0 0 0 1
0 0 0 1
0 0 0 1
0 0 0 1
0 0 0 1
0 0 0 1
0 0 0 1
0 0 0 1
0 0 0 1
0 0 0 2
0 0 0 2
0 0 0 2
0 0 0 2
0 0 0 2
0 0 0 1
0 0 0 1
0 0 0 1
0 0 0 1
0 0 0 1
0 0 0 1
0 0 0 1
0 0 0 1
0 0 0 1
0 0 0 1
2 0 0 1
2 0 0 1
2 0 0 1
2 1 0 1
2 1 0 1
2 1 0 1
2 1 0 1
2 1 0 1
2 1 0 1
2 1 0 1
2 1 1 1
2 1 1 1
2 1 1 1
2 1 1 1
2 1 1 1
2 1 1 1
2 1 1 1
2 1 1 0
2 1 1 0
2 1 1 0
2 1 1 0
2 1 1 0
2 1 1 0
2 1 1 0
2 1 1 0
2 1 1 0
2 1 1 0
2 1 1 0
2 1 1 0
2 1 1 0
2 1 1 0
2 1 1 0
0 1 1 0
0 1 1 0
0 1 1 0
0 0 1 0
0 0 1 0
0 0 1 0
0 0 1 0
0 0 1 0
0 0 1 0
0 0 1 0
0 0 0 0
0 0 1 0
0 0 1 0
0 0 1 0
0 0 1 0
0 0 1 1
0 0 1 1
0 0 1 1
0 0 1 1
0 0 1 1
0 0 1 1
0 0 1 1
0 0 1 1
0 0 1 1
0 0 1 1
0 0 1 1
0 0 1 1
0 0 1 1
0 0 1 1
0 0 1 1
0 0 1 1
0 0 1 1
0 0 1 1
0 0 1 1
0 0 1 1
0 0 1 1
0 0 1 1
0 0 1 1
0 0 1 1
0 0 1 1
0 0 2 1
0 0 2 1
0 0 2 1
0 0 1 1
0 0 1 1
0 0 1 1
0 0 1 1
0 0 1 0
0 0 1 0
0 0 1 0
0 0 1 0
0 0 3 0
0 0 3 0
0 0 3 0
0 0 3 0
0 0 3 0
0 0 3 0
0 0 3 0
0 0 3 0
0 0 3 0
0 0 3 0
0 0 3 0
0 0 3 0
0 0 3 0
0 0 3 0
0 0 3 0
0 0 3 0
0 0 3 0
0 0 3 0
0 0 3 0
0 0 3 0
0 0 3 1
0 0 2 1
0 0 2 1
0 0 2 1
0 0 2 1
0 0 2 1
0 0 2 1
0 0 2 1
0 0 2 1
0 0 2 1
0 0 2 1
0 0 2 1
0 0 0 1
0 0 0 1
0 0 0 1
0 0 0 1
0 0 0 1
0 0 0 1
0 0 0 1
0 0 0 1
0 0 0 1
0 0 0 1
0 0 0 1
0 0 0 1
0 0 0 1
0 0 0 1
0 0 0 1
0 0 0 1
0 0 0 1
0 0 0 1
0 0 0 1
0 0 0 1
0 0 0 0
0 0 0 0
0 0 0 0
0 0 0 0
2 0 0 0
2 0 0 0
2 0 0 0
2 0 0 0
2 0 0 0
2 0 0 0
2 0 0 0
2 0 0 0
2 0 0 0
2 0 0 0
2 0 0 0
2 0 0 0
2 0 0 0
2 0 0 0
2 0 0 0
2 0 0 0
2 0 0 0
2 0 0 0
2 0 0 0
2 0 0 0
2 0 0 0
2 0 0 0
2 0 0 0
2 0 0 0
2 0 0 0
2 0 0 0
2 0 0 0
2 0 0 0
2 0 0 0
2 0 0 0
2 0 0 0
2 0 0 0
0 0 0 0
0 0 0 0
0 0 0 0
0 0 0 0
0 0 0 0
0 0 0 0
0 0 0 0
0 0 0 0
0 0 0 0
0 0 0 0
0 0 0 0
0 0 0 0
0 0 0 0
0 0 0 0
0 0 0 0
0 0 0 0
0 0 0 0
0 0 0 0
0 0 0 0
0 0 0 0
0 0 0 0
0 0 0 0
0 0 0 0
0 0 0 0
0 0 0 0
0 0 0 0
0 0 0 0
0 0 0 0
0 0 0 0
0 0 0 0
0 0 0 0
0 0 0 0
0 0 0 0
0 0 0 0
0 0 0 0
0 0 0 0
0 0 0 0
0 0 0 0
0 0 0 0
0 0 0 0
0 0 0 0
0 0 0 0
0 0 0 0
0 0 0 0
0 0 0 0
0 1 0 0
0 1 0 0
0 1 0 0
0 1 0 0
0 1 0 0
0 1 0 0
0 1 0 0
0 1 0 0
0 1 0 0
0 1 0 0
0 1 0 0
0 1 0 0
0 1 0 0
0 1 0 0
0 1 0 0
0 1 0 0
0 1 0 0
0 1 0 0
0 1 0 0
0 1 0 0
0 1 0 0
0 1 0 0
0 1 0 0
0 1 0 0
0 1 0 0
0 1 0 0
0 1 0 0
0 1 0 0
0 1 0 0
0 1 0 0
0 1 1 0
0 1 1 0
0 0 1 0
0 0 1 0
0 0 1 0
0 0 1 0
0 0 1 0
0 0 1 0
0 0 1 0
0 0 1 0
0 0 1 0
0 0 1 0
0 0 1 0
0 0 1 0
0 0 1 0
0 0 1 0
0 0 1 0
0 0 1 0
0 0 1 0
0 0 1 0
0 0 1 0
0 0 1 0
0 0 1 0
0 0 1 0
2 0 1 0
2 0 1 0
2 0 1 0
2 0 1 0
2 0 1 0
2 1 1 0
2 1 1 0
2 1 1 0
2 1 0 0
2 1 0 0
2 1 0 0
2 1 0 0
2 1 1 0
2 1 1 0
2 1 1 0
2 1 1 0
2 2 1 0
2 2 1 0
2 2 1 0
2 2 1 0
2 2 1 0
2 2 1 0
2 2 1 0
2 2 1 0
2 2 1 1
2 2 1 1
2 2 1 1
2 2 1 1
2 2 1 1
2 2 1 1
2 2 1 1
2 2 1 1
0 2 1 1
0 2 1 1
0 2 1 1
0 2 1 1
0 2 1 1
0 2 1 1
0 2 1 2
0 2 1 3
0 2 1 3
0 2 1 3
0 2 1 3
0 2 1 3
0 2 0 3
0 2 0 3
0 2 0 3
0 2 0 3
2 1 0 3
2 1 0 3
2 1 0 3
2 1 0 3
2 1 0 3
2 1 0 3
2 1 0 3
2 1 0 3
2 1 0 2
2 1 0 2
2 1 0 2
2 1 0 2
2 1 0 2
2 1 0 2
2 1 0 2
2 1 0 2
2 1 0 2
2 1 0 2
2 1 0 2
2 1 0 2
2 1 0 2
2 0 0 2
2 0 0 1
2 0 0 0
2 0 0 0
2 0 0 0
2 0 0 0
2 0 0 0
2 0 0 0
2 0 0 0
2 0 0 0
2 0 0 0
0 0 0 0
0 0 0 0
0 0 0 0
0 0 0 0
0 0 0 0
0 0 0 0
0 0 0 0
0 0 0 0
0 0 0 0
0 0 0 0
0 0 0 0
0 0 0 0
0 0 0 0
0 0 0 0
0 0 0 0
0 0 0 0
0 0 0 0
0 0 0 0
0 0 0 0
0 0 0 0
0 0 0 0
0 0 0 0
0 0 0 0
0 0 0 0
0 0 0 0
0 0 0 0
0 0 0 0
0 0 0 0
0 0 0 0
0 0 0 0
0 0 0 0
0 0 0 0
0 0 0 1
0 0 0 1
0 0 0 1
0 0 0 1
0 0 0 1
0 0 0 1
0 0 0 1
0 0 0 1
0 0 0 1
0 0 0 1
0 0 0 2
0 0 0 2
0 0 0 2
0 0 0 2
0 0 0 2
0 0 0 2
0 0 0 2
0 0 0 2
0 0 0 2
0 0 0 2
0 0 0 2
0 0 0 2
0 0 0 2
0 0 0 2
0 0 0 2
0 1 0 2
0 1 0 3
0 1 0 3
0 1 0 3
0 1 0 3
0 1 0 3
0 1 0 3
0 1 0 2
0 1 0 2
0 1 0 2
0 1 0 2
0 1 0 2
0 1 0 2
0 1 0 2
0 2 1 2
0 2 1 2
0 2 1 2
0 2 1 1
0 2 1 1
0 2 1 1
0 2 1 1
0 2 1 1
0 2 1 1
0 4 1 1
0 4 1 1
0 4 1 1
0 4 1 1
0 5 1 1
0 5 1 2
0 5 1 2
0 5 1 2
0 5 1 2
0 4 1 2
0 4 1 1
0 4 1 1
0 4 1 1
0 4 1 1
0 4 1 1
0 4 1 1
0 4 1 1
0 4 1 1
0 4 1 1
0 4 1 1
0 4 1 1
0 4 1 1
0 4 1 1
0 2 0 1
0 2 0 1
0 2 0 1
0 2 0 1
0 2 0 1
0 2 0 1
0 2 0 1
0 2 0 1
0 2 0 1
0 1 0 1
0 1 0 1
0 1 0 1
0 1 0 1
0 0 0 1
0 0 0 0
0 0 0 0
0 0 0 0
0 0 2 0
0 0 2 0
0 0 2 0
0 0 2 0
0 0 2 0
0 0 2 0
0 1 2 0
0 1 2 0
0 1 2 0
0 1 2 0
0 1 2 0
0 1 2 1
0 1 2 1
0 1 2 1
0 1 2 1
0 1 2 1
0 1 2 1
0 1 2 1
0 1 2 1
0 1 2 1
0 4 2 1
0 4 2 1
0 4 2 1
0 4 2 1
0 4 2 1
0 4 2 1
0 4 2 1
0 4 2 1
0 4 2 1
0 4 2 1
0 4 2 1
0 4 2 1
0 4 0 1
0 4 0 1
0 4 0 1
0 4 0 1
0 4 0 2
0 4 0 2
0 2 0 2
0 2 0 3
0 2 0 3
0 2 0 3
0 2 0 3
0 4 0 2
0 4 0 2
0 5 0 2
0 5 0 2
0 5 0 2
0 5 0 2
0 5 0 2
0 5 0 2
0 5 0 2
0 2 0 2
0 2 0 2
0 2 0 2
0 2 0 2
0 2 0 2
0 2 0 2
0 2 0 2
0 2 0 2
0 2 0 2
0 2 0 2
0 2 0 2
0 2 0 2
0 2 0 2
0 2 0 2
0 2 0 2
0 2 0 2
0 2 0 1
0 2 0 1
0 2 0 1
0 2 0 0
0 2 0 0
0 2 0 0
0 2 0 0
0 1 0 0
0 1 0 0
0 0 0 0
0 0 0 0
0 0 0 0
0 0 0 0
0 0 0 0
0 0 0 0
0 0 0 0
0 0 0 0
0 0 0 0
0 0 0 0
0 0 0 0
0 0 0 0
0 0 0 0
0 0 0 0
0 0 0 0
0 0 0 0
0 0 0 0
0 0 0 0
0 0 0 0
0 0 0 0
0 0 0 0
0 0 0 0
0 0 0 0
0 0 0 0
0 0 0 0
0 0 0 0
0 0 0 0
0 0 0 0
0 0 0 0
0 0 0 0
0 0 0 0
0 0 0 0
0 0 0 0
0 0 0 0
0 0 0 0
0 0 0 0
0 0 0 0
0 0 0 0
0 0 0 0
0 0 0 0
0 0 0 0
0 0 0 0
0 0 0 0
0 0 0 0
0 0 0 0
0 0 0 0
0 0 0 0
0 0 0 0
0 0 0 0
0 0 0 0
0 0 0 0
0 0 0 0
0 0 0 0
0 0 0 0
0 0 0 0
0 0 0 0
0 0 0 0
0 0 0 0
0 0 0 0
0 0 0 0
0 0 0 0
0 0 0 0
0 0 0 0
0 0 0 0
0 0 0 0
0 0 0 0
0 0 0 0
0 0 0 0
0 0 0 0
0 0 0 0
0 0 0 0
0 0 0 0
0 0 0 0
0 0 0 0
0 0 0 0
0 0 0 0
0 0 0 0
0 0 0 0
0 0 0 0
0 0 0 0
0 0 0 0
0 0 0 0
0 0 0 0
0 0 0 0
0 0 0 0
0 0 0 0
0 0 0 0
0 0 0 0
0 0 0 0
0 0 0 0
0 0 0 0
0 0 0 0
0 0 0 0
0 0 0 0
0 0 0 0
0 0 0 0
0 0 0 0
0 0 0 0
0 0 0 0
0 0 0 0
0 0 0 0
0 0 0 0
0 0 0 0
0 0 0 0
0 0 0 0
0 0 0 0
0 0 0 0
0 0 0 0
0 0 0 0
0 0 0 0
0 0 0 0
0 0 0 0
0 0 0 0
0 0 0 0
0 0 0 0
0 0 0 0
0 0 0 0
0 0 0 0
0 0 0 0
0 0 0 0
0 0 0 0
0 0 0 0
0 0 0 0
0 0 0 0
0 0 0 0
0 0 0 0
0 0 0 0
0 0 0 0
0 0 0 0
0 0 0 0
0 0 0 0
0 0 0 0
0 0 0 0
0 0 0 0
0 0 0 0
0 0 0 0
0 0 0 0
0 0 0 0
0 0 0 0
0 0 0 0
0 0 0 0
0 0 0 0
0 0 0 0
0 0 0 0
0 0 0 0
0 0 0 0
0 0 0 0
0 0 0 0
0 0 0 0
0 0 0 0
0 0 0 0
0 0 0 0
0 0 0 0
0 0 0 0
0 0 0 0
0 0 0 0
0 0 0 0
0 0 0 0
0 0 0 0
0 0 0 0
0 0 0 0
0 0 0 0
0 0 0 0
0 0 0 0
0 0 0 0
0 0 0 0
0 0 0 0
0 0 0 0
0 0 0 0
0 0 0 0
0 0 0 0
0 0 0 0
0 0 0 0
0 0 0 0
0 0 0 0
0 0 0 0
0 0 0 0
0 0 0 0
0 0 0 0
0 0 0 0
0 0 0 0
0 0 0 0
0 0 0 0
0 0 0 0
0 0 0 0
0 0 0 0
0 0 0 0
0 0 0 0
0 0 0 0
0 0 0 0
0 0 0 0
0 0 0 0
0 0 0 0
0 0 0 0
0 0 0 0
0 0 0 0
0 0 0 0
0 0 0 0
0 0 0 0
0 0 0 0
0 0 0 0
0 0 0 0
0 0 0 0
0 0 0 0
0 0 0 0
0 0 0 0
0 0 0 0
0 0 0 0
0 0 0 0
0 0 0 0
0 0 0 0
0 0 0 0
0 0 0 0
0 0 0 0
0 0 0 0
0 0 0 0
0 0 0 0
0 0 0 0
0 0 0 0
0 0 0 0
0 0 0 0
0 0 0 0
0 0 0 0
0 0 0 0
0 0 0 0
0 0 0 0
0 0 0 0
0 0 0 0
0 0 0 0
0 0 0 0
0 0 0 0
0 0 0 0
0 0 0 0
0 0 0 0
0 0 0 0
0 0 0 0
0 0 0 0
0 0 0 0
0 0 0 0
0 0 0 0
0 0 0 0
0 0 0 0
0 0 0 0
0 0 0 0
0 0 0 0
0 0 0 0
0 0 0 0
0 0 0 0
0 0 0 0
0 0 0 0
2 0 0 0
2 0 0 0
2 0 0 0
2 0 0 0
2 0 0 0
2 0 0 0
2 0 0 0
2 0 0 0
2 0 0 0
2 0 0 0
2 0 0 0
2 0 0 0
2 0 0 0
2 0 0 0
2 0 0 0
2 0 0 0
2 0 0 0
2 0 0 0
2 0 0 0
2 0 0 0
2 0 0 0
2 0 0 0
2 0 0 0
2 0 0 0
2 0 0 0
2 0 0 0
2 0 0 0
2 0 0 0
2 0 0 0
2 0 0 0
2 0 0 0
2 0 0 0
0 0 0 0
0 0 0 0
0 0 0 0
0 0 0 0
0 0 0 0
0 0 0 0
0 0 0 0
0 0 0 0
0 0 0 0
0 0 0 0
0 0 0 0
0 0 0 0
0 0 0 0
0 0 0 0
0 0 0 0
0 0 0 0
0 0 0 0
0 0 0 0
0 0 0 0
0 0 0 0
0 0 0 0
0 0 0 0
0 0 0 0
0 0 0 0
0 0 0 0
0 0 0 0
0 0 0 0
0 0 0 1
0 0 0 1
0 0 0 1
0 0 0 1
0 0 0 1
0 0 0 1
0 0 0 1
0 0 0 1
0 0 0 1
0 0 0 1
0 0 0 1
0 0 0 1
0 0 0 1
0 0 0 1
0 0 0 1
0 0 0 1
0 0 0 1
0 0 0 1
0 0 0 1
0 0 0 1
0 0 0 1
0 0 0 1
0 0 0 1
0 0 0 1
0 0 0 1
0 0 0 1
0 0 0 1
0 0 0 1
0 0 0 1
0 0 0 1
0 0 0 1
0 0 0 1
0 0 0 0
0 0 0 0
0 0 0 0
0 0 0 0
0 0 0 0
0 0 0 0
0 0 0 0
0 0 0 0
0 0 0 0
0 0 0 0
0 0 0 0
0 0 0 0
0 0 0 0
0 0 0 0
0 0 0 0
0 1 0 0
0 1 0 0
0 1 0 0
0 1 0 0
0 1 0 0
0 1 0 1
0 1 0 1
0 1 0 1
0 1 0 1
0 1 0 1
0 1 0 1
0 1 0 1
0 1 0 1
0 1 0 1
0 1 0 1
0 1 0 1
0 1 0 1
0 2 0 1
0 2 0 1
0 2 0 1
0 2 0 1
0 2 0 1
0 2 0 1
0 2 0 1
0 2 0 1
0 2 0 1
0 2 0 1
0 2 0 1
0 2 0 1
0 2 0 1
0 2 0 1
0 2 0 1
0 1 0 1
0 1 0 1
0 1 0 1
0 1 0 1
0 1 0 1
0 1 0 0
0 1 0 0
0 1 0 0
0 1 0 0
0 1 0 0
0 1 0 0
0 1 0 0
0 1 0 0
0 1 0 0
0 1 0 0
0 1 0 0
0 1 0 0
0 0 0 0
0 0 0 0
0 0 0 0
0 0 0 0
0 0 0 0
0 0 0 0
0 0 0 0
0 0 0 1
0 0 0 1
0 0 0 1
0 0 0 1
0 0 0 1
0 0 0 1
0 0 0 1
0 0 0 1
0 0 0 1
0 0 0 1
0 0 0 1
0 0 0 1
0 0 0 1
0 0 0 1
0 0 0 1
0 0 0 1
0 0 0 1
0 1 0 1
0 1 0 1
0 1 0 1
0 1 0 1
0 1 0 1
0 1 0 1
0 1 0 1
0 1 0 1
0 1 0 1
0 1 0 1
0 1 0 1
0 1 0 1
0 1 0 1
0 1 0 1
0 1 0 1
0 1 0 0
0 1 0 0
0 1 0 0
0 1 0 0
0 1 0 0
0 1 0 0
0 1 0 0
0 1 0 0
0 1 0 0
0 1 0 0
0 1 0 0
0 1 0 0
0 1 0 0
0 1 0 0
0 1 0 0
0 1 0 0
0 1 0 0
0 0 0 0
0 0 0 0
0 0 0 0
0 0 0 0
0 0 0 0
0 0 0 0
0 0 0 0
0 0 0 0
0 0 0 0
0 0 0 0
0 0 0 0
0 0 0 0
0 0 0 0
0 0 0 0
0 0 0 0
0 0 0 0
0 0 0 0
0 0 0 0
0 0 0 0
0 0 0 0
0 0 0 0
0 0 0 0
2 0 0 0
2 0 0 0
2 0 0 0
2 0 0 0
2 0 0 0
2 0 0 0
2 0 0 0
2 0 0 0
2 0 0 0
4 0 0 0
4 0 0 0
4 0 0 0
4 0 0 0
4 1 0 0
4 1 0 0
4 1 0 0
4 1 0 0
4 1 0 0
4 1 0 0
4 1 0 0
4 1 0 0
4 1 0 0
4 1 0 0
4 1 0 0
4 1 0 0
4 1 0 0
4 1 0 0
4 1 0 0
4 1 0 0
4 1 0 0
4 2 0 0
4 2 0 0
2 2 0 0
2 2 0 0
2 2 0 0
2 2 0 0
2 2 0 0
2 2 0 0
2 2 0 0
2 4 0 0
2 4 0 0
0 4 0 0
0 4 0 0
0 4 0 0
0 4 0 0
0 2 0 0
0 2 0 0
0 2 0 0
0 2 0 0
0 2 0 0
0 2 0 0
0 2 0 0
0 2 0 0
0 2 0 0
0 2 0 0
0 2 0 0
0 2 0 0
0 2 0 0
0 2 0 0
0 2 0 0
0 2 0 0
0 2 0 0
0 1 0 0
0 1 0 0
0 1 0 0
0 1 0 0
0 1 0 0
0 1 0 0
0 1 0 0
0 1 0 0
0 1 0 0
0 0 0 0
0 0 0 0
0 0 0 0
0 0 0 0
0 0 0 0
0 0 0 0
0 0 0 0
0 1 0 0
0 1 0 0
0 1 1 0
0 1 1 0
0 1 1 0
0 1 1 0
0 1 1 0
0 1 1 0
0 1 1 0
0 1 1 0
0 1 1 0
0 1 1 0
0 1 1 0
0 1 1 0
0 1 1 0
0 1 1 0
0 1 1 0
0 1 1 0
0 1 1 0
0 1 1 0
0 1 1 0
0 1 1 0
0 1 1 0
0 1 1 0
0 1 1 0
0 1 1 0
0 1 1 0
0 1 1 0
0 1 1 0
0 1 1 0
0 1 1 0
0 1 1 0
0 0 1 0
0 0 1 0
0 0 0 0
0 0 0 0
0 0 0 0
0 0 0 0
0 0 0 0
0 0 0 0
0 0 0 0
0 0 0 0
0 0 0 0
0 1 0 0
0 1 0 0
0 1 0 0
0 1 0 0
0 1 0 0
2 1 0 0
2 1 0 0
2 1 0 0
2 1 0 0
2 1 0 0
2 1 0 0
2 1 0 0
2 1 1 0
2 1 1 0
2 1 1 0
2 1 1 0
2 1 1 0
2 1 1 0
2 1 1 0
2 1 1 0
2 1 1 0
2 1 1 0
2 1 1 0
2 1 1 0
2 1 1 0
2 1 1 0
2 1 1 0
2 1 1 0
2 1 1 0
2 1 1 0
2 1 1 0
2 1 1 0
2 0 1 0
2 0 1 0
2 0 1 0
2 0 1 0
2 1 1 0
0 1 1 0
0 1 1 0
0 1 1 0
0 1 1 0
0 1 1 0
0 1 1 0
0 1 1 0
0 1 0 0
0 1 0 0
0 1 0 0
2 1 0 0
4 1 0 0
4 1 0 0
4 1 0 0
4 1 0 0
4 1 0 0
4 1 0 0
4 2 0 0
4 2 0 0
4 2 0 0
4 2 0 0
4 2 0 0
4 2 0 0
4 2 0 0
4 2 0 0
4 2 0 0
4 2 0 0
4 2 0 0
4 2 0 0
4 2 0 0
4 2 0 0
4 1 0 0
4 1 0 0
4 1 0 0
4 1 0 0
4 1 0 0
4 1 0 0
4 1 0 0
4 1 0 0
4 1 0 0
4 1 0 0
4 2 0 0
2 2 0 0
0 2 0 0
0 2 0 0
0 2 0 0
0 2 0 0
0 2 0 0
0 4 0 0
0 2 0 0
0 2 0 0
0 2 0 0
0 2 0 0
0 2 1 0
0 2 1 0
0 2 1 0
0 2 1 0
0 2 1 0
0 2 1 0
0 2 1 0
0 2 1 0
0 2 1 0
0 2 1 0
0 2 1 0
0 2 1 0
0 2 1 0
0 2 1 0
0 2 1 0
0 4 1 0
0 4 1 0
0 4 1 0
0 4 1 0
0 5 1 0
0 4 1 0
0 4 1 0
0 4 1 0
0 4 1 0
0 4 1 0
0 4 1 0
0 4 1 0
0 2 1 0
0 2 1 0
0 2 1 0
0 2 1 0
0 2 1 0
0 2 0 0
0 2 0 0
0 2 0 0
0 2 0 0
0 2 0 0
0 2 0 0
0 2 0 0
0 2 0 0
0 2 0 0
0 2 0 0
0 2 0 0
0 2 0 0
0 2 0 0
0 2 0 0
0 2 0 0
0 1 0 0
0 2 0 0
0 2 0 0
0 2 0 0
0 1 0 0
0 1 0 0
0 1 0 0
0 1 0 0
0 1 0 0
0 1 0 0
0 2 0 0
0 2 0 0
0 2 0 0
0 2 0 0
0 2 0 0
0 2 0 0
0 2 0 0
0 2 0 0
0 2 0 0
0 2 0 0
0 2 0 0
0 2 0 0
0 2 0 0
0 2 0 0
0 2 0 0
0 2 0 0
0 2 0 0
0 2 0 0
0 2 0 0
0 2 0 0
0 2 0 0
0 2 0 0
0 2 0 0
0 1 0 0
0 1 0 0
0 1 0 0
0 1 0 0
0 1 0 0
0 1 0 0
0 1 0 0
0 1 0 0
0 1 0 0
0 0 0 0
0 0 0 0
0 0 0 0
0 0 0 0
0 0 0 0
0 0 0 0
0 0 0 0
0 0 0 0
0 0 0 0
0 0 0 0
0 0 0 0
0 0 0 0
0 0 0 0
0 0 0 0
0 0 0 0
0 0 0 0
0 0 0 0
0 0 0 0
0 0 0 0
0 0 0 0
0 0 0 0
0 0 0 0
0 0 0 0
0 0 0 0
0 0 0 0
0 0 0 0
0 0 0 0
0 0 0 0
0 0 0 0
0 0 0 0
0 0 0 0
0 0 0 0
0 0 0 0
0 0 0 0
0 0 0 0
0 0 0 0
0 0 0 0
0 0 0 0
0 0 0 0
0 0 0 0
0 0 0 0
0 0 0 0
0 0 0 0
0 0 0 0
0 0 0 0
0 0 0 0
0 0 0 0
0 0 0 0
0 0 0 0
0 0 0 0
0 0 0 0
0 0 0 0
0 0 0 0
0 0 0 0
0 0 0 0
0 0 0 0
0 0 0 0
0 0 0 0
0 0 0 0
0 0 0 0
0 0 0 0
0 0 0 0
0 0 0 0
0 0 0 0
0 0 0 0
0 0 0 0
0 0 0 0
0 0 0 0
0 0 0 0
0 0 0 0
0 0 0 0
0 0 0 0
0 0 0 0
0 0 0 0
0 0 0 0
0 0 0 0
0 0 0 0
0 0 0 0
0 0 0 0
0 0 0 0
0 0 0 0
0 0 0 0
0 0 0 0
0 0 0 0
0 0 0 0
0 0 0 0
0 0 0 0
0 0 0 1
0 0 0 1
0 0 0 1
0 0 0 1
0 0 0 1
0 0 0 1
0 0 0 1
0 0 0 1
0 0 0 1
0 0 0 1
0 0 0 1
0 0 0 1
0 0 0 1
0 0 0 1
0 0 0 1
0 0 0 1
0 0 0 1
0 0 0 1
0 0 0 1
0 0 0 1
0 0 0 1
0 0 0 1
0 0 0 1
0 0 0 1
0 0 0 1
0 0 0 1
0 0 0 1
0 0 0 1
2 0 0 1
2 0 0 1
2 0 0 1
2 0 0 1
2 0 0 0
2 0 0 0
2 0 0 0
2 0 0 0
2 0 0 0
2 0 0 0
2 0 0 0
2 0 0 0
2 0 0 0
2 0 0 0
2 0 0 0
2 0 0 0
2 0 0 0
2 0 0 0
2 0 0 0
2 0 0 0
2 1 0 0
2 1 0 0
2 1 0 0
2 1 0 0
2 1 0 0
2 1 0 0
2 1 0 0
2 1 0 0
2 1 0 0
2 1 0 0
2 1 0 0
2 1 0 0
0 1 0 0
0 1 0 0
0 1 0 0
0 1 0 0
0 1 0 0
0 1 0 0
0 1 0 0
0 1 0 0
0 1 0 0
0 1 0 0
0 1 0 0
0 1 0 0
0 1 0 0
0 1 0 0
0 1 0 0
0 1 0 0
0 1 0 0
0 1 0 0
0 1 0 0
0 1 0 0
0 0 0 0
0 0 0 0
0 0 0 0
0 0 0 0
0 0 0 0
0 0 0 0
0 0 0 0
0 0 0 0
0 0 0 0
0 0 0 0
0 0 0 0
0 0 0 0
0 0 0 0
0 0 0 0
0 0 0 0
0 0 0 0
0 0 0 0
0 0 0 0
0 0 0 0
0 0 0 0
0 0 0 0
0 0 0 0
0 0 0 0
0 0 0 0
0 0 0 0
0 0 0 0
0 0 0 0
0 0 0 0
0 0 0 0
0 0 0 0
0 0 0 0
0 0 0 0
0 0 0 0
0 0 0 0
0 0 0 0
0 0 0 0
0 0 0 0
0 0 0 0
0 0 0 0
0 0 0 0
0 0 0 0
0 0 0 0
0 0 0 0
0 0 0 0
0 0 0 0
0 0 0 0
0 0 0 0
0 0 0 0
0 0 0 0
0 0 0 0
0 0 0 0
0 0 0 0
0 0 0 0
0 0 1 0
0 0 1 0
0 0 1 0
0 0 1 0
0 0 1 0
0 0 1 0
0 0 1 0
0 0 1 0
0 0 1 0
0 0 1 0
0 0 1 0
0 0 1 0
0 0 1 0
0 0 1 0
0 0 1 0
0 0 1 0
0 0 1 0
0 0 1 0
0 0 1 0
0 0 1 0
0 0 1 0
0 0 1 0
0 0 1 0
0 1 1 0
0 1 1 0
0 1 1 0
0 1 1 0
2 1 1 0
2 1 1 0
2 1 1 1
2 1 1 1
2 1 1 1
2 1 0 1
2 1 0 1
2 1 0 1
2 1 0 1
2 1 0 1
2 1 0 1
2 1 0 1
2 2 0 1
2 2 0 1
2 2 0 1
2 2 0 1
2 2 0 1
2 2 0 1
2 4 0 1
2 4 0 1
2 4 0 1
2 4 0 1
2 4 0 1
2 4 0 1
2 4 0 1
2 4 0 1
2 4 0 1
2 4 0 1
2 2 0 1
2 2 0 1
2 2 0 1
2 2 0 1
0 2 0 1
0 2 0 1
0 2 0 0
0 2 0 0
0 2 0 0
0 2 0 0
0 2 0 0
0 2 0 0
0 2 0 0
0 2 0 0
0 2 0 0
0 2 0 0
0 1 0 0
0 1 0 0
0 1 0 0
0 1 0 0
0 1 0 0
0 1 0 0
0 0 0 0
0 0 0 0
0 0 0 0
0 0 0 0
0 0 0 0
0 0 0 0
0 0 0 0
0 0 0 0
0 0 0 0
0 0 0 0
0 0 0 0
0 0 0 0
0 0 0 0
0 0 0 0
0 0 0 0
0 0 0 0
0 0 0 0
0 0 0 0
0 0 0 0
0 0 0 0
0 0 0 0
0 0 0 0
0 0 0 0
0 0 0 0
0 0 0 0
0 0 0 0
0 0 0 0
0 0 0 0
0 0 0 0
0 0 0 0
0 0 0 0
0 0 0 0
0 0 0 0
0 0 0 0
0 0 0 0
0 0 0 0
0 0 0 0
0 0 0 0
0 0 0 0
0 0 0 0
0 0 0 0
0 0 0 0
0 0 0 0
0 0 0 0
0 0 0 0
0 0 0 0
0 0 0 0
0 0 0 0
0 0 0 0
0 0 0 0
0 0 0 0
0 0 0 0
0 0 0 0
0 0 0 0
0 0 0 0
0 0 0 0
0 0 0 0
0 0 0 0
0 0 0 0
0 1 0 0
0 1 0 0
0 1 0 0
0 1 0 0
0 1 0 0
0 1 0 0
0 1 0 0
0 1 0 0
0 1 0 0
0 1 0 0
0 1 0 0
0 1 0 0
0 1 0 0
0 1 0 0
0 1 0 0
0 1 0 0
0 1 0 0
0 1 0 0
0 1 0 0
0 1 0 0
0 1 0 0
0 1 0 0
0 1 0 1
0 1 0 1
0 1 0 1
0 1 0 1
0 1 0 1
0 1 0 1
0 1 0 1
0 1 0 1
0 1 0 1
0 1 0 1
0 0 0 1
0 0 0 1
0 0 0 1
0 0 0 2
0 1 0 2
0 1 0 2
0 1 0 2
0 1 0 2
0 1 0 2
0 1 0 2
0 1 0 2
0 1 0 2
0 1 0 2
0 1 0 2
0 1 0 2
0 1 0 2
0 1 0 2
0 1 0 2
0 1 0 2
0 1 0 2
0 1 0 2
0 1 0 2
0 1 0 1
0 1 0 1
0 1 0 1
0 1 0 1
0 1 0 1
0 1 0 1
0 1 0 1
0 1 0 1
0 1 0 1
0 1 0 1
0 1 0 1
0 1 0 1
0 1 0 1
0 1 0 0
0 0 0 0
0 0 0 0
0 0 0 0
0 0 0 0
0 0 0 0
0 0 0 0
0 0 0 0
0 0 0 0
0 0 0 0
0 0 0 0
0 0 0 0
0 0 0 0
0 0 0 0
0 0 0 0
0 0 0 0
0 0 0 0
0 0 0 0
0 0 0 0
0 0 0 0
0 0 0 0
0 0 0 0
0 0 0 0
0 0 0 0
0 0 0 0
0 0 0 0
0 0 0 0
0 0 0 0
0 0 0 0
0 0 0 0
0 0 0 0
0 0 0 0
0 0 0 0
0 0 0 0
0 0 0 0
0 0 0 0
0 0 0 0
0 0 0 0
0 0 0 0
0 0 0 0
0 0 0 0
0 0 0 0
0 0 0 0
0 0 0 0
0 0 0 0
0 0 0 0
0 0 0 0
0 0 0 0
0 0 0 0
0 0 0 0
0 0 0 0
0 0 0 0
0 0 0 0
0 0 0 0
0 0 0 0
0 0 0 0
0 0 0 0
0 0 0 0
0 0 0 0
0 0 0 0
0 0 0 0
0 0 0 0
0 0 0 0
0 0 0 0
0 0 0 0
0 0 0 0
0 0 0 0
0 0 0 0
0 0 0 0
0 0 0 0
0 0 0 0
0 0 0 0
0 0 0 0
0 0 0 0
0 0 0 0
0 0 0 0
0 0 0 0
0 0 0 0
0 0 0 0
0 0 0 0
0 0 0 0
0 0 0 0
0 0 0 0
0 0 0 0
0 0 0 0
0 0 0 0
0 0 0 0
0 0 0 0
0 0 0 0
0 0 0 0
0 0 0 0
0 0 0 0
0 0 0 0
0 0 0 0
0 0 0 0
0 0 0 0
0 0 0 0
0 0 0 0
0 0 0 0
0 0 0 0
0 0 0 0
0 0 0 0
0 0 0 0
0 0 0 0
0 0 0 0
0 0 0 0
0 0 0 0
0 0 0 0
0 0 0 0
0 0 0 0
0 0 0 0
0 0 0 0
0 0 0 0
0 0 0 0
0 0 0 0
0 0 0 0
0 0 0 0
0 0 0 0
0 0 0 0
0 0 0 0
0 1 0 0
0 1 0 0
0 1 0 0
0 1 0 0
0 1 0 0
0 1 0 0
0 1 0 0
0 1 0 0
0 1 0 0
0 1 0 0
0 1 0 0
0 1 0 0
0 1 0 0
0 1 0 0
0 1 0 0
0 1 0 0
0 1 0 0
0 1 0 0
0 1 0 0
0 1 0 0
0 1 0 0
0 1 0 0
0 1 0 0
0 1 0 0
0 1 0 0
0 1 0 0
0 2 0 0
0 2 0 0
0 2 0 0
0 2 0 0
0 2 0 0
0 2 0 0
0 1 0 0
0 1 0 0
0 1 0 0
0 1 0 0
0 1 0 0
0 1 0 0
0 1 0 0
0 1 0 0
0 1 0 0
0 1 0 0
0 1 0 0
0 1 0 0
0 1 0 0
0 1 0 0
0 2 0 0
0 2 0 0
0 2 0 0
0 2 0 0
0 2 0 0
2 2 0 0
2 2 0 0
2 2 0 0
2 2 0 0
2 2 0 0
2 2 0 0
2 2 0 0
2 1 0 0
2 1 0 0
2 1 0 0
2 1 0 0
2 1 0 0
2 1 0 0
2 1 0 0
2 1 0 0
2 1 0 0
2 1 0 0
2 1 0 0
2 1 0 0
2 1 0 0
2 1 0 0
2 1 0 0
2 1 0 0
2 1 0 0
2 1 0 0
2 1 0 0
2 1 0 0
2 0 0 0
2 0 0 0
2 0 0 0
2 0 0 0
2 0 0 0
0 0 0 0
0 0 0 0
0 0 0 0
0 0 0 0
0 0 0 0
0 0 0 0
0 0 0 0
0 1 0 0
0 1 0 0
0 1 0 0
0 1 0 0
0 1 0 0
0 1 0 0
0 1 0 0
0 1 0 0
0 1 0 0
0 1 0 0
0 1 0 0
0 1 0 0
0 1 0 0
0 1 0 0
0 1 0 0
0 1 0 0
0 1 0 0
0 1 0 1
0 1 0 1
0 1 0 1
0 1 0 1
0 1 0 1
0 1 0 1
0 1 0 1
0 1 0 1
0 1 0 1
0 1 0 1
0 1 0 1
0 1 0 1
0 1 0 1
0 1 0 1
0 1 0 1
0 0 0 1
0 0 0 1
0 0 0 1
0 0 0 1
0 0 0 1
0 0 0 1
0 0 0 1
0 0 0 1
0 0 0 1
0 0 0 1
0 0 0 1
0 0 0 1
0 0 0 1
0 0 0 1
0 0 0 1
0 0 0 1
0 0 0 1
0 0 0 0
0 0 0 0
0 0 0 0
0 0 0 0
0 0 0 0
0 0 0 0
0 0 0 0
0 0 0 0
0 0 0 0
0 0 0 0
0 0 0 0
0 0 0 0
0 1 0 0
0 1 0 0
0 1 0 0
0 1 0 0
0 1 0 0
0 1 0 0
0 1 0 0
0 1 0 0
0 1 0 0
0 1 0 0
0 1 0 0
0 1 0 0
0 1 0 0
0 1 0 0
0 1 0 0
0 1 0 0
0 1 0 0
0 1 0 0
0 1 0 0
0 1 0 0
0 1 0 0
0 1 0 0
0 1 0 0
0 1 0 0
0 1 0 0
0 1 0 0
0 1 0 0
0 1 0 0
0 1 0 0
0 1 0 0
0 1 0 0
0 1 0 0
0 0 0 0
0 0 0 0
0 0 0 0
0 0 0 0
0 0 0 0
0 0 0 0
0 0 0 0
0 0 0 0
0 0 0 0
0 0 0 0
0 0 0 0
0 0 0 0
0 0 0 0
0 0 0 0
0 1 0 0
0 1 0 0
0 1 0 0
0 1 0 0
0 1 0 0
0 1 0 0
0 1 0 0
0 1 0 0
0 1 0 0
0 1 0 0
0 1 0 0
0 1 0 0
0 1 0 0
0 1 0 0
0 1 0 0
0 1 0 0
0 1 0 0
0 1 0 0
2 1 0 0
2 1 0 0
2 1 0 0
2 1 0 0
2 1 0 0
2 1 0 0
2 1 0 0
2 1 0 0
2 1 0 0
2 1 0 0
2 1 0 0
2 1 0 0
2 1 0 0
2 1 0 0
2 0 0 0
2 2 0 0
2 4 0 0
2 4 0 1
2 4 0 1
2 4 0 1
2 4 0 1
2 4 0 1
2 4 0 1
2 4 0 1
4 4 0 1
4 5 0 1
4 5 0 1
4 5 0 1
4 5 0 1
4 5 0 1
4 5 0 1
4 5 0 1
2 5 0 1
2 5 0 1
2 5 0 1
2 5 0 1
2 5 0 1
2 5 0 1
2 5 0 1
2 5 0 1
2 5 0 1
2 5 0 1
2 5 0 1
2 5 0 1
2 5 0 1
2 5 0 1
2 5 0 1
2 2 0 1
2 1 0 1
2 1 0 0
2 1 0 0
2 1 0 0
2 1 0 0
2 1 0 0
2 1 0 0
2 1 0 0
0 1 0 0
0 0 0 0
0 0 0 0
0 0 0 0
0 0 0 0
0 0 0 0
0 0 0 0
0 0 0 0
0 0 0 0
0 0 0 0
0 0 0 0
0 0 0 0
0 0 0 0
0 0 0 0
0 0 0 0
0 0 0 0
0 0 0 0
0 0 0 0
0 0 0 0
0 0 0 0
0 0 0 0
0 0 0 0
0 0 0 0
0 0 0 0
0 0 0 0
0 0 0 0
0 0 0 0
0 0 0 0
0 0 0 0
0 0 0 0
0 0 0 0
0 0 0 0
0 0 0 0
0 0 0 0
0 0 0 0
0 0 0 0
0 0 0 0
0 0 0 0
0 0 0 0
0 0 0 0
0 0 0 0
0 0 0 0
0 0 0 0
0 0 0 0
0 0 0 0
0 0 0 1
0 0 0 1
0 0 0 1
0 0 0 1
0 0 0 1
0 0 0 1
0 0 0 1
0 0 0 1
0 0 0 1
0 0 0 1
0 0 0 1
0 0 0 1
0 0 0 1
0 0 0 1
0 0 0 1
0 0 0 1
0 0 0 1
0 0 0 1
0 0 0 1
0 0 0 1
0 0 0 1
0 0 0 1
0 0 0 1
0 0 0 1
0 0 0 1
0 0 0 1
0 0 0 1
0 0 0 1
0 0 0 1
0 0 0 1
0 0 0 1
0 0 0 1
0 0 0 0
0 0 0 0
0 0 0 0
0 0 0 0
0 0 0 0
0 0 0 0
0 0 0 0
0 0 0 0
0 0 0 0
0 0 0 0
0 0 0 0
0 0 0 0
0 0 0 0
0 0 0 0
0 0 0 0
0 0 0 0
0 0 0 0
0 0 0 0
0 0 0 0
0 0 0 0
0 0 0 0
0 0 0 0
0 0 0 0
0 0 0 0
0 0 0 0
0 0 0 0
0 0 0 0
0 0 0 0
0 0 0 0
0 0 0 0
0 0 0 0
0 0 0 0
0 0 0 0
0 0 0 0
0 0 0 0
0 0 0 0
0 4 0 0
0 4 0 0
0 4 0 0
0 4 0 0
0 4 0 0
0 4 0 0
0 4 0 0
0 4 0 0
0 4 0 0
0 4 0 0
0 4 0 0
0 4 0 0
0 4 0 0
0 4 0 0
0 4 0 0
0 4 0 0
0 4 0 0
0 4 0 0
0 4 0 0
0 4 0 0
0 4 0 0
0 4 0 0
0 4 0 0
0 4 0 0
0 4 0 0
0 4 0 0
0 4 0 0
0 4 0 0
0 4 0 0
0 4 0 0
0 4 0 0
0 4 0 0
0 0 0 0
0 0 0 0
0 0 0 0
0 0 0 0
0 0 0 0
0 0 0 0
0 0 0 0
0 0 0 0
0 0 0 0
0 0 0 0
0 0 0 0
0 0 0 0
0 0 0 0
0 0 0 0
0 0 0 0
0 0 0 0
0 0 0 0
0 0 0 0
0 0 0 0
0 0 0 0
0 0 0 0
0 0 0 0
0 0 0 0
0 0 0 0
0 0 0 0
0 0 0 0
0 0 0 0
0 0 0 0
0 0 0 0
0 0 0 0
0 0 0 0
0 0 0 0
0 0 0 0
0 0 0 0
0 0 0 0
0 0 0 0
0 0 0 0
2 0 0 0
2 0 0 0
2 0 0 0
2 0 0 0
2 0 0 0
2 0 0 0
2 0 0 0
2 0 0 0
2 0 0 0
2 0 0 0
2 0 0 0
2 0 0 0
2 0 0 0
2 0 0 0
2 0 0 0
2 0 0 0
2 0 0 0
2 0 0 0
2 0 0 0
2 1 0 0
2 1 0 0
2 1 0 0
2 1 0 0
2 1 0 0
2 1 0 0
2 1 0 0
2 1 0 0
2 1 0 0
2 1 0 0
2 1 0 0
2 1 0 0
2 1 0 0
0 1 0 0
0 1 0 0
0 1 0 0
0 1 0 0
0 1 0 0
0 1 1 0
0 1 1 0
0 1 1 0
0 1 1 0
0 1 1 0
0 1 1 0
4 4 1 0
4 5 1 0
4 5 1 0
4 5 1 0
4 5 1 0
4 5 2 0
4 5 2 0
4 5 2 0
4 4 2 0
4 4 2 0
4 4 2 0
4 4 2 0
4 4 2 0
4 4 2 0
4 4 2 0
4 4 2 0
4 4 2 0
4 4 2 0
4 4 2 0
4 4 2 0
4 4 2 0
4 4 2 0
4 5 2 0
4 5 2 0
4 5 2 0
4 5 2 0
4 5 1 0
4 5 1 0
4 5 1 0
4 5 1 0
4 5 1 0
4 5 2 0
0 2 2 0
0 1 2 0
0 1 2 0
0 1 2 0
0 1 2 0
0 1 1 0
0 1 1 0
0 1 1 0
0 1 1 0
0 1 1 0
0 1 1 0
0 1 1 0
0 1 1 0
0 1 1 0
0 1 1 0
0 1 1 0
0 1 1 0
0 1 1 0
0 1 1 0
0 1 1 0
0 1 1 0
0 1 1 0
0 0 1 0
0 0 1 0
0 0 1 0
0 0 1 0
0 0 1 0
0 0 1 0
0 0 1 0
0 0 1 0
0 0 1 0
0 0 0 0
0 0 0 0
0 0 0 0
0 0 0 0
2 0 0 0
2 0 0 0
2 0 0 0
2 0 0 0
2 0 0 0
2 0 0 0
2 0 0 0
2 0 0 0
2 0 0 0
2 0 0 0
2 0 0 0
2 0 0 0
2 0 0 0
2 0 0 0
2 0 0 0
2 0 0 0
2 0 0 0
2 0 0 0
2 0 0 0
2 0 0 0
2 0 0 0
2 0 0 0
2 0 0 0
2 0 0 0
2 0 0 0
2 1 0 0
2 1 0 0
2 1 0 0
2 1 0 0
2 1 0 0
2 1 0 0
2 1 0 0
0 1 0 1
0 1 0 1
0 1 0 1
0 1 0 1
0 1 0 1
0 2 0 1
0 2 0 1
0 2 0 1
0 2 0 1
0 2 0 1
0 2 0 1
0 2 0 1
0 2 0 1
0 2 0 1
0 2 0 1
0 2 0 1
0 2 0 1
0 2 0 1
0 2 0 1
0 2 0 1
0 2 0 1
0 2 0 1
0 2 0 1
0 2 0 1
0 2 0 1
0 1 0 1
0 1 0 1
0 1 0 1
0 1 0 1
0 1 0 1
0 1 0 1
0 1 0 1
0 1 0 0
0 1 0 0
0 1 0 0
0 1 0 0
0 1 0 0
0 0 0 0
0 0 0 0
0 0 0 0
0 0 0 0
0 0 0 0
0 0 0 0
0 0 0 0
0 0 0 0
0 0 0 0
0 0 0 0
0 0 0 0
0 0 0 0
0 0 0 0
0 0 0 0
0 0 0 0
0 0 0 0
0 0 0 0
0 0 0 0
0 0 0 0
0 1 0 0
0 1 0 0
0 1 0 0
0 1 0 0
0 1 0 0
0 1 0 0
0 1 0 0
0 1 0 0
0 1 0 0
0 1 0 0
0 1 0 0
0 1 0 0
0 1 0 0
0 1 0 0
0 1 0 0
0 1 0 0
0 1 0 0
0 1 0 0
0 1 0 0
0 1 0 0
0 1 0 0
0 1 0 0
0 1 0 0
0 1 0 0
0 1 0 0
0 1 0 0
0 1 0 0
0 1 0 0
0 1 0 0
0 1 0 0
0 1 0 0
0 1 0 0
0 0 0 0
0 0 0 0
0 0 0 0
0 0 0 0
0 0 0 0
0 0 0 0
0 0 0 0
0 0 0 0
0 0 0 0
0 0 0 0
0 0 0 0
0 0 0 0
0 0 0 0
0 0 0 0
0 0 0 0
0 0 0 0
0 0 0 0
0 0 0 0
0 0 0 0
0 0 0 0
0 1 0 0
0 1 0 0
0 1 0 0
0 1 0 0
0 1 0 0
0 1 0 0
0 1 0 0
0 2 0 0
0 2 0 0
0 2 0 0
0 2 0 0
0 2 0 0
0 2 0 0
0 2 0 0
0 2 0 0
0 2 0 0
0 2 0 0
0 2 0 0
0 2 0 0
0 2 0 0
0 2 0 0
0 2 0 0
0 2 0 0
0 2 0 0
0 2 0 0
0 2 0 0
0 2 0 0
0 2 0 0
0 2 0 0
0 2 0 0
0 2 0 0
0 2 0 0
0 1 0 0
0 1 0 0
0 1 0 0
0 1 0 0
0 1 0 0
0 1 0 0
0 1 0 0
0 0 0 0
0 0 0 0
0 0 0 0
0 0 0 0
0 0 0 0
0 1 0 0
0 1 0 0
0 1 0 0
0 1 0 0
0 1 0 0
0 1 0 0
0 1 0 0
0 1 0 0
0 1 0 0
0 1 0 0
0 1 0 0
0 1 0 0
0 1 0 0
0 1 0 0
0 1 0 0
0 1 0 0
0 1 0 0
0 1 0 0
0 1 0 0
0 1 0 0
0 1 0 0
0 1 0 0
0 1 0 0
0 1 0 0
0 1 0 0
0 1 0 0
0 1 0 0
0 1 0 0
0 1 0 0
0 1 0 0
0 1 0 0
0 1 0 0
0 0 0 0
0 0 0 0
0 0 0 0
0 0 0 0
0 0 0 0
0 0 0 0
0 0 0 0
0 0 0 0
0 0 0 0
0 0 0 0
0 0 0 0
0 0 0 0
0 0 0 0
0 0 0 0
0 0 0 0
0 0 0 0
0 0 0 0
0 0 0 0
0 0 0 0
0 0 0 0
0 0 0 0
0 0 0 0
0 0 0 0
0 0 0 0
0 0 0 0
0 0 0 0
0 0 0 0
0 0 0 0
0 0 0 0
0 0 0 0
0 0 0 0
0 1 0 0
2 1 0 0
2 1 0 0
2 1 0 0
2 1 0 0
2 1 0 0
2 1 0 0
2 1 0 0
2 1 0 0
2 1 0 0
2 1 0 0
2 1 0 0
2 1 0 0
2 1 0 0
2 1 0 0
2 1 0 0
2 1 0 0
2 1 0 0
2 1 0 0
2 1 0 0
2 1 0 0
2 1 0 0
2 1 0 0
2 1 0 0
2 1 0 0
2 1 0 0
2 1 0 0
2 1 0 0
2 1 0 0
2 1 0 0
2 1 0 0
2 1 0 0
2 0 0 0
0 0 0 0
0 0 0 0
0 0 0 0
0 0 0 0
0 0 0 0
0 0 0 0
2 1 0 0
2 1 0 0
2 1 0 0
2 1 0 0
2 1 0 0
2 1 0 0
2 1 0 0
2 1 0 0
2 1 0 0
2 1 0 0
2 1 0 0
2 1 0 0
2 1 0 0
2 1 0 0
2 1 0 0
2 1 1 0
2 1 1 0
2 1 1 0
2 1 1 0
5 1 1 0
5 1 1 0
5 1 1 0
5 1 1 0
5 1 1 0
5 1 1 0
5 1 1 0
5 1 1 0
5 1 1 0
5 1 1 0
5 1 1 0
5 1 1 0
5 1 1 0
4 0 1 0
4 0 1 0
4 0 1 0
4 0 1 0
4 0 1 0
4 0 1 0
4 0 1 0
4 0 1 0
4 0 1 0
4 0 1 0
4 0 1 0
4 0 1 0
4 0 1 0
4 0 1 0
4 0 1 0
4 0 0 0
4 0 0 0
4 0 0 0
4 0 0 0
0 0 0 0
0 0 0 0
0 0 0 0
0 0 0 0
0 0 0 0
0 0 0 0
0 0 0 0
0 0 0 0
0 0 0 0
0 0 0 0
0 0 0 0
0 0 0 0
0 0 0 0
0 0 0 0
0 0 0 0
0 0 0 0
0 0 0 0
0 0 0 0
0 0 0 0
0 0 0 0
0 0 0 0
0 0 0 0
0 0 0 0
0 0 0 0
0 0 0 0
0 0 0 0
0 0 0 0
0 0 0 0
0 0 0 0
0 0 0 0
0 0 0 0
0 0 0 0
0 0 0 0
0 0 0 0
0 0 0 0
0 0 0 0
0 0 0 0
0 0 0 0
0 0 0 0
0 0 0 0
0 0 0 0
0 0 0 0
0 0 0 0
2 0 1 0
2 0 1 0
2 0 1 0
2 0 1 0
2 0 1 0
2 0 1 0
2 0 1 0
2 0 1 0
2 0 1 0
2 0 1 0
2 0 1 0
2 0 1 0
2 0 1 0
2 0 1 0
2 0 1 0
2 0 1 0
2 0 1 0
2 0 1 0
2 0 1 0
2 0 1 0
2 1 1 0
2 1 1 0
2 1 1 0
2 1 1 0
2 1 1 0
2 1 1 0
2 1 1 0
2 1 1 0
2 1 1 0
2 1 1 0
2 1 1 0
2 1 1 0
0 1 0 0
0 1 0 0
0 1 0 0
0 1 0 0
0 1 0 0
0 1 0 0
0 1 0 0
0 1 0 0
0 1 0 0
0 1 0 0
0 1 0 0
0 1 0 0
0 1 0 0
0 1 0 0
0 1 0 0
0 1 0 0
0 1 0 0
0 1 0 0
0 1 0 0
0 1 0 0
0 0 0 0
0 0 0 0
0 0 0 0
0 0 0 0
0 0 0 0
0 0 0 0
0 0 0 0
0 0 0 0
0 1 0 0
0 1 0 0
0 1 0 0
0 1 0 0
0 1 0 0
0 1 0 0
0 2 1 0
0 2 1 0
0 2 1 0
0 2 1 0
0 2 2 0
0 2 2 0
0 2 2 0
0 2 2 0
0 2 2 0
0 4 2 0
0 4 2 0
0 4 2 0
0 4 2 0
0 4 2 0
0 4 2 0
0 4 2 0
0 4 2 0
0 5 2 0
0 6 2 0
0 7 2 0
0 7 2 0
0 7 2 0
0 7 2 0
0 7 2 0
0 7 2 0
0 7 2 0
0 7 2 0
0 7 2 0
2 7 2 0
2 7 2 0
2 7 3 0
2 7 3 0
2 6 2 0
2 6 2 0
2 6 2 0
2 6 2 0
2 6 1 0
2 6 1 0
2 6 1 0
2 6 1 0
4 6 1 0
4 5 1 0
4 5 1 0
4 5 1 0
4 5 1 0
4 6 1 0
4 6 1 0
4 6 1 0
4 10 1 1
4 8 1 1
4 7 1 1
4 6 1 1
4 6 1 1
4 6 1 1
4 6 1 1
4 6 1 1
4 6 1 1
4 6 1 1
4 5 1 1
4 5 1 1
2 5 1 1
2 5 1 1
2 5 0 1
4 5 0 1
4 5 0 1
4 5 0 1
4 6 0 1
4 6 0 1
4 6 0 1
4 6 0 1
4 6 0 1
4 6 0 1
2 6 0 1
2 6 0 1
2 6 0 1
2 6 0 1
2 6 0 1
2 5 0 1
2 5 0 1
2 5 0 1
2 1 0 0
2 1 0 0
2 1 0 0
2 1 1 0
2 1 1 0
2 1 1 0
2 1 1 0
2 1 1 0
2 1 1 0
2 1 1 0
2 1 1 0
2 1 1 0
2 1 1 0
2 1 1 0
2 1 1 0
0 1 1 0
0 1 1 0
0 1 1 0
0 0 1 0
0 0 1 0
0 0 1 0
0 0 1 0
0 0 1 0
0 0 1 0
0 0 1 0
0 0 1 0
0 0 1 0
0 0 1 0
0 0 1 0
0 0 1 0
0 0 1 0
0 0 1 0
0 0 1 0
0 0 1 0
0 0 1 0
0 0 0 0
0 0 0 0
0 0 0 0
0 0 0 0
0 0 0 0
0 0 0 0
0 0 0 0
0 0 0 0
0 0 0 0
0 0 0 0
0 0 0 0
0 0 0 0
0 0 0 0
0 0 0 0
0 0 0 0
0 0 0 0
0 0 0 0
0 0 0 0
0 0 0 0
0 0 0 0
0 0 0 0
0 0 0 0
0 0 0 0
0 0 0 0
0 0 0 0
0 0 0 0
0 0 0 0
0 0 0 0
0 0 0 0
0 0 0 0
0 0 0 0
2 0 0 0
2 0 0 0
2 0 0 0
2 0 0 0
2 0 0 0
2 0 0 0
2 0 0 0
2 0 0 0
2 0 0 0
2 0 0 0
2 0 0 0
2 0 0 0
2 0 0 0
2 0 0 0
2 0 0 0
2 0 0 0
2 0 0 0
2 0 0 0
2 0 0 0
2 0 0 0
2 0 0 0
2 0 0 0
2 0 0 0
2 0 0 0
4 0 0 0
4 0 0 0
4 0 0 0
4 0 0 0
4 0 0 0
4 0 0 0
4 0 0 0
4 0 0 0
2 0 0 0
2 0 0 0
2 0 0 0
2 0 0 0
2 0 0 0
2 0 0 0
2 0 0 0
2 0 0 0
4 0 0 0
4 0 0 0
4 0 0 0
4 2 0 0
4 2 0 0
4 2 0 0
4 2 0 0
4 2 0 0
4 2 0 0
4 2 0 0
4 2 0 0
4 2 0 0
4 2 0 0
4 2 0 0
4 2 0 0
4 2 0 0
2 2 0 0
2 2 0 0
2 2 0 0
2 2 0 0
2 2 0 0
2 2 0 0
2 2 0 0
2 2 0 0
2 2 0 0
2 2 0 0
2 2 0 0
2 2 0 0
2 2 0 0
2 2 0 0
2 2 0 0
2 2 0 0
0 2 0 0
0 2 0 0
0 2 0 0
0 0 0 0
0 0 0 0
0 0 0 0
0 0 0 0
0 0 0 0
0 0 0 0
0 0 0 0
0 0 0 0
0 0 0 0
0 0 0 0
0 0 0 0
0 0 0 0
0 0 0 0
0 0 0 0
0 0 0 0
0 0 0 0
0 0 0 0
0 0 0 0
0 0 0 0
0 0 0 0
0 0 0 0
0 0 0 0
0 0 0 0
0 0 0 0
0 1 0 0
0 1 0 0
0 1 0 0
0 1 0 0
0 1 0 0
0 1 0 0
0 1 0 0
0 1 0 0
0 1 0 0
0 1 0 0
0 1 0 0
0 1 0 0
0 1 0 0
0 1 0 0
0 1 0 0
0 1 0 0
0 1 0 0
0 1 0 0
0 1 0 0
0 1 0 0
0 1 0 0
0 1 0 0
0 1 0 0
0 1 0 0
0 1 0 0
0 1 0 0
0 1 0 0
0 1 0 0
0 1 0 0
0 1 0 0
0 1 0 0
0 1 0 0
0 0 0 0
0 0 0 0
0 0 0 0
0 0 0 0
0 0 0 0
0 0 0 0
0 0 0 0
0 0 0 0
0 0 0 0
0 0 0 0
0 0 0 0
0 0 0 0
0 0 0 0
0 0 0 0
0 0 0 0
0 0 0 0
0 0 0 0
0 0 0 0
0 0 0 0
0 0 0 0
0 0 0 0
0 0 0 0
0 1 0 0
0 1 0 0
0 1 0 0
0 1 0 0
0 1 0 0
0 1 0 0
0 1 0 0
0 1 0 0
0 1 0 0
0 1 0 0
0 1 0 0
0 1 0 0
0 1 0 0
0 1 0 0
0 1 0 0
0 2 0 0
0 2 0 0
0 2 0 0
0 2 0 0
0 2 0 0
0 2 0 0
0 2 0 0
0 2 0 0
0 2 0 0
0 2 0 0
0 2 0 0
0 2 0 0
0 2 0 0
0 2 0 0
0 2 0 0
0 2 0 0
0 2 0 0
0 1 0 0
0 1 0 0
0 1 0 0
0 1 0 0
0 1 0 0
0 1 0 0
0 1 0 0
0 1 0 0
0 1 0 0
0 1 0 0
0 1 0 0
0 1 0 0
0 1 0 0
0 1 0 0
0 1 0 0
0 0 0 0
0 0 0 0
0 0 0 0
0 0 0 0
0 0 0 0
0 0 0 0
0 0 0 0
0 0 0 0
0 0 0 0
0 0 0 0
0 0 0 0
0 0 0 0
0 0 0 0
0 0 0 0
0 0 0 0
0 0 0 0
0 0 0 0
0 0 0 0
0 0 0 0
0 0 0 0
0 0 0 0
0 0 0 0
0 0 0 0
0 1 0 0
0 1 0 0
2 1 0 0
2 1 0 0
2 1 0 0
2 1 0 0
2 1 0 0
2 1 0 0
2 1 0 0
2 1 0 0
2 1 0 0
2 1 0 0
2 1 0 0
4 1 0 0
4 1 0 0
4 1 0 0
4 1 1 0
4 1 1 0
4 1 1 0
4 1 1 0
4 1 1 0
4 1 1 0
4 1 1 0
4 1 1 0
4 1 1 0
4 1 1 0
4 1 1 0
4 1 1 0
4 1 1 0
4 1 1 0
4 2 1 0
4 2 1 0
4 1 1 0
4 1 1 1
2 1 1 1
2 1 1 1
2 1 1 1
2 1 1 1
2 1 1 1
4 1 1 1
4 1 1 1
4 1 1 1
4 1 1 1
4 1 2 1
4 2 2 1
2 2 2 1
2 2 2 1
2 2 2 1
2 2 2 2
2 2 2 2
2 2 2 2
2 2 2 2
2 2 2 2
2 2 2 2
2 2 2 2
2 2 2 2
2 2 2 2
2 2 2 2
2 2 2 2
2 2 2 2
2 2 3 2
2 2 3 2
2 1 3 2
2 1 3 2
2 1 3 2
2 1 3 1
2 1 4 1
2 1 4 1
2 1 4 1
2 1 4 1
2 1 4 1
0 1 4 1
0 1 4 1
0 1 4 1
0 1 4 1
0 1 3 1
0 0 3 1
0 0 3 1
0 0 3 1
0 0 3 1
0 0 2 0
0 0 2 0
0 0 2 0
0 0 2 0
0 0 2 1
0 0 2 1
0 0 3 1
0 1 3 1
0 1 3 1
0 1 3 1
0 1 3 1
0 1 3 1
0 1 2 1
0 1 2 1
0 1 2 1
0 1 2 1
0 1 2 1
0 1 2 1
0 1 1 1
0 1 1 1
0 1 1 1
0 1 1 1
0 1 1 1
0 1 1 1
0 1 1 1
0 1 1 1
0 1 1 1
0 1 1 1
0 1 1 1
0 1 1 1
0 1 1 1
0 1 1 1
0 1 1 1
0 1 1 1
0 1 1 1
0 1 1 1
0 1 1 0
0 1 1 0
0 1 0 0
0 0 0 0
0 0 0 0
0 0 0 0
2 0 0 0
2 0 0 0
2 0 0 0
2 0 0 0
2 0 0 0
2 0 0 0
2 0 0 0
2 0 0 0
2 0 0 0
2 0 0 0
2 0 0 0
2 0 0 0
2 1 0 0
2 1 0 0
2 1 0 0
2 1 0 0
2 1 0 0
2 1 0 0
2 1 0 0
2 1 0 0
2 1 0 0
2 1 0 0
2 1 0 0
2 1 0 0
2 1 0 0
2 1 0 0
2 1 0 0
2 1 0 0
2 1 0 0
4 1 0 0
4 1 0 0
4 1 0 0
2 1 0 0
2 1 0 0
2 1 0 0
2 1 0 0
2 1 0 0
2 1 0 0
2 1 0 0
2 1 0 0
2 1 0 0
2 1 0 0
2 1 0 0
2 1 0 0
2 0 0 0
2 0 0 0
2 0 1 0
2 0 2 1
4 0 2 1
4 0 2 1
4 0 2 1
4 0 2 1
4 0 2 1
4 0 2 1
4 1 2 1
4 1 2 1
4 1 2 1
4 1 2 1
4 1 2 1
4 1 2 1
4 1 2 1
2 1 2 1
2 1 2 1
2 1 2 1
2 1 2 1
2 1 2 1
2 1 2 1
2 1 2 1
2 1 2 1
2 1 2 1
2 1 2 1
2 1 2 1
2 1 2 1
2 1 2 1
2 1 2 1
2 1 2 1
4 1 2 1
4 1 2 1
4 1 1 1
4 1 0 0
2 1 0 0
2 1 0 0
2 1 0 0
2 1 0 0
2 1 0 1
2 1 0 1
4 0 0 1
4 0 0 1
4 0 0 1
4 0 0 1
4 0 0 1
4 0 0 1
4 0 0 1
4 0 0 1
4 0 0 1
4 0 0 1
4 0 0 1
4 0 0 1
4 0 0 1
4 0 0 1
4 0 0 1
4 0 0 1
4 0 0 1
4 0 0 1
4 0 0 1
4 1 0 1
4 1 0 1
4 1 0 1
2 1 0 1
2 1 0 1
2 1 0 1
2 1 0 1
2 1 0 1
2 1 0 1
2 1 0 1
2 1 0 1
2 1 0 0
2 2 0 0
0 2 0 0
0 2 0 0
0 2 0 0
0 2 0 0
0 2 0 0
0 2 0 0
0 2 0 0
0 2 0 0
0 2 0 1
0 2 0 1
0 2 0 1
0 2 0 1
0 2 0 1
0 2 0 1
0 2 0 1
0 2 0 1
0 2 0 1
0 2 0 1
0 2 0 1
0 1 0 1
0 1 0 1
0 1 0 1
0 1 0 1
0 1 0 1
0 1 0 1
0 1 0 1
0 2 1 2
0 2 1 2
0 2 1 2
0 2 1 2
0 2 1 2
0 1 1 2
0 1 1 2
0 1 1 2
0 1 1 2
0 1 1 2
0 1 1 2
0 1 1 2
0 1 1 2
0 1 1 2
0 1 1 1
0 1 1 1
2 1 1 1
2 1 1 1
2 1 1 1
2 1 1 1
2 1 2 1
2 1 2 1
2 1 2 1
2 1 2 1
2 1 2 1
2 1 2 1
2 1 2 1
2 1 2 1
2 1 2 1
2 1 2 1
2 1 2 1
2 1 2 1
2 0 1 0
2 0 1 0
2 0 1 0
2 0 1 0
2 0 1 0
2 0 1 0
2 0 1 0
2 0 1 0
2 0 1 0
2 0 1 0
2 0 1 0
2 0 1 0
2 0 1 0
2 0 1 0
2 0 1 0
2 0 1 0
0 0 1 0
0 0 1 0
0 0 1 0
0 0 1 0
0 0 0 0
0 0 0 0
0 0 0 0
0 0 0 0
0 0 0 0
0 0 0 0
0 0 0 0
0 0 0 0
0 0 0 0
0 0 0 0
0 0 0 0
0 0 0 0
0 0 0 0
0 0 0 0
0 0 0 0
0 0 0 0
0 0 0 0
0 0 0 0
0 0 0 0
0 0 0 0
0 0 0 0
0 0 0 0
0 0 0 0
0 0 0 0
0 0 0 0
0 0 0 0
0 0 0 0
0 0 0 0
0 0 0 0
0 0 0 0
0 0 0 0
0 0 0 0
0 0 0 0
0 0 0 0
0 0 0 0
0 0 0 0
0 0 0 0
0 0 0 0
0 0 0 0
0 0 0 0
0 0 0 0
0 0 0 0
0 0 0 0
0 0 0 0
0 0 0 0
0 0 0 0
0 0 0 0
0 0 0 0
0 0 0 0
0 0 0 0
0 0 0 0
0 0 0 0
0 0 0 0
0 0 0 0
0 0 0 0
0 0 0 0
0 0 0 0
0 0 0 0
0 0 0 0
0 0 0 0
0 0 0 0
0 0 0 0
0 0 0 0
0 0 0 0
0 0 0 0
0 0 0 0
0 0 0 0
0 0 0 0
0 0 0 0
0 0 0 0
0 0 0 0
0 0 0 0
0 0 0 0
0 0 0 0
0 0 0 0
0 0 0 0
0 0 0 0
0 0 0 0
0 0 0 0
0 0 0 0
0 0 0 0
0 0 0 0
0 0 0 0
0 0 0 0
0 0 0 0
0 0 0 0
0 0 0 0
0 0 0 0
0 0 0 0
0 0 0 0
0 0 0 0
0 0 0 0
0 0 0 0
0 0 0 0
4 0 0 0
4 0 0 0
4 1 1 1
4 1 1 1
4 1 1 1
4 1 1 1
4 1 1 1
4 2 1 1
4 2 1 2
4 4 4 7
4 4 4 7
4 4 4 7
4 4 4 7
4 5 5 7
4 5 6 7
4 5 6 7
4 5 6 8
4 5 6 8
4 5 6 8
4 5 8 10
4 5 8 10
4 5 8 10
4 5 8 10
4 5 8 10
4 5 8 10
4 5 8 10
4 5 8 10
4 5 8 10
4 6 8 10
4 6 8 10
5 6 8 10
7 6 8 10
4 6 8 10
4 6 9 12
4 5 8 10
4 5 8 10
4 5 9 10
4 5 9 12
5 5 11 13
5 5 12 13
5 5 12 12
5 4 10 7
5 4 10 7
5 4 10 7
5 4 10 7
5 2 9 7
5 2 8 7
5 2 8 9
5 2 9 8
5 4 11 12
5 4 11 12
7 4 9 9
7 4 9 9
7 4 9 9
7 4 10 9
7 4 11 9
7 4 11 9
7 4 11 9
7 4 11 10
7 4 11 12
7 2 11 12
7 2 11 12
5 2 11 13
5 2 11 14
5 2 11 14
5 2 10 14
5 2 10 14
5 4 10 14
5 4 9 14
5 4 9 13
4 4 7 12
4 2 6 12
4 2 6 13
4 2 5 14
4 2 5 14
4 2 5 15
4 4 6 15
4 5 6 15
4 7 6 15
4 7 10 15
4 7 9 16
4 7 7 14
4 7 8 14
2 7 8 14
2 7 8 14
2 7 8 14
2 7 8 14
2 7 7 14
2 7 7 14
2 7 7 14
2 7 7 13
2 7 7 12
2 7 8 12
2 7 8 12
2 7 8 10
0 7 8 9
0 7 8 9
0 7 8 8
0 7 8 8
0 6 8 8
0 6 8 8
0 6 8 8
0 6 8 8
0 7 8 8
0 7 8 7
0 7 8 6
0 7 8 7
0 7 8 7
0 6 7 7
0 5 8 7
0 2 8 7
2 2 4 5
2 2 4 3
2 1 4 2
2 1 3 2
2 1 5 3
2 1 5 3
2 1 5 3
2 1 4 3
2 2 4 3
2 2 4 3
2 2 4 3
2 2 4 3
2 2 5 3
2 2 4 3
2 2 4 3
2 2 5 3
2 2 5 3
2 2 5 3
2 2 5 3
2 2 5 3
2 2 5 3
2 2 5 3
2 2 5 3
2 2 5 3
2 1 5 3
2 1 5 5
2 1 5 5
2 1 5 3
2 1 6 2
2 1 6 2
2 1 5 2
2 1 5 2
0 1 5 2
2 2 5 2
2 2 5 2
4 2 5 2
4 2 3 1
4 2 4 1
4 2 4 1
4 2 4 1
5 1 4 1
5 1 4 1
5 1 4 1
5 1 4 1
5 1 3 1
5 1 3 1
5 1 3 1
5 1 2 1
5 1 2 1
7 1 2 1
7 1 2 1
7 1 2 1
7 1 2 1
7 1 2 1
7 1 2 1
7 1 2 1
7 1 2 1
7 1 2 0
7 1 3 0
7 1 3 0
7 1 2 0
7 1 2 0
7 1 2 0
7 1 2 0
7 1 2 1
5 0 2 1
5 0 2 1
4 0 2 2
4 0 2 2
4 0 1 3
4 0 2 3
4 0 2 3
2 0 2 3
2 0 2 3
2 0 2 3
2 0 2 3
2 0 2 3
2 0 2 3
2 0 2 3
2 0 2 5
2 0 2 5
0 0 2 5
0 0 2 5
0 1 4 5
0 5 6 6
0 5 6 6
0 6 6 7
0 6 6 7
0 6 6 7
0 6 6 7
0 6 7 7
0 6 7 7
0 6 7 7
0 6 7 7
0 6 7 7
0 6 7 7
0 6 7 6
0 6 7 6
0 6 7 7
0 6 7 6
0 6 7 6
0 6 7 5
0 6 6 5
0 6 6 6
2 6 6 6
2 6 8 6
2 6 8 6
2 6 8 6
2 6 8 6
2 6 8 6
2 6 9 6
2 6 11 5
2 6 11 5
2 6 14 5
2 6 14 5
2 6 12 6
2 2 10 5
2 2 10 5
2 1 10 3
2 1 10 3
2 1 10 3
2 1 10 3
2 1 8 3
2 1 8 3
2 1 8 3
2 1 8 3
2 1 8 3
2 1 8 3
2 1 8 3
2 4 8 3
2 4 8 2
2 4 8 2
2 4 8 2
2 4 8 2
2 5 8 3
2 5 8 2
0 6 11 7
0 6 9 8
0 6 9 8
0 6 10 8
0 6 10 8
0 6 10 8
0 6 9 8
0 6 7 8
2 6 7 8
2 6 4 8
2 6 5 8
2 5 5 7
2 5 5 7
2 5 5 7
2 5 5 7
2 5 5 7
2 5 5 7
2 5 5 7
2 5 5 8
2 5 5 8
2 5 5 8
2 5 5 8
2 5 5 8
4 5 5 8
4 5 5 8
4 2 6 8
4 2 6 8
4 2 6 8
4 2 6 8
4 2 6 8
4 1 6 7
4 1 6 7
4 0 3 2
4 0 3 1
4 0 3 1
4 0 2 1
4 1 2 1
4 2 2 2
4 2 2 3
4 2 2 3
2 2 2 3
2 2 2 3
2 2 1 3
4 2 2 3
4 2 2 3
4 2 2 3
4 2 2 3
4 2 2 3
4 2 2 3
4 2 2 3
4 2 2 2
4 2 2 2
4 2 2 2
4 2 2 2
4 2 2 2
2 2 2 2
2 2 3 3
2 2 2 3
2 2 2 3
2 2 2 3
2 2 3 3
2 4 4 5
2 4 4 5
2 5 4 5
4 5 4 5
4 5 5 5
4 5 6 5
4 6 6 5
4 5 6 5
5 4 6 3
5 4 6 2
5 4 6 2
5 4 7 2
5 4 7 2
5 4 7 2
4 4 6 2
4 4 6 2
4 4 6 2
4 4 6 2
4 4 6 2
4 4 6 2
4 4 6 2
4 4 6 2
4 4 6 2
5 4 6 2
5 4 6 2
5 5 6 2
5 5 6 2
5 5 5 1
5 5 5 1
5 5 5 1
5 5 5 1
5 5 4 1
5 4 3 0
5 4 3 0
5 2 3 0
4 2 3 0
4 2 2 0
4 4 1 0
4 2 1 0
4 2 1 0
2 2 1 0
2 2 1 0
2 2 1 0
2 2 0 0
2 2 0 0
2 2 0 0
2 2 0 0
2 2 0 0
2 2 0 0
2 2 0 0
2 2 0 0
2 2 0 0
2 4 0 0
2 4 0 0
2 4 0 0
0 4 0 0
0 4 0 0
0 2 0 0
0 2 0 0
0 2 0 0
0 2 0 0
0 2 0 0
0 2 0 0
0 2 0 0
0 2 0 0
0 2 0 0
0 2 0 0
0 2 0 0
0 2 0 0
0 1 0 0
0 1 0 0
0 1 0 0
0 1 0 0
0 2 0 0
0 5 0 0
0 5 0 0
0 5 0 1
0 5 0 1
0 5 0 1
0 5 0 1
0 5 0 1
0 5 0 1
0 5 0 1
0 5 0 1
0 4 0 1
0 4 0 1
0 4 0 1
0 4 0 1
0 4 0 1
0 4 0 1
0 4 0 1
0 4 0 1
0 4 0 1
0 4 0 1
0 4 0 1
0 4 0 1
0 4 0 1
0 4 0 1
0 4 0 1
0 4 0 1
0 4 0 1
0 4 0 2
0 4 0 2
0 4 0 2
0 4 0 2
0 2 0 2
0 0 0 2
0 0 0 2
0 0 0 1
0 0 0 1
0 0 0 1
0 0 0 1
0 0 0 1
0 0 0 1
0 0 0 1
0 0 0 1
0 0 0 1
0 0 0 1
0 0 0 1
0 0 0 1
0 0 0 1
0 0 0 1
0 0 0 1
0 0 0 1
0 0 0 1
0 0 0 1
0 0 0 1
0 0 0 1
0 0 0 1
0 0 0 1
0 0 0 1
0 0 0 1
0 0 0 1
0 0 0 0
0 0 0 0
0 0 0 0
0 0 0 0
0 0 0 0
0 0 0 0
0 0 0 0
0 0 0 0
0 0 0 0
0 0 0 0
0 0 0 0
0 0 0 0
0 0 0 0
0 0 0 0
0 0 0 0
0 0 0 0
0 0 0 0
0 0 0 0
0 0 0 0
0 0 0 0
0 0 0 0
0 0 0 0
0 0 0 0
0 0 0 0
0 0 0 0
0 0 0 0
0 0 0 0
0 0 0 0
0 0 0 0
0 0 0 0
0 0 0 0
0 0 0 0
0 0 0 0
0 0 0 0
0 0 0 0
0 0 0 0
0 0 0 0
0 0 0 0
0 0 0 0
0 0 0 0
0 0 0 0
0 0 0 0
0 0 0 0
0 0 0 0
0 0 0 0
0 0 0 0
0 0 0 0
0 0 0 0
0 0 0 0
0 0 0 0
0 0 0 0
0 0 0 0
0 0 0 0
0 0 0 0
0 0 0 0
0 0 0 0
0 0 0 0
0 0 0 0
0 0 0 0
0 0 0 0
0 0 1 0
0 0 1 0
0 0 1 0
0 0 1 0
0 0 1 0
0 0 1 0
0 0 1 0
0 0 1 0
0 0 1 0
0 0 1 0
0 0 1 0
0 0 1 0
0 0 1 0
0 0 1 0
0 0 1 0
0 0 1 0
0 0 1 0
0 0 1 0
0 0 1 0
0 0 1 0
0 0 1 0
0 0 1 0
0 0 1 0
0 0 1 2
2 0 2 2
4 2 2 3
4 2 2 3
4 2 2 3
4 2 2 3
4 2 2 3
4 2 2 3
4 2 2 3
4 2 1 3
4 2 1 3
4 4 1 3
4 4 1 3
4 4 1 3
4 4 1 3
4 4 1 3
4 4 1 3
4 4 1 3
4 4 1 3
4 4 1 3
4 4 1 3
4 4 1 3
4 4 1 3
4 4 1 3
4 4 1 3
4 4 1 3
4 4 1 3
4 4 3 3
4 4 3 3
4 4 3 3
4 4 3 3
4 4 3 3
4 4 3 1
2 4 2 1
0 1 2 0
0 1 2 0
0 1 2 0
0 1 2 0
0 1 2 0
0 1 2 0
0 1 2 0
0 1 2 0
0 1 2 0
0 0 2 0
0 0 6 0
0 0 6 0
0 0 6 0
0 0 6 0
0 0 6 0
0 0 6 0
0 0 6 0
0 0 6 0
0 0 6 0
0 0 7 0
0 0 7 0
0 0 7 0
0 0 7 0
0 0 7 0
0 0 7 0
0 0 5 0
0 0 5 0
0 0 5 0
0 0 5 0
0 0 5 0
0 1 5 0
0 1 5 0
0 1 5 0
0 1 5 0
0 1 5 0
0 1 5 0
0 1 5 0
0 1 5 0
0 1 5 0
2 1 5 0
2 1 6 2
2 1 6 3
2 2 2 3
2 2 3 7
2 5 6 9
2 5 6 9
2 5 6 9
2 5 6 9
4 5 8 10
4 5 8 10
4 5 8 10
4 5 7 10
4 5 7 10
4 5 7 10
4 5 7 10
4 5 7 10
4 5 8 10
4 5 9 10
4 5 9 10
4 5 9 10
4 5 11 12
4 5 12 12
4 4 13 13
4 5 14 13
4 5 14 13
4 5 15 13
4 5 15 13
4 5 15 13
4 5 15 13
5 5 16 14
5 5 16 14
4 5 16 14
4 5 16 12
4 5 16 10
4 4 17 10
4 4 16 7
4 1 13 6
4 1 14 6
4 1 14 6
4 1 14 6
2 2 12 5
2 2 12 5
2 2 12 5
2 2 12 5
2 2 12 5
2 2 12 5
2 2 12 5
2 2 12 5
2 2 11 5
2 2 10 5
2 2 11 5
2 2 11 6
2 2 9 7
2 2 8 7
2 2 7 6
2 1 6 6
2 1 6 6
2 1 5 6
2 1 8 6
2 1 8 6
2 1 8 7
0 2 9 6
2 4 14 7
2 4 14 7
2 4 13 7
2 4 13 7
2 4 12 8
2 4 12 8
2 4 12 7
2 4 11 7
2 4 11 7
2 4 12 7
2 2 12 7
2 4 12 7
2 4 12 7
4 5 13 8
4 5 13 8
5 5 13 8
5 5 14 9
5 5 14 9
5 6 15 10
5 6 15 10
5 6 14 10
5 6 14 9
5 6 14 7
5 6 14 7
5 6 14 8
5 6 14 8
5 6 14 8
5 6 14 8
5 6 12 8
5 6 12 8
9 6 13 7
9 5 11 7
7 4 6 6
9 4 7 6
9 5 9 8
9 5 9 8
9 5 9 7
9 5 9 7
9 5 10 7
9 5 10 7
9 5 10 7
9 5 9 7
9 5 9 7
11 4 10 7
11 5 10 7
9 5 9 6
9 5 9 6
7 6 9 7
9 6 9 6
11 6 11 7
11 5 10 6
11 5 10 6
11 5 10 6
11 5 10 6
11 5 10 6
11 5 10 6
11 5 10 5
11 5 10 5
11 5 10 5
11 6 10 5
11 6 9 5
11 6 9 5
7 6 8 5
7 6 9 5
7 6 9 5
7 10 8 6
7 10 6 3
7 10 8 3
9 10 8 3
9 10 9 3
9 10 8 3
9 10 8 3
9 10 8 3
9 10 9 3
9 11 9 3
7 11 8 3
7 10 8 3
7 8 8 3
7 8 8 3
7 7 8 2
5 7 7 2
4 7 5 1
4 7 5 1
4 7 5 1
4 7 7 1
5 7 8 3
5 7 8 3
5 8 8 3
5 8 9 3
7 8 9 3
7 8 9 3
7 7 9 5
7 7 9 5
7 7 9 5
7 7 9 5
7 7 8 5
7 7 8 5
5 4 8 3
5 2 8 3
5 2 6 3
4 2 6 3
4 2 5 3
5 2 6 3
5 2 6 3
5 2 7 3
5 2 6 3
5 1 7 3
5 1 7 3
7 1 7 3
7 1 7 3
7 1 7 3
11 1 7 3
11 1 7 3
11 1 7 5
11 1 7 5
12 1 8 5
16 4 6 7
14 4 7 6
14 4 7 6
14 2 7 7
14 2 6 7
12 4 6 7
12 4 6 7
16 4 6 6
16 4 6 6
16 4 6 6
16 5 7 6
16 5 7 6
16 5 7 6
16 5 7 6
16 5 7 6
16 5 7 6
16 5 7 6
16 5 7 6
14 5 6 6
14 5 6 6
14 5 6 6
14 5 6 6
14 5 5 6
14 5 5 6
12 7 5 6
12 7 5 6
12 7 5 6
11 7 5 6
11 7 5 6
11 7 5 5
12 7 5 5
11 7 4 5
7 5 4 2
7 5 2 1
7 7 3 1
7 7 4 0
7 7 4 0
7 7 6 2
7 7 6 2
4 7 6 2
4 7 6 2
4 7 6 2
4 6 5 2
4 6 5 2
4 7 6 3
4 7 6 3
4 7 6 3
4 7 6 3
4 7 6 3
4 7 6 3
4 7 6 3
4 7 6 3
4 7 5 3
4 7 5 3
4 11 5 3
4 11 5 3
5 12 9 5
5 12 9 5
5 12 9 5
4 12 12 5
4 12 12 5
4 12 12 5
2 12 12 5
2 12 12 5
2 12 12 5
2 12 12 5
2 10 11 5
2 10 10 6
4 10 10 6
4 8 8 3
4 8 8 3
4 8 8 3
4 8 8 3
4 8 8 3
4 8 8 3
4 8 8 3
4 7 7 2
4 7 7 2
4 7 7 2
4 7 7 2
4 7 7 2
4 7 7 2
4 7 7 2
4 7 7 2
4 7 7 2
4 7 7 2
4 4 7 3
4 4 7 3
2 0 4 2
2 0 4 2
2 0 4 2
4 1 1 2
4 1 1 2
4 1 1 2
4 1 1 2
4 1 1 2
4 1 1 2
4 1 1 2
4 1 1 2
4 1 1 1
2 1 1 1
2 1 1 1
2 1 1 1
2 1 1 1
2 1 1 1
2 1 1 1
2 1 1 1
2 1 1 1
2 1 1 1
2 1 1 1
2 1 1 1
2 1 1 1
2 1 1 1
2 1 1 1
2 1 1 1
2 1 1 1
2 1 1 1
2 1 1 1
2 1 1 0
2 1 1 0
2 1 0 0
2 1 0 0
2 1 0 0
0 0 0 0
0 0 0 0
0 0 0 0
0 0 0 0
0 0 0 0
0 0 0 0
0 0 0 0
0 0 0 0
0 0 0 0
0 0 0 0
0 0 0 0
0 0 0 1
0 0 0 1
0 0 0 1
0 0 0 1
0 0 0 1
0 0 0 1
0 0 0 1
0 0 0 1
0 0 0 1
0 0 0 1
0 0 0 1
0 0 0 1
0 0 0 1
0 0 0 2
0 0 0 2
0 0 1 2
0 0 2 2
0 0 2 2
0 1 4 2
0 1 4 2
0 1 7 2
2 1 7 2
2 1 9 3
4 4 12 5
4 4 12 5
4 5 16 7
4 5 16 8
4 5 17 8
4 5 17 8
4 5 17 8
4 5 17 8
4 6 17 8
4 6 17 7
4 6 17 7
4 6 17 7
4 6 17 7
4 6 17 7
4 6 17 7
4 6 17 7
4 6 17 8
4 6 17 8
4 6 17 8
4 6 17 8
4 6 17 8
4 6 17 8
4 6 17 7
4 6 17 7
4 6 16 7
4 6 16 7
4 6 16 7
4 5 15 8
5 7 17 8
5 7 15 12
4 7 15 13
4 8 15 12
2 6 12 10
4 6 12 10
4 5 8 8
4 5 8 7
4 5 7 7
4 5 7 8
4 5 7 8
4 5 7 8
4 4 7 8
4 4 7 8
5 4 7 8
5 4 7 8
5 4 7 8
5 4 7 8
5 4 7 8
5 4 7 8
5 4 7 7
5 4 7 7
5 4 7 7
5 4 7 7
5 4 7 7
5 4 7 7
5 4 7 7
5 4 7 7
5 4 7 7
7 4 6 7
7 4 6 7
7 4 5 6
5 1 4 7
5 1 3 3
9 2 8 6
9 2 6 8
9 2 6 10
11 4 6 10
11 4 6 10
11 4 7 10
11 5 11 13
11 5 11 13
11 5 11 13
11 5 11 13
11 5 12 13
11 5 13 13
9 5 13 13
9 5 13 13
9 5 13 14
9 5 13 14
9 7 13 14
9 7 13 15
9 7 13 15
9 7 13 15
9 7 13 15
9 7 13 15
9 7 13 15
9 7 13 15
9 7 13 15
9 7 13 15
9 8 13 15
7 8 13 15
7 8 13 15
7 8 13 15
7 8 12 14
7 10 12 14
4 8 7 10
4 7 8 8
4 7 9 7
0 6 10 7
0 6 11 7
2 6 11 7
4 5 8 6
4 5 8 5
4 5 8 5
4 5 8 5
4 5 7 5
4 5 6 5
4 5 7 6
4 5 7 6
4 5 7 5
4 5 7 5
4 2 7 5
4 2 7 3
4 2 7 3
4 2 7 3
4 2 7 3
4 2 7 3
4 2 7 3
4 2 7 3
4 2 7 3
4 2 7 3
4 1 7 3
4 1 7 3
4 1 7 3
4 1 7 3
4 1 7 3
4 0 7 5
4 0 7 5
5 0 6 5
5 0 5 3
5 0 4 3
5 1 3 3
4 1 3 3
2 1 2 2
2 1 2 2
2 1 2 2
2 1 3 2
2 2 3 2
2 2 3 2
2 2 2 1
2 2 2 1
2 2 2 1
2 2 2 1
2 2 2 1
2 2 2 1
2 2 2 1
2 2 2 1
2 4 2 1
2 4 2 1
2 5 2 1
2 6 5 1
2 6 5 1
2 7 7 1
2 7 8 1
2 7 8 1
2 7 9 1
2 7 9 1
2 7 9 1
2 7 9 0
2 7 11 2
2 10 11 3
4 10 11 5
4 11 11 5
4 10 11 5
4 10 10 5
4 10 10 5
4 10 10 5
4 10 10 5
4 10 9 5
4 8 9 5
4 8 9 5
4 8 9 5
5 8 9 5
5 8 9 5
5 8 10 5
5 8 10 5
5 8 10 5
5 8 10 5
5 8 10 5
5 7 10 5
5 7 10 5
5 6 10 5
5 5 7 5
5 5 8 6
5 4 6 6
5 5 5 6
9 6 6 7
9 6 5 7
9 6 5 8
9 7 5 8
9 7 5 8
9 7 3 6
7 5 3 5
5 5 4 3
5 4 4 3
5 4 4 3
5 4 4 3
5 4 4 3
5 4 4 3
5 4 4 3
5 4 4 3
5 4 4 3
5 4 4 3
5 4 4 3
4 4 4 3
4 4 4 3
4 4 3 3
4 4 3 3
4 4 3 3
4 4 3 3
4 4 4 3
4 4 4 3
4 4 4 3
4 4 4 3
4 4 4 3
4 4 3 2
4 4 4 2
4 2 4 2
0 1 3 1
0 2 4 1
0 2 5 1
0 1 5 1
0 1 5 1
0 1 5 1
0 1 5 1
0 1 4 1
0 1 4 1
0 1 4 1
0 1 4 1
0 1 4 1
0 1 4 1
0 1 4 1
0 1 4 1
0 1 4 1
0 1 4 1
0 1 4 1
0 1 4 1
0 1 4 1
0 1 4 1
0 1 5 1
0 1 5 1
0 1 5 1
0 1 4 1
0 1 4 1
0 1 4 1
0 1 4 1
0 1 4 1
0 1 4 1
0 1 3 1
0 1 4 1
0 1 4 1
0 0 3 1
0 0 2 0
0 0 2 0
0 0 2 0
0 0 2 0
0 0 2 0
0 0 2 0
0 0 2 0
0 0 2 0
0 0 2 0
0 0 2 0
0 0 2 1
0 0 2 1
0 0 2 1
0 0 2 1
0 0 2 1
0 0 2 1
0 0 2 1
0 0 2 1
0 0 2 1
0 0 1 1
0 0 1 1
0 0 1 1
0 0 1 1
0 0 1 1
0 0 1 1
0 0 1 1
0 0 1 1
0 0 1 1
0 0 1 1
0 0 0 1
0 0 0 1
0 0 0 1
0 0 0 1
0 0 0 1
0 0 0 1
0 0 0 1
0 0 0 1
0 0 0 1
0 0 0 1
0 0 0 1
0 0 0 1
0 0 0 1
0 0 0 0
0 0 0 0
0 0 0 0
0 0 0 0
0 0 0 0
0 0 0 0
0 0 0 0
0 0 0 0
0 0 0 0
0 0 0 0
0 0 0 0
0 0 0 0
0 0 0 0
0 0 0 0
0 0 0 0
0 0 0 0
0 0 0 0
0 0 0 0
0 0 0 0
0 0 0 0
0 0 0 0
0 0 0 0
0 0 0 0
0 0 0 0
0 0 0 0
0 0 0 0
0 0 0 0
0 0 0 0
0 0 0 0
0 0 0 0
0 0 0 0
0 0 0 0
0 0 0 0
0 0 0 0
0 0 0 0
0 0 0 0
0 0 0 0
0 0 0 0
0 0 0 0
0 0 0 0
0 0 0 0
0 0 0 0
0 0 0 0
0 0 0 0
0 0 0 0
0 0 0 0
0 0 0 0
0 0 0 0
0 0 0 0
0 0 0 0
0 0 0 0
0 0 0 0
0 0 0 0
0 0 0 0
0 0 0 0
0 0 0 0
0 0 0 0
0 0 0 0
0 0 0 0
0 0 0 0
0 0 0 0
0 0 0 0
0 0 0 0
0 0 0 0
0 0 0 0
0 0 0 0
0 0 0 0
0 0 0 0
0 0 0 0
0 0 0 0
0 0 0 0
0 0 0 0
0 0 0 0
0 0 0 0
0 0 0 0
0 0 0 0
0 0 0 0
0 0 0 0
0 0 0 0
0 0 0 0
0 0 0 0
0 0 0 0
0 0 0 0
0 0 0 0
0 0 0 0
0 0 0 0
0 0 0 0
0 0 0 0
0 0 0 0
0 0 0 0
0 0 0 0
0 0 0 0
0 0 0 0
0 0 0 0
0 0 0 0
0 0 0 0
0 0 0 0
0 0 0 0
0 0 0 0
0 0 0 0
0 0 0 0
0 0 0 0
0 0 0 0
0 0 0 0
0 0 0 0
0 0 0 0
0 0 0 0
0 0 0 0
0 0 0 0
0 0 0 0
0 0 0 0
0 0 0 0
0 0 0 0
0 0 0 0
0 0 0 0
0 0 0 0
0 0 0 0
0 0 0 0
0 0 0 0
0 0 0 0
0 0 0 0
0 0 0 0
0 0 0 0
0 0 0 0
0 0 0 0
0 0 0 0
0 0 0 0
0 0 0 0
0 0 0 0
0 0 0 0
0 0 0 0
0 0 0 0
0 0 0 0
0 0 0 0
0 0 0 0
0 0 0 0
0 0 0 0
0 0 0 0
0 0 0 0
0 0 0 0
0 0 0 0
0 0 0 0
0 0 0 0
0 0 0 0
0 0 0 0
0 0 0 0
0 0 0 0
0 0 0 0
0 0 0 0
0 0 0 0
0 0 0 0
0 0 0 0
0 0 0 0
0 1 0 0
0 1 0 0
0 1 0 0
0 1 0 0
0 1 0 0
0 1 0 0
0 2 0 0
0 2 0 0
0 2 0 0
0 2 0 0
0 2 0 0
0 2 0 0
0 2 0 0
0 2 0 0
0 2 0 0
0 2 0 0
0 2 0 0
0 2 0 0
0 2 0 0
0 2 0 0
0 2 0 0
0 2 0 0
0 2 0 0
0 2 0 0
0 2 0 0
0 2 0 0
0 2 0 0
0 2 0 0
0 2 0 0
0 2 0 0
0 2 0 0
0 2 0 0
0 1 0 0
0 1 0 0
0 1 0 0
0 1 0 0
0 1 0 0
0 1 0 0
0 0 0 0
0 0 0 0
0 0 0 0
0 0 0 0
0 1 0 0
0 1 0 0
0 1 0 0
0 1 0 0
0 1 0 0
0 1 0 0
0 1 0 0
0 1 0 0
0 1 0 0
0 2 0 0
0 2 0 0
0 2 0 0
0 2 0 0
0 2 0 0
0 2 0 0
0 2 0 0
0 2 0 0
0 2 0 0
0 2 0 0
0 2 0 0
0 2 0 0
0 2 0 0
0 2 0 0
0 2 0 0
0 2 0 0
0 2 0 0
0 2 0 0
0 2 0 0
0 2 0 0
0 2 0 0
0 2 0 0
0 2 0 0
0 1 0 0
0 1 0 0
0 1 0 0
0 1 0 0
0 1 0 0
0 1 0 0
0 1 0 0
0 1 1 0
0 1 1 0
0 0 1 0
0 0 1 0
0 0 1 0
0 0 1 0
0 0 1 0
0 0 1 0
0 0 1 0
0 0 1 0
0 0 1 0
0 0 1 0
0 0 1 0
0 0 1 0
0 0 1 0
0 0 1 0
0 0 1 0
0 0 1 0
0 0 1 0
0 0 1 0
0 0 1 0
0 0 1 0
0 0 1 0
0 0 1 0
0 0 1 0
0 0 1 0
0 0 1 0
0 0 1 0
0 0 1 0
0 0 1 0
0 0 1 0
0 0 1 0
0 0 0 0
0 0 0 0
0 0 0 0
0 0 0 0
0 0 0 0
0 0 0 0
0 0 0 0
0 0 0 0
0 0 0 0
0 0 0 0
0 0 0 0
0 0 0 0
0 0 0 0
0 0 0 0
0 0 0 0
0 0 0 0
0 0 0 0
0 0 0 0
0 0 0 0
0 0 0 0
0 0 0 0
0 0 0 0
0 0 0 0
0 0 0 0
0 0 0 0
0 0 0 0
0 0 0 0
0 0 0 0
0 0 0 0
0 0 0 0
0 0 0 0
0 0 0 0
0 0 0 0
0 0 0 0
0 0 0 0
0 0 0 0
0 0 0 0
0 0 0 0
0 0 0 0
0 0 0 0
0 0 0 0
0 0 0 0
0 0 0 0
0 0 0 0
0 0 0 0
0 0 0 0
0 0 0 0
0 0 0 0
0 0 0 0
0 0 0 0
0 0 0 0
0 0 0 0
0 0 0 0
0 0 0 0
0 0 0 0
0 0 0 0
0 0 0 0
0 0 0 0
0 0 0 0
0 0 0 0
0 0 0 0
0 0 0 0
0 0 0 0
0 0 0 0
0 0 0 0
0 0 0 0
0 0 0 0
0 0 0 0
0 0 0 0
0 0 0 0
0 0 0 0
0 0 0 0
0 0 0 0
0 0 0 0
0 0 0 0
0 0 0 0
0 0 0 0
0 0 0 0
0 0 0 0
0 0 0 0
0 0 0 0
0 0 0 0
0 0 0 0
0 0 0 0
0 0 0 0
0 0 0 0
0 0 0 0
0 0 0 0
0 0 0 0
0 0 0 0
0 0 0 0
0 0 0 0
0 0 0 0
0 0 0 0
0 0 0 0
0 0 0 0
0 0 0 0
0 0 0 0
0 0 0 0
0 0 0 0
0 0 0 0
0 0 0 0
0 0 0 0
0 0 0 0
0 0 0 0
0 0 0 0
0 0 0 0
0 0 0 0
0 0 0 0
0 0 0 0
0 0 0 0
0 0 0 0
0 0 0 0
0 0 0 0
0 0 0 0
0 0 0 0
0 0 0 0
0 0 0 0
0 0 0 0
0 0 0 0
0 0 0 0
0 0 0 0
0 0 0 0
0 0 0 0
0 0 0 0
0 0 0 0
0 0 0 0
0 0 0 0
0 0 0 0
0 0 0 0
0 0 0 0
0 0 0 0
0 0 0 0
0 0 0 0
0 0 0 0
0 0 0 0
0 0 0 0
0 0 0 0
0 0 0 0
0 0 0 0
0 0 0 0
0 0 0 0
0 0 0 0
0 0 0 0
0 0 0 0
0 0 0 0
0 0 0 0
0 0 0 0
0 0 0 0
0 0 0 0
0 0 0 0
0 0 0 0
0 0 0 0
0 0 0 0
0 0 0 0
0 0 0 0
0 0 0 0
0 0 0 0
0 0 0 0
0 0 0 0
0 0 0 0
0 0 0 0
0 0 0 0
0 0 0 0
0 0 0 0
0 0 0 0
0 0 0 0
0 0 0 0
0 0 0 0
0 0 0 0
0 0 0 0
0 0 0 0
0 0 0 0
0 0 0 0
0 0 0 0
0 0 0 0
0 0 0 0
0 0 0 0
0 0 0 0
0 0 0 0
0 0 0 0
0 0 0 0
0 0 0 0
0 0 0 0
0 0 0 0
0 0 0 0
0 0 0 0
0 0 0 0
0 0 0 0
0 0 0 0
0 0 0 0
0 0 0 0
0 0 0 0
0 0 0 0
0 0 0 0
0 0 0 0
0 0 0 0
0 0 0 0
0 0 0 0
0 0 0 0
0 0 0 0
0 0 1 0
0 0 1 0
0 0 1 0
0 0 1 0
0 0 1 0
0 0 1 0
0 0 1 0
0 0 1 0
0 0 1 0
0 0 1 0
0 0 1 0
0 0 1 0
0 0 1 0
0 0 1 0
0 0 1 0
0 0 1 0
0 0 1 0
0 0 1 0
0 0 1 0
0 0 1 0
0 0 1 0
0 0 1 0
0 0 1 0
0 0 1 0
0 0 1 0
0 0 1 0
0 0 1 0
0 0 1 0
0 0 1 0
0 0 1 0
0 0 1 0
0 0 1 0
0 0 0 0
0 0 0 0
0 0 0 0
0 0 0 0
0 0 0 0
0 0 0 0
0 0 0 0
0 0 1 0
0 0 1 0
0 0 1 0
0 0 1 0
0 0 1 0
0 0 1 0
0 0 1 0
0 0 1 0
0 0 1 0
2 0 1 0
2 0 1 0
2 0 1 0
2 0 1 0
2 0 1 0
2 0 1 0
2 0 1 0
2 0 1 0
2 0 1 0
2 0 1 0
2 1 1 0
2 1 1 0
2 1 1 0
2 1 1 0
2 1 1 0
2 1 1 0
2 1 1 0
2 1 1 0
2 1 1 0
2 1 1 0
2 1 1 0
2 1 1 0
2 1 1 0
2 1 0 0
2 1 0 0
2 1 0 0
2 1 0 0
2 1 0 0
2 1 0 0
4 1 0 0
4 1 0 0
4 1 0 0
2 1 0 0
2 1 0 0
2 1 0 0
2 1 0 0
2 1 0 0
2 1 0 0
2 1 0 0
2 2 0 0
2 2 0 0
2 2 0 0
2 1 0 0
2 1 0 0
2 1 0 0
2 1 0 0
2 1 0 0
2 1 0 0
2 1 0 0
2 1 0 0
2 1 0 0
2 1 0 0
2 1 0 0
2 1 0 0
2 1 0 0
2 1 0 0
2 1 0 0
2 1 0 0
2 1 0 0
2 1 0 0
2 1 0 0
0 1 0 0
0 1 0 0
0 1 0 0
0 1 0 0
0 2 0 0
0 2 0 0
0 2 1 0
0 2 1 0
0 2 1 0
0 2 1 0
0 1 1 0
0 1 1 0
0 1 1 0
0 1 1 0
0 1 1 0
0 1 1 0
0 1 1 0
0 1 1 0
0 1 1 0
0 2 1 0
0 2 1 0
0 2 1 0
0 2 1 0
0 2 1 0
0 2 1 0
0 2 1 0
0 2 1 0
0 2 1 0
0 2 1 0
0 2 1 0
0 2 1 0
0 2 1 0
0 2 1 0
0 2 1 0
0 2 1 0
0 2 1 0
0 1 1 0
0 1 1 0
0 1 0 0
0 1 0 0
0 1 0 0
0 1 0 0
0 1 0 0
0 1 0 0
0 1 0 0
0 1 0 0
0 1 0 0
0 1 0 0
0 1 0 0
0 1 0 0
0 1 0 0
0 0 0 0
0 0 0 0
0 0 0 0
0 0 0 0
0 0 0 0
0 0 0 0
0 0 0 0
0 0 0 0
0 0 0 0
0 0 0 0
0 0 0 0
0 0 0 0
0 0 0 0
0 0 0 0
0 0 0 0
0 0 0 0
0 0 0 0
0 0 0 0
0 0 0 0
0 0 0 0
0 0 0 0
0 0 0 0
0 0 0 0
0 0 0 0
0 0 0 0
0 0 0 0
0 0 0 0
0 0 0 0
0 0 0 0
0 0 0 0
0 0 0 0
0 0 0 0
0 0 0 0
0 0 0 0
0 0 0 0
0 1 0 0
0 1 0 0
0 1 0 0
0 1 0 0
0 2 0 0
0 2 0 0
0 2 0 0
0 2 0 0
0 2 0 0
0 2 0 0
0 2 0 0
0 2 0 0
0 2 0 0
0 2 0 0
0 2 0 0
0 2 0 0
0 2 0 0
0 2 0 0
0 2 0 0
0 2 0 0
0 2 0 0
0 2 0 0
0 4 0 0
0 4 0 0
0 4 0 0
0 4 0 0
0 4 0 0
0 4 0 0
0 4 0 0
0 4 0 0
0 4 0 0
0 5 0 0
0 4 0 0
0 4 0 0
0 4 1 0
0 4 1 0
0 2 1 0
0 2 1 0
0 2 1 0
0 2 1 0
0 2 1 0
0 2 1 0
0 2 1 0
0 2 1 0
0 2 1 0
0 2 1 0
0 2 1 0
0 2 1 0
0 2 1 0
0 2 1 0
0 2 1 0
0 2 1 0
0 2 1 0
0 2 1 0
0 1 2 0
0 1 2 0
0 1 2 0
0 1 2 0
0 1 2 0
0 1 2 0
0 1 2 0
0 1 2 0
0 1 2 0
0 0 2 0
0 0 2 0
0 0 2 0
0 0 1 0
0 0 1 0
0 0 1 0
0 0 1 0
0 0 1 0
0 0 1 0
0 0 1 0
0 0 1 0
0 0 2 0
0 0 2 0
0 0 2 0
2 0 2 0
2 0 2 0
2 0 2 0
2 0 2 0
2 0 2 0
2 0 2 0
2 0 2 0
2 0 2 0
2 0 2 0
2 0 1 0
2 0 1 0
2 0 1 0
2 0 1 0
2 0 1 0
2 0 1 0
2 0 1 0
2 0 1 0
2 0 1 0
2 0 1 0
2 0 1 0
2 0 1 0
2 0 1 0
2 0 1 0
2 0 1 0
2 0 1 0
2 0 1 0
2 0 1 0
2 0 1 0
2 0 1 0
2 0 0 0
2 0 0 0
2 0 0 0
0 0 0 0
0 0 0 0
0 0 0 0
0 0 0 0
0 0 0 0
0 0 0 0
0 0 0 0
0 0 0 0
0 0 0 0
0 0 0 0
0 0 0 0
0 0 0 0
0 0 0 0
0 0 0 0
0 0 0 0
0 0 0 0
0 0 0 0
0 0 0 0
0 0 0 0
0 0 0 0
0 0 0 0
0 0 0 0
0 0 0 0
0 0 0 0
0 0 0 0
0 0 0 0
0 0 0 0
0 0 0 0
0 0 0 0
0 0 0 0
0 0 0 0
0 0 0 0
0 0 0 0
0 0 0 0
0 0 0 0
0 0 0 0
0 0 0 0
0 0 0 0
0 0 0 0
0 0 0 0
0 0 0 0
0 0 0 0
0 0 0 0
0 0 0 0
0 0 0 0
0 0 0 0
0 0 0 0
0 0 0 0
2 0 0 0
2 0 0 0
2 0 0 1
2 0 0 1
2 0 0 1
2 0 0 1
2 0 0 1
2 0 0 1
2 0 0 1
2 1 0 1
2 1 0 1
2 1 0 1
2 1 0 1
2 1 0 1
2 1 0 1
2 1 0 1
2 1 0 1
2 1 0 1
2 1 0 1
2 1 0 1
2 1 0 1
2 1 0 1
2 1 0 1
2 1 0 1
2 1 0 1
2 1 0 1
2 1 0 1
2 1 0 1
2 1 0 1
2 1 0 1
2 1 0 1
2 1 0 1
0 1 0 1
0 1 0 1
0 1 0 0
2 1 0 0
2 1 0 0
2 1 0 0
2 1 0 0
2 1 0 0
2 1 1 0
2 0 1 0
2 0 1 0
2 0 1 0
2 0 1 0
2 0 1 0
2 0 1 0
2 0 1 0
2 0 1 0
2 0 1 0
2 0 1 0
2 0 1 0
2 0 1 0
2 0 1 0
2 0 1 0
2 0 1 0
2 0 1 0
2 0 1 0
2 0 1 0
2 0 1 0
2 0 1 0
2 0 1 0
2 0 1 0
2 0 1 0
2 0 1 0
2 0 1 0
2 0 1 0
0 0 1 0
0 0 1 0
0 0 1 0
0 0 1 0
0 0 1 0
0 0 0 0
0 0 0 0
0 0 0 0
0 0 0 0
0 0 0 0
0 0 0 0
0 0 0 0
0 0 0 0
0 0 0 0
0 0 0 0
0 0 0 0
0 0 0 0
0 0 0 0
0 0 0 0
0 0 0 0
0 0 0 0
0 0 0 0
0 0 0 0
0 0 0 0
0 0 0 0
0 0 0 0
0 0 0 0
0 0 0 0
0 0 0 0
0 0 0 0
0 0 0 0
0 0 0 0
0 0 0 0
0 0 0 0
0 0 0 0
0 0 0 0
0 0 0 0
0 0 1 0
0 0 1 0
0 0 1 0
0 0 1 0
0 0 1 0
0 0 1 0
0 0 1 0
0 0 1 0
0 0 1 0
0 0 1 0
0 0 1 0
0 0 1 0
0 0 1 0
0 0 1 0
0 0 1 0
0 0 1 0
0 0 1 0
0 0 1 0
0 0 1 0
0 0 1 0
0 0 1 0
0 0 1 0
0 0 1 0
0 0 1 0
0 0 1 0
0 0 1 0
0 0 1 0
0 0 1 0
0 0 1 0
0 0 1 0
0 0 1 0
0 0 1 0
0 0 0 0
0 0 0 0
0 0 0 0
0 0 0 0
0 0 0 0
0 0 0 0
0 0 0 0
0 0 0 0
0 0 0 0
0 0 0 0
0 0 0 0
0 0 0 0
0 0 0 0
0 0 0 0
0 0 0 0
0 0 0 0
0 0 0 0
0 0 0 0
0 0 0 0
0 0 0 0
0 0 0 0
0 0 0 0
0 0 0 0
0 0 0 0
0 0 0 0
0 0 0 0
0 0 0 0
0 0 0 0
0 0 0 0
0 0 0 0
0 0 0 0
0 0 0 0
0 0 0 0
0 0 0 0
0 0 0 0
0 0 0 0
0 0 0 0
0 0 0 0
0 0 0 0
0 0 0 0
0 0 0 0
0 0 0 0
0 0 0 0
0 0 0 0
0 0 0 0
0 0 0 0
0 0 0 0
0 0 0 0
0 0 0 0
0 0 0 0
0 0 0 0
0 0 0 0
0 0 0 0
0 0 0 0
0 0 0 0
0 0 0 0
0 0 0 0
0 0 0 0
0 0 0 0
0 0 0 0
0 0 0 0
0 0 0 0
0 0 0 0
0 0 0 0
0 0 0 0
0 0 0 0
0 0 0 1
0 0 0 1
0 0 0 1
0 0 0 1
0 0 0 1
0 0 0 1
0 0 0 1
0 0 0 1
0 0 0 1
0 0 0 1
0 0 0 1
0 0 0 1
0 0 0 1
0 0 0 1
0 0 0 1
0 0 0 1
0 0 0 1
0 0 0 1
0 0 0 1
0 1 0 1
0 1 0 1
0 1 0 1
0 1 0 1
0 1 0 1
0 1 0 1
0 1 0 1
0 1 0 1
0 1 0 1
0 1 0 1
0 1 0 1
0 1 0 1
0 1 0 1
0 1 0 0
0 1 0 0
0 1 0 0
0 1 0 0
0 1 0 0
0 1 0 0
0 1 0 0
0 1 0 0
0 1 0 0
0 1 0 0
0 1 0 0
0 1 0 0
0 1 0 0
0 1 0 0
0 1 0 0
0 1 0 0
0 1 0 0
0 1 0 0
0 1 0 0
0 0 0 0
0 0 0 0
0 0 0 0
0 0 0 0
0 0 0 0
0 0 0 0
0 0 0 0
0 0 0 0
0 0 0 0
0 0 0 0
0 0 0 0
0 0 0 0
0 0 0 0
0 0 0 0
0 0 0 0
0 0 0 0
0 0 0 0
0 0 0 0
0 0 0 0
0 0 0 0
0 0 0 0
0 0 0 0
0 0 0 0
0 0 0 0
0 0 0 0
0 0 0 0
0 0 0 0
0 0 0 0
0 0 0 0
0 0 0 0
0 0 0 0
0 0 0 0
0 0 0 0
0 0 0 0
0 0 0 0
0 0 0 0
0 0 0 0
0 0 0 0
0 0 0 0
0 0 0 0
0 0 0 0
0 0 0 0
0 0 0 0
0 0 0 0
0 0 0 0
0 0 0 0
0 0 0 0
0 0 0 0
0 0 0 0
0 0 0 0
0 0 0 0
0 0 0 0
0 0 0 0
0 0 0 0
0 0 0 0
0 0 0 0
0 0 0 0
0 0 0 0
0 0 0 0
0 0 0 0
0 0 0 0
0 0 0 0
0 0 0 0
0 0 0 0
0 0 0 0
0 0 0 0
0 0 0 0
0 0 0 0
2 2 3 0
2 2 3 0
4 2 7 6
7 4 12 14
9 4 13 14
9 4 15 14
9 4 16 14
9 4 16 14
9 7 18 15
9 7 19 18
9 8 19 18
9 8 19 18
9 8 20 18
9 8 21 18
9 8 22 18
9 10 22 18
9 10 22 18
9 10 22 20
9 10 22 20
11 10 22 21
11 10 22 22
11 10 22 22
11 10 22 22
12 11 24 23
12 12 24 23
12 12 26 23
12 12 26 23
12 12 26 23
12 12 26 23
12 12 26 23
12 12 26 23
12 12 26 23
11 10 23 23
11 10 24 24
11 10 20 18
11 10 15 10
9 10 17 12
11 11 15 17
11 11 14 18
11 11 14 18
12 7 12 17
12 7 11 14
12 6 11 14
12 6 11 14
12 6 11 14
12 7 10 14
14 7 9 14
14 6 10 14
14 6 10 14
14 6 10 13
18 7 11 13
18 7 11 12
18 10 11 10
18 10 11 10
18 10 11 10
16 8 9 9
16 7 9 9
16 7 7 9
16 7 7 9
16 7 7 9
16 7 7 10
18 10 7 10
18 10 7 10
18 10 7 10
18 10 7 10
18 10 6 9
16 10 7 9
14 8 7 9
14 8 4 8
12 7 4 2
12 7 4 1
12 8 4 1
11 8 4 1
11 10 4 1
11 10 5 1
11 10 5 1
14 14 7 8
14 13 7 8
12 13 7 8
12 13 6 8
12 13 6 8
14 13 7 8
11 12 7 8
9 12 7 8
9 12 7 9
9 13 7 9
11 13 7 9
11 14 7 9
11 16 7 9
11 16 7 9
11 16 7 9
11 16 7 9
11 16 7 8
9 13 7 8
9 13 7 8
9 13 7 8
9 13 7 8
9 13 7 8
9 13 6 8
7 13 6 8
7 13 6 8
7 13 6 8
7 13 6 8
7 12 6 8
7 12 6 8
7 12 6 8
7 12 5 8
7 12 5 8
4 7 2 1
5 7 2 1
5 7 2 1
5 7 2 1
7 7 3 1
5 8 3 2
5 8 2 3
5 8 2 3
5 6 3 2
5 5 3 2
4 5 3 5
4 4 3 5
4 2 3 6
4 2 3 7
4 2 7 7
4 2 7 7
4 2 7 7
4 2 7 7
4 2 7 7
4 2 7 7
4 2 7 8
4 2 7 8
4 2 7 8
4 2 7 8
4 2 7 8
4 2 7 8
4 2 7 9
4 2 7 9
4 2 7 9
4 1 7 9
4 1 7 9
4 1 7 9
4 1 9 10
2 1 9 10
2 1 10 13
2 1 10 14
0 1 9 14
0 0 8 13
0 1 9 12
0 1 9 12
0 2 8 13
0 2 8 13
0 4 9 10
0 4 9 10
0 4 9 9
0 4 9 8
0 4 5 8
4 4 7 9
4 4 7 9
4 5 8 9
4 5 8 9
4 5 9 10
4 5 10 10
4 7 11 14
5 7 11 14
5 7 11 14
5 7 11 14
5 7 12 14
5 7 12 14
5 7 12 14
5 7 12 14
5 7 12 14
5 7 12 14
5 8 12 14
5 8 10 13
5 8 10 13
5 8 9 12
5 8 9 10
5 8 9 10
5 8 9 10
5 7 8 10
5 7 8 10
5 6 8 9
5 6 8 9
5 5 7 9
5 8 8 12
5 8 8 12
5 8 9 12
5 8 9 12
2 10 7 10
2 10 7 10
2 8 7 10
2 10 7 10
2 10 6 12
2 12 6 10
4 10 5 7
2 10 5 7
2 10 5 7
2 10 5 7
2 10 4 7
2 10 4 6
2 10 4 6
2 10 4 6
2 10 4 6
2 10 4 6
2 8 5 7
4 8 5 7
4 8 5 8
4 12 6 8
4 12 6 8
4 12 6 12
4 13 7 13
4 14 7 13
4 14 7 13
4 17 8 13
4 17 8 13
4 17 8 13
4 13 7 10
4 13 7 10
4 13 6 10
4 13 6 10
4 12 6 10
4 12 6 10
4 12 5 10
4 11 5 10
4 11 5 8
4 8 4 8
2 8 4 8
2 8 4 8
2 8 4 8
2 8 4 8
2 8 4 9
2 8 4 9
2 8 4 9
2 8 4 10
4 8 4 10
4 8 4 10
4 10 3 9
2 11 3 9
2 11 3 8
2 7 2 7
2 7 2 7
2 7 2 3
2 6 1 2
2 5 1 2
2 5 1 2
2 2 0 2
2 2 0 2
2 2 0 2
2 2 0 2
2 2 0 2
2 2 0 2
2 2 0 2
2 2 0 2
2 2 0 2
2 2 0 2
2 2 0 2
2 2 0 2
2 2 0 2
2 2 0 2
2 2 0 2
2 2 0 2
2 2 0 2
2 2 0 1
2 2 0 1
2 2 0 1
2 2 0 0
0 2 0 0
0 2 0 0
0 1 0 0
0 0 0 0
0 0 0 0
0 0 0 0
0 2 0 0
0 2 0 0
0 4 0 0
0 4 0 0
0 4 0 0
0 4 0 0
0 4 0 0
0 4 0 0
0 4 0 0
0 4 0 0
0 4 0 0
0 4 0 0
0 4 0 0
0 4 0 0
0 4 0 0
0 4 0 0
0 4 0 0
0 4 0 0
0 4 0 0
0 4 0 0
0 4 0 0
0 4 0 0
0 4 0 0
0 4 0 0
0 4 0 0
0 4 0 0
0 4 0 0
0 4 0 0
0 4 0 0
0 4 0 0
0 4 0 0
0 4 0 0
2 1 0 0
4 1 1 0
4 0 1 0
4 0 1 0
4 1 1 0
4 1 1 0
4 1 1 0
4 1 1 0
4 1 1 0
4 1 1 0
4 1 1 0
4 1 1 0
4 1 1 0
4 1 1 0
4 1 1 0
4 1 1 0
4 1 1 0
4 1 1 0
4 1 1 0
4 1 1 0
4 1 1 0
4 1 1 0
4 1 1 0
4 1 1 0
4 1 1 0
4 1 1 0
4 1 1 0
4 1 1 0
4 1 1 0
4 1 1 0
4 1 1 0
4 1 1 0
2 1 1 0
0 1 0 0
0 1 0 0
0 1 0 0
0 0 0 0
0 0 0 0
0 0 0 0
0 0 0 0
0 0 0 0
0 0 0 0
0 0 0 0
0 0 0 0
0 0 0 0
0 0 0 0
0 0 0 0
0 0 0 0
0 0 0 0
0 0 0 0
0 0 0 0
0 0 0 0
0 0 0 0
0 0 0 0
0 0 0 0
0 0 0 0
0 0 0 0
0 0 0 0
0 0 0 0
0 0 0 0
0 0 0 0
0 0 0 0
0 0 0 1
0 0 0 1
0 0 0 1
0 0 0 1
0 0 0 1
0 0 0 1
0 0 0 1
0 0 0 1
0 0 0 1
0 0 0 1
0 0 0 1
0 0 0 1
0 0 0 1
0 0 0 1
0 0 0 1
0 0 0 1
0 0 0 1
0 0 0 1
0 0 0 1
0 0 0 1
0 0 0 1
0 0 0 1
0 0 0 1
0 0 0 1
0 0 0 1
0 0 0 1
0 0 0 1
0 0 0 1
0 0 0 1
0 0 0 1
0 0 0 1
0 0 0 1
0 0 0 0
0 0 0 0
0 0 0 0
0 0 0 0
0 0 0 0
0 0 0 0
0 0 0 0
0 0 0 0
0 0 0 0
0 0 0 0
0 0 0 0
0 0 0 0
0 0 0 0
0 0 0 0
0 0 0 0
0 0 0 0
0 0 0 0
0 0 0 0
0 0 0 0
0 0 0 0
0 0 0 0
0 0 0 0
0 0 0 0
0 0 0 0
0 0 0 0
0 0 0 0
0 0 0 0
0 0 0 0
0 0 0 0
0 0 0 0
0 0 0 0
0 0 0 0
0 0 0 0
0 0 0 0
0 0 0 0
0 0 0 0
0 0 0 0
0 0 0 0
0 0 0 0
0 0 0 0
0 0 0 0
0 0 0 0
0 0 0 0
0 0 0 0
0 0 0 0
0 0 0 0
0 0 0 0
0 0 0 0
0 0 0 0
0 0 0 0
0 0 0 0
0 0 0 0
0 0 0 0
0 0 0 0
0 0 0 0
0 0 0 0
0 0 0 0
0 0 0 0
0 0 0 0
0 0 0 0
0 0 0 0
0 0 0 0
0 0 0 0
0 0 0 0
0 0 0 0
0 0 0 0
0 0 0 0
0 0 1 0
0 0 1 0
0 0 1 0
0 0 1 0
0 0 1 0
0 0 1 0
0 0 1 0
0 0 1 0
0 0 1 0
0 0 1 0
0 0 1 0
0 0 1 0
0 0 1 0
0 0 1 0
0 0 1 0
0 0 1 0
0 0 1 0
0 0 1 0
0 0 1 0
0 0 1 0
0 0 1 0
0 0 1 0
0 0 1 0
0 0 1 0
0 0 1 0
0 0 1 0
0 0 1 0
0 0 1 0
0 0 1 0
0 0 1 0
0 0 1 0
0 0 1 0
0 0 0 0
0 0 0 0
0 0 0 0
0 0 0 0
0 0 0 0
0 0 0 0
0 0 0 0
0 0 0 0
0 0 0 0
0 0 0 0
0 0 0 0
0 0 0 0
0 0 0 0
0 0 0 0
0 0 0 0
0 0 0 0
0 0 0 0
0 0 0 0
0 0 0 0
0 0 0 0
0 0 0 0
0 0 0 0
0 0 0 0
0 0 0 0
0 0 0 0
0 0 0 0
0 0 0 0
0 0 0 0
0 0 0 0
0 0 0 0
0 0 0 0
0 0 0 0
0 0 0 0
0 0 0 0
0 0 0 0
0 0 0 0
0 0 0 0
0 0 0 0
0 0 0 0
0 0 0 0
0 0 0 0
0 0 0 0
0 0 0 0
0 0 0 0
0 0 0 0
0 0 0 0
0 0 0 0
0 0 0 0
0 0 0 0
0 0 0 0
0 0 0 0
0 0 0 0
0 0 0 0
0 0 0 0
0 0 0 0
0 0 0 0
0 0 0 0
0 0 0 0
0 0 0 0
0 0 0 0
0 0 0 0
0 0 0 0
0 0 0 0
0 0 0 1
0 0 0 1
0 0 0 1
0 0 0 1
0 0 0 1
0 0 0 1
0 0 0 1
0 0 0 1
0 0 0 1
0 0 0 1
0 0 0 1
0 0 0 1
0 0 0 1
0 0 0 1
0 0 0 1
0 0 0 1
0 0 0 1
0 0 0 1
0 0 0 1
0 0 0 1
0 0 0 1
0 0 0 1
0 0 0 1
0 0 0 1
0 0 0 1
0 0 0 1
0 0 0 1
0 0 0 1
0 0 0 1
0 0 0 1
0 0 0 1
0 0 0 1
0 0 0 0
0 0 0 0
0 0 0 0
0 0 0 0
0 0 0 0
0 0 0 0
0 0 0 0
0 0 0 0
0 0 0 0
0 0 0 0
0 0 0 0
0 0 0 0
0 0 0 0
0 0 0 0
0 0 0 0
0 0 0 0
0 0 0 0
0 0 0 0
0 0 0 0
0 0 0 0
0 0 0 0
0 0 0 0
0 0 0 0
0 0 0 0
0 0 0 0
0 0 0 0
0 0 0 0
0 0 0 0
0 0 0 0
0 0 0 0
0 0 0 0
0 0 0 0
0 0 0 0
0 0 0 0
0 0 0 0
0 0 0 0
0 0 0 0
0 0 0 0
0 0 0 0
0 0 0 0
0 0 0 0
0 0 0 0
0 0 0 0
0 0 0 0
0 0 0 0
0 0 0 0
0 0 0 0
0 0 0 0
0 0 0 0
0 0 0 0
0 0 0 0
0 0 0 0
0 0 0 0
0 0 0 0
0 0 0 0
0 0 0 0
0 0 0 0
0 0 0 0
0 0 0 0
0 0 0 0
0 0 0 0
0 0 0 0
0 0 0 0
0 0 0 0
0 0 0 0
0 0 0 0
0 0 0 0
0 0 0 0
0 0 0 0
0 0 0 0
0 0 0 0
0 0 0 0
0 0 0 0
0 0 0 0
0 0 0 0
0 0 0 0
0 0 0 0
0 0 0 0
0 0 0 0
0 0 0 0
0 0 0 0
0 0 0 0
0 0 0 0
0 0 0 0
0 0 0 0
0 0 0 0
0 0 0 0
0 0 0 0
0 0 0 0
0 0 0 0
0 0 0 0
0 0 0 0
0 0 0 0
0 0 0 0
0 0 0 0
0 0 0 0
0 0 0 0
0 0 0 0
0 0 0 0
0 0 0 0
0 0 0 0
0 0 0 0
0 0 0 0
0 0 0 0
0 0 0 0
0 0 0 0
0 0 0 0
0 0 0 0
0 0 0 0
0 0 0 0
0 0 0 0
0 0 0 0
0 0 0 0
0 0 0 0
0 0 0 0
0 0 0 0
0 0 0 0
0 0 0 0
0 0 0 0
0 0 0 0
0 0 0 0
0 0 0 0
0 0 0 0
0 0 0 0
0 0 0 0
0 0 0 0
0 0 0 0
0 0 0 0
0 0 0 0
0 0 0 0
0 0 0 0
0 0 0 0
0 0 0 0
0 0 0 0
0 0 0 0
0 0 0 0
0 0 0 0
0 0 0 0
0 0 0 0
0 0 0 0
0 0 0 0
0 0 0 0
0 0 0 0
0 0 0 0
0 0 0 0
0 0 0 0
0 0 0 0
0 0 0 0
0 0 0 0
0 0 0 0
0 0 0 0
0 0 0 1
0 0 0 1
0 0 0 1
0 0 0 1
0 0 0 1
0 0 0 1
0 0 0 1
0 0 0 1
0 0 0 1
0 0 0 1
0 0 0 1
0 0 0 1
0 0 0 1
0 0 0 1
0 0 0 1
0 0 0 1
0 0 0 1
0 0 0 1
2 0 0 1
2 0 0 1
2 0 0 1
2 0 0 1
2 0 0 1
2 0 0 1
2 0 0 1
2 0 0 1
2 0 0 1
2 0 0 1
2 0 0 1
2 0 0 1
2 0 0 1
2 0 0 1
2 0 0 0
2 0 0 0
2 0 0 0
2 0 0 0
2 0 0 0
2 0 0 0
2 0 0 0
2 0 0 0
2 0 0 0
2 0 0 0
2 0 0 0
2 0 0 0
2 0 0 0
2 0 0 0
2 0 0 0
2 0 0 0
2 0 0 0
2 0 0 0
0 0 0 0
0 0 0 0
0 0 0 0
0 0 0 0
0 0 0 0
0 0 0 0
0 0 0 0
0 0 0 0
0 0 0 0
0 0 0 0
0 0 1 0
0 0 1 0
0 0 1 0
0 0 1 0
0 0 1 0
0 0 1 0
0 0 1 0
0 0 1 0
0 0 1 0
0 0 1 0
0 0 1 0
0 0 1 0
0 0 1 0
0 0 1 0
0 0 1 0
0 0 1 0
0 0 1 0
0 0 1 0
0 0 1 0
0 0 1 0
0 0 1 0
0 0 1 0
0 0 1 0
0 0 1 0
0 0 1 0
0 0 1 0
0 0 1 0
0 0 1 0
0 0 1 0
0 0 1 0
0 0 1 0
0 0 1 0
0 0 0 0
0 0 0 0
0 0 0 0
0 0 0 0
0 0 0 0
0 0 0 0
0 0 0 0
0 0 0 0
0 0 0 0
0 0 0 0
0 0 0 0
0 0 0 0
0 0 0 0
0 0 0 0
0 0 0 0
0 0 0 0
0 0 0 0
0 0 0 0
0 0 0 0
0 0 0 0
0 0 0 0
0 0 0 0
0 0 0 0
0 0 0 0
0 0 0 0
0 0 0 0
0 0 0 0
0 0 0 0
0 0 0 0
0 0 0 0
0 0 0 0
0 0 0 0
0 0 0 0
0 0 0 0
0 0 0 0
0 0 0 0
0 0 0 0
0 0 0 0
0 0 0 0
0 0 0 0
0 0 0 0
0 0 0 0
0 0 0 0
0 0 0 0
0 0 0 0
0 0 0 0
0 0 0 0
0 0 0 0
0 0 0 0
0 0 0 0
0 0 0 0
0 0 0 0
0 0 0 0
0 0 0 0
0 0 0 0
0 0 0 0
0 0 0 0
0 0 0 0
0 0 0 0
0 0 0 0
0 0 0 0
0 0 0 0
0 0 0 0
0 0 0 0
0 0 0 0
0 0 0 0
0 0 0 0
0 0 0 0
0 0 0 0
0 0 0 0
0 0 0 0
0 0 0 0
0 0 0 0
0 0 0 0
0 0 0 0
0 0 0 0
0 0 0 0
0 0 0 0
0 0 0 0
0 0 0 0
0 0 0 0
0 0 0 0
0 0 0 0
0 0 0 0
0 0 0 0
0 0 0 0
0 0 0 0
0 0 1 0
0 0 1 0
0 0 1 0
0 0 3 0
0 0 3 0
0 0 3 0
0 0 3 0
0 0 3 0
0 0 3 0
0 0 3 0
0 0 3 0
0 0 3 0
0 0 3 0
0 0 3 0
0 0 3 0
0 0 3 0
0 0 3 0
0 0 3 0
0 0 3 0
0 0 3 0
0 0 3 0
0 0 3 0
0 0 3 0
0 0 3 0
0 0 3 0
0 0 3 0
0 0 3 0
0 0 3 0
0 0 3 0
0 0 3 0
0 0 3 0
0 0 3 0
0 0 2 0
0 0 2 0
0 0 2 0
0 0 0 0
0 0 0 0
0 0 0 0
0 0 0 0
0 0 0 0
0 0 0 0
0 0 0 0
0 0 0 0
0 0 0 0
0 0 0 0
0 0 0 0
0 0 0 0
0 0 0 0
0 0 0 0
0 0 0 0
0 0 0 0
0 0 0 0
0 0 0 0
0 0 0 0
0 0 0 0
0 0 0 0
0 0 0 0
0 0 0 0
0 0 0 0
0 0 0 0
0 0 0 0
0 0 0 0
0 0 0 0
0 0 0 0
0 0 0 0
0 0 0 0
0 0 0 0
0 0 0 0
0 0 0 0
0 0 0 0
0 0 0 0
0 0 0 0
0 0 0 0
0 0 0 0
0 0 0 0
0 0 0 0
0 0 0 0
0 0 0 0
0 0 0 0
0 0 0 0
0 0 0 0
0 0 0 0
0 0 0 0
0 0 0 0
0 0 0 0
0 0 0 0
0 0 0 0
0 0 0 0
0 0 0 0
0 0 0 0
0 0 0 0
0 0 0 0
0 0 0 0
0 0 0 0
0 0 0 0
0 0 0 0
0 0 0 0
0 0 0 0
0 0 0 0
0 0 0 0
0 0 0 0
0 0 0 0
0 0 1 0
0 0 1 0
2 0 1 0
2 0 1 0
2 0 1 0
2 0 1 0
2 0 1 0
2 0 1 0
2 0 1 0
2 0 1 0
2 0 1 0
2 0 1 0
2 0 1 0
2 0 1 0
2 0 1 0
4 0 1 0
4 0 1 0
4 0 1 0
4 0 1 0
4 0 1 0
4 0 1 0
4 0 1 0
4 0 1 0
4 0 1 1
4 0 1 1
4 0 1 1
4 0 1 1
4 0 1 1
4 0 1 1
4 0 1 1
4 0 1 1
4 0 1 1
4 0 0 1
4 0 0 1
2 0 0 1
2 0 0 1
2 0 0 1
2 0 0 1
2 0 0 1
2 0 0 1
2 0 0 1
2 0 0 1
2 0 0 1
2 0 0 1
2 0 0 1
2 0 0 1
2 0 0 1
0 0 0 1
0 0 0 1
0 0 0 1
0 0 0 1
0 0 0 1
0 0 0 1
0 0 0 1
0 0 0 1
0 0 0 0
0 0 0 0
0 0 0 0
0 0 0 0
0 0 0 0
0 0 0 0
0 0 0 0
0 0 0 0
0 0 0 0
0 0 0 0
0 0 0 0
0 0 0 0
0 0 0 0
0 0 0 0
0 0 0 0
0 0 0 0
0 0 0 0
0 0 0 0
0 0 0 0
0 0 0 0
0 0 0 0
0 0 0 0
0 0 0 0
0 0 0 0
0 0 0 0
0 0 0 0
0 0 0 0
0 0 0 0
0 0 0 0
0 0 0 0
0 0 0 0
0 0 0 0
0 0 0 0
0 0 0 0
0 0 0 0
0 0 0 0
0 0 0 0
0 0 0 0
0 0 0 0
0 0 0 0
0 0 0 0
0 0 0 0
0 0 0 0
0 0 0 0
0 0 0 0
0 0 0 0
0 0 0 0
0 0 0 0
0 0 0 0
0 0 0 0
0 0 0 0
0 0 0 0
0 0 0 0
0 0 0 0
0 0 0 0
0 0 0 0
0 0 0 0
0 0 0 0
0 0 0 0
0 0 0 0
0 0 0 0
0 0 0 0
0 0 0 0
0 0 0 0
0 0 0 0
0 0 0 0
0 0 0 0
0 0 0 0
0 0 0 0
0 0 0 0
0 0 0 0
0 0 0 0
0 0 0 0
0 0 0 0
0 0 0 0
0 0 0 0
0 0 0 0
0 0 0 0
0 0 0 0
0 0 0 0
0 0 0 0
0 0 0 0
0 0 0 0
0 0 0 0
0 0 0 0
0 0 0 0
0 0 0 0
0 0 0 0
0 0 0 0
0 0 0 0
0 0 0 0
0 0 0 0
0 0 0 0
0 0 0 0
0 0 0 0
0 0 0 0
0 0 0 0
0 0 0 0
0 0 0 0
0 0 0 0
0 0 0 0
0 0 0 0
0 0 0 0
0 0 0 0
0 0 0 0
0 0 0 0
0 0 0 0
0 0 0 0
0 0 0 0
0 0 0 0
0 0 0 0
0 0 0 0
0 0 0 0
0 0 0 0
0 0 0 0
0 0 0 0
0 0 0 0
0 0 0 0
0 0 0 0
0 0 0 0
0 0 0 0
0 0 0 0
0 0 0 0
0 0 0 0
0 0 0 0
0 0 0 0
0 0 0 0
0 0 0 0
0 0 0 0
0 0 0 0
0 0 0 0
0 0 0 0
0 0 0 0
0 0 0 0
0 0 0 0
0 0 0 0
0 0 0 0
0 0 0 0
0 0 0 0
0 0 0 0
0 0 0 0
0 0 0 0
0 0 1 0
0 0 1 0
0 0 1 0
0 0 1 0
0 0 1 0
0 0 1 0
0 0 1 0
0 0 1 0
0 0 1 0
0 0 1 0
0 0 1 0
0 0 1 0
0 0 1 0
0 0 1 0
0 0 1 0
0 0 1 0
0 0 1 0
0 0 1 0
0 0 1 0
0 0 1 0
0 0 1 0
0 0 1 0
0 0 1 0
0 0 1 0
0 0 1 0
0 0 1 0
0 0 1 0
0 0 1 0
0 0 1 0
0 0 1 0
0 0 1 0
0 0 1 0
0 0 0 0
0 0 0 0
0 0 0 0
0 0 0 0
0 0 0 0
0 0 0 0
0 0 0 0
0 0 0 0
0 0 0 0
0 0 0 0
0 0 0 0
0 0 0 0
0 0 0 0
0 0 0 0
0 0 0 0
0 0 0 0
0 0 0 0
0 0 0 0
0 0 0 0
0 0 0 0
0 0 0 0
0 0 0 0
0 0 0 0
0 0 0 0
0 0 0 0
0 0 0 0
0 0 0 0
0 0 0 0
0 0 0 0
0 0 0 0
0 0 0 0
0 0 0 0
0 0 0 0
0 0 0 0
0 0 0 0
0 0 0 0
0 0 0 0
0 0 0 0
0 0 0 0
0 0 0 0
0 0 0 0
0 0 0 0
0 0 0 0
0 0 0 0
0 0 0 0
0 0 0 0
0 0 1 0
0 0 1 0
0 0 1 0
0 0 1 0
0 0 1 0
0 0 1 0
0 0 1 0
0 0 1 0
0 0 1 0
0 0 1 0
0 0 1 0
0 0 1 0
0 0 1 0
0 0 1 0
0 0 1 0
0 0 1 0
0 0 1 0
0 0 1 0
0 0 1 0
0 0 1 0
0 0 1 0
0 0 1 0
0 0 1 0
0 0 1 0
0 0 1 0
0 0 1 0
0 0 1 0
0 0 1 0
0 0 1 0
0 0 1 0
0 0 1 0
0 0 1 0
0 0 0 0
0 0 0 0
0 0 0 0
0 0 0 0
0 0 0 0
0 0 0 0
0 0 0 0
0 0 0 0
0 0 0 0
0 0 0 0
0 0 0 0
0 0 0 0
0 0 0 0
0 0 0 0
0 0 0 0
0 0 0 0
0 0 0 0
0 0 0 0
0 0 0 0
0 0 0 0
0 0 0 0
0 0 0 0
0 0 0 0
0 0 0 0
0 0 0 0
0 0 0 0
0 0 0 0
0 0 0 0
0 0 0 0
0 0 0 0
0 0 0 0
0 0 0 0
0 0 0 0
0 0 0 0
0 0 0 0
0 0 0 0
0 0 0 0
0 0 0 0
0 0 0 0
0 0 0 0
0 0 0 0
0 0 0 0
0 0 0 0
0 0 0 0
0 0 0 0
0 0 0 0
0 0 0 0
0 0 0 0
0 0 0 0
0 0 0 0
0 0 0 0
0 0 0 0
0 0 0 0
0 0 0 0
0 0 0 0
0 0 0 0
0 0 0 0
0 0 0 0
0 0 0 0
0 0 0 0
0 0 0 0
0 0 0 0
0 0 0 0
0 0 0 0
0 0 0 0
0 0 0 0
0 0 0 0
0 0 0 0
0 0 0 0
0 0 0 0
0 0 0 0
0 0 0 0
0 0 0 0
0 0 0 0
0 0 0 0
0 0 0 0
0 0 0 0
0 0 0 0
0 0 0 0
0 0 0 0
0 0 0 0
0 0 0 0
0 0 0 0
0 0 0 0
0 0 0 0
0 0 0 0
0 0 0 0
0 0 0 0
0 0 0 0
0 0 0 0
0 0 0 0
0 0 0 0
0 0 0 0
0 0 0 0
0 0 0 0
0 0 0 0
0 0 0 0
0 0 0 0
0 0 0 0
0 0 0 0
0 0 0 0
0 0 0 0
0 0 0 0
0 0 0 0
0 0 0 0
0 0 0 0
0 0 0 0
0 0 0 0
0 0 0 0
0 0 0 0
0 0 0 0
0 0 0 0
0 0 0 0
0 0 0 0
0 0 0 0
0 0 0 0
0 0 0 0
0 0 0 0
0 0 0 0
0 0 0 0
0 0 0 0
0 0 0 0
0 0 0 0
0 0 0 0
0 0 0 0
0 0 0 0
0 0 0 0
0 0 0 0
0 0 0 0
0 0 0 0
0 0 0 0
0 0 0 0
0 0 0 0
0 0 0 0
0 0 0 0
0 0 0 0
0 0 0 0
0 0 0 0
0 0 0 0
0 0 0 0
0 0 0 0
0 0 0 0
0 0 0 0
0 0 0 0
0 0 0 0
0 0 0 0
0 0 0 0
0 0 0 0
0 0 0 0
0 0 0 0
0 0 0 0
0 0 0 0
0 0 0 1
0 0 0 1
0 0 0 1
0 0 0 1
0 0 0 1
0 0 0 1
0 0 0 1
0 0 0 1
0 0 0 1
0 0 0 1
0 0 0 1
2 0 0 1
2 0 0 1
2 0 0 1
2 0 0 1
2 0 0 1
2 0 0 1
2 0 0 1
2 0 0 1
2 0 0 1
2 0 0 1
2 0 0 1
2 0 0 1
2 0 0 1
2 0 0 1
2 0 0 1
2 0 0 1
2 0 0 1
2 0 0 1
2 0 0 1
2 0 0 1
2 0 0 1
2 0 0 0
2 0 0 0
2 0 0 0
2 0 0 0
2 0 0 0
2 0 2 0
2 0 2 0
2 0 2 0
2 0 2 0
2 0 2 0
2 0 2 0
0 0 2 0
0 0 2 0
0 0 2 0
0 0 2 0
0 0 2 0
0 0 2 0
0 0 2 0
0 0 2 0
0 0 2 0
0 0 2 0
0 0 2 0
0 0 2 0
0 0 2 0
0 0 2 0
0 0 2 0
0 0 2 0
0 0 3 0
0 0 3 0
0 0 3 0
0 0 3 0
0 0 3 0
0 0 3 0
0 0 3 0
0 0 3 0
0 0 3 0
0 0 3 0
0 0 1 0
0 0 1 0
0 0 1 0
0 0 1 0
0 0 1 0
0 0 1 0
0 0 1 0
0 0 1 0
0 0 1 0
0 0 1 0
0 0 1 0
0 0 1 0
0 0 1 0
0 0 1 0
0 0 1 0
0 0 1 0
0 0 1 0
0 0 1 0
0 0 1 0
0 0 1 0
0 0 1 0
0 0 1 0
0 0 0 0
0 0 0 0
0 0 0 0
0 0 0 0
0 0 0 0
0 0 0 0
0 0 0 0
0 0 0 0
0 0 0 0
2 0 0 0
2 0 0 0
2 0 0 0
2 0 0 0
2 0 0 0
2 0 0 0
2 0 0 0
2 0 0 0
2 0 0 0
2 0 0 0
2 0 0 0
2 0 0 0
2 0 0 0
2 0 0 0
2 0 0 0
2 0 0 0
2 0 0 0
2 0 0 0
2 0 0 0
2 0 0 0
2 0 0 0
2 0 0 0
2 0 0 0
2 0 0 0
2 0 0 0
2 0 0 0
2 0 0 0
4 0 0 0
4 0 0 0
4 0 0 0
4 0 0 0
4 0 0 0
2 0 0 0
2 0 0 0
2 0 0 0
2 0 0 0
2 0 0 0
2 0 0 0
2 0 0 0
2 0 0 0
2 0 0 0
2 0 0 0
2 0 0 0
2 0 0 0
2 0 0 0
2 0 0 0
2 0 0 0
2 0 0 0
2 0 0 0
2 0 0 0
2 0 0 0
2 0 0 0
2 0 0 0
2 0 0 0
2 0 0 0
2 0 0 0
2 0 0 0
2 0 0 0
2 0 0 0
0 0 1 0
0 0 1 0
0 0 1 0
0 0 1 0
0 0 1 0
0 0 1 0
0 0 1 0
0 0 1 0
0 0 1 0
0 0 1 0
0 0 1 0
0 0 1 0
0 0 1 0
0 0 1 0
0 0 1 0
0 0 1 0
0 0 1 0
0 0 1 0
0 0 1 0
0 0 1 0
0 0 1 0
0 0 1 0
0 0 1 0
0 0 1 0
0 0 1 0
0 0 1 0
0 0 1 0
0 0 1 0
0 0 1 0
0 0 1 0
0 0 1 0
0 0 1 0
0 0 0 0
0 0 0 0
0 0 0 0
0 0 0 0
0 0 0 0
0 0 0 0
0 0 0 0
0 0 0 0
0 0 0 0
0 0 0 0
0 0 0 0
0 0 0 0
0 0 0 0
0 0 0 0
0 0 0 0
0 0 0 0
0 0 0 0
0 0 0 0
0 0 0 0
0 0 0 0
0 0 0 0
0 0 0 0
0 0 0 0
0 0 0 0
0 0 0 0
0 0 0 0
0 0 0 0
0 0 0 0
0 0 0 0
0 0 0 0
0 0 0 0
0 0 0 0
0 0 0 0
0 0 0 0
0 0 0 0
0 0 0 0
0 0 0 0
0 0 0 0
0 0 0 0
0 0 0 0
0 0 0 0
0 0 0 0
0 0 0 0
0 0 0 0
0 0 0 0
0 0 0 0
0 0 0 0
0 0 0 0
0 0 0 0
0 0 0 0
0 0 0 0
0 0 0 0
0 0 0 0
0 0 0 0
0 0 0 0
0 0 0 0
0 0 0 0
0 0 0 0
0 0 0 0
0 0 1 0
0 0 1 0
0 0 1 0
0 0 1 0
0 0 1 0
0 0 1 0
0 0 1 0
0 0 1 0
0 0 1 0
0 0 1 0
0 0 1 0
0 0 1 0
0 0 1 0
0 0 1 0
0 0 1 0
0 0 1 0
0 0 1 0
0 0 1 0
0 0 1 0
0 0 1 0
0 0 1 0
0 0 1 0
0 0 1 0
0 0 1 0
0 0 1 0
0 0 1 0
0 0 1 0
0 0 1 0
0 0 1 0
0 0 1 0
0 0 1 0
0 0 1 0
0 0 0 0
0 0 0 0
0 0 0 0
0 0 0 0
0 0 0 0
0 0 0 0
0 0 0 0
0 0 0 0
0 0 0 0
0 0 0 0
0 0 0 0
0 0 0 0
0 0 0 0
0 0 0 0
0 0 0 0
0 0 0 0
0 0 0 0
0 0 0 0
0 0 0 0
0 0 0 0
0 0 0 0
0 0 0 0
0 0 0 0
0 0 0 0
0 0 0 0
0 0 0 0
0 0 0 0
0 0 0 0
0 0 0 0
0 0 0 0
0 0 0 0
0 0 0 0
0 0 0 0
0 0 0 0
0 0 0 0
0 0 0 0
0 0 0 0
0 0 0 0
0 0 0 0
0 0 0 0
0 0 0 0
0 0 0 0
0 0 0 0
0 0 0 0
0 0 0 0
0 0 0 0
0 0 0 0
0 0 0 0
0 0 0 0
0 0 0 0
0 0 0 0
0 0 0 0
0 0 0 0
0 0 0 0
0 0 0 0
0 0 0 0
0 0 0 0
0 0 0 0
0 0 0 0
0 0 0 0
0 0 0 0
0 0 0 0
0 0 0 0
0 0 0 0
0 0 0 0
0 0 0 0
0 0 0 0
0 0 0 0
0 0 0 0
0 0 0 0
0 0 0 0
2 0 0 0
2 0 0 0
2 0 0 0
2 0 0 0
2 0 0 0
2 0 0 0
2 0 0 0
2 0 0 0
2 0 0 0
2 0 0 0
2 0 0 0
2 0 0 0
2 0 0 0
2 0 0 0
2 0 0 0
2 0 0 0
2 1 0 0
2 1 0 0
2 1 0 0
2 1 0 0
2 1 0 0
2 1 0 0
2 1 0 0
2 1 0 0
2 1 0 0
2 1 0 0
2 1 0 0
2 1 0 0
2 1 0 0
2 1 0 0
2 1 0 0
2 1 0 0
0 1 0 0
0 1 0 0
0 1 0 0
0 1 0 0
0 1 0 0
0 1 0 0
0 1 0 0
0 1 0 0
0 1 0 0
0 1 0 0
0 1 0 0
0 1 0 0
0 1 0 0
0 1 0 0
0 1 0 0
0 1 1 0
0 0 1 0
0 0 1 0
0 0 1 0
0 0 1 0
0 0 1 0
0 0 1 0
0 0 1 0
0 0 1 0
0 0 1 0
0 0 1 0
0 0 1 0
0 0 1 0
0 0 1 0
0 0 1 0
0 0 2 0
0 0 2 0
0 0 2 0
0 0 2 0
0 0 2 0
0 0 2 0
0 0 2 0
0 0 2 0
2 0 2 0
2 0 2 0
2 0 2 0
2 0 2 0
2 0 2 0
2 0 2 0
2 0 2 0
2 0 2 0
2 0 2 0
2 0 1 0
2 0 1 0
2 0 1 0
2 0 1 0
2 0 1 0
2 0 1 0
2 0 1 0
2 0 1 0
2 0 1 0
2 0 1 0
2 0 1 0
2 0 1 0
2 0 1 0
2 0 1 0
2 0 1 0
2 0 0 0
2 0 0 0
2 0 0 0
2 0 0 0
2 0 0 0
2 0 0 0
2 0 0 0
2 0 0 0
0 0 0 0
0 0 0 0
0 0 0 0
0 0 0 0
0 0 0 0
0 0 0 0
0 0 0 0
0 0 0 0
0 0 0 0
0 0 0 0
0 0 0 0
0 0 0 0
0 0 0 0
0 0 0 0
0 0 0 0
0 0 0 0
0 0 0 0
0 0 0 0
0 0 0 0
0 0 0 0
0 0 0 0
0 0 0 0
0 0 0 0
0 0 0 0
0 0 0 0
0 0 0 0
0 0 0 0
0 0 1 0
0 0 1 1
0 0 1 1
0 0 1 1
0 0 1 1
0 0 1 1
0 0 1 1
0 0 1 1
0 0 1 1
0 0 1 1
0 0 1 1
0 0 1 1
0 0 1 1
0 0 1 1
0 0 1 1
0 0 1 1
0 0 1 1
0 0 1 1
0 0 1 1
0 0 1 1
0 0 1 1
0 0 1 1
0 0 1 1
0 0 1 1
0 0 1 1
0 0 1 1
0 0 1 1
0 0 1 1
0 0 1 1
0 0 1 1
0 0 1 1
0 0 1 1
0 0 0 1
0 0 0 0
0 0 0 0
0 0 0 0
0 0 0 0
0 0 0 0
0 0 0 0
2 0 0 0
2 0 0 0
2 0 0 0
2 0 0 0
2 0 0 0
2 0 0 0
2 0 0 0
2 0 0 0
2 0 0 0
2 0 0 0
2 0 0 0
2 0 0 0
2 0 0 0
2 0 0 0
2 0 0 0
2 0 0 0
2 0 0 0
2 0 0 0
2 0 0 0
2 0 0 2
2 0 0 2
2 0 0 2
2 0 0 2
2 0 0 2
2 0 0 2
2 0 0 2
2 0 0 2
2 0 0 2
2 0 0 2
2 0 0 2
2 0 0 2
2 0 0 2
0 0 0 2
0 0 0 2
0 0 0 2
0 0 0 2
0 0 0 2
0 0 0 2
0 0 0 2
0 0 0 2
0 0 0 2
0 0 0 2
0 0 0 2
0 0 0 2
0 0 0 2
0 0 1 2
0 0 1 2
0 0 1 2
0 0 1 2
0 0 1 2
0 0 1 2
0 0 1 0
0 0 1 0
0 0 1 0
0 0 1 0
0 0 1 0
0 0 1 0
0 0 1 0
0 0 1 0
0 0 1 0
0 0 1 0
0 0 1 0
0 0 1 0
0 0 1 0
0 0 1 0
0 0 2 0
0 0 2 0
0 0 2 0
0 0 2 0
0 0 2 0
0 0 2 0
0 0 2 0
0 0 2 0
0 0 2 0
0 0 2 0
0 0 2 0
0 0 2 0
0 0 1 0
0 0 1 0
0 0 1 0
0 0 1 0
0 0 1 0
0 0 1 0
0 0 1 0
0 0 1 0
0 0 1 0
0 0 1 0
0 0 1 0
0 0 1 0
0 0 1 0
0 0 1 0
0 0 1 0
0 0 1 0
0 0 1 0
0 0 1 0
0 0 1 0
0 0 1 0
2 0 0 0
2 0 0 0
2 0 0 0
2 0 0 0
2 0 0 0
2 0 0 0
2 0 0 0
2 0 0 0
2 0 0 0
2 0 0 0
2 0 0 0
2 0 0 0
2 0 0 0
2 0 0 0
2 0 0 0
2 0 0 0
2 0 0 0
2 0 0 0
2 0 0 0
2 0 0 0
2 0 0 0
2 0 0 0
2 0 0 0
2 0 0 0
2 0 0 0
2 0 0 0
2 0 0 0
2 0 0 0
2 0 0 0
2 0 0 0
2 0 0 0
2 0 0 0
0 0 0 0
0 0 0 0
0 0 0 0
0 0 0 0
0 0 0 0
0 0 0 0
0 0 0 0
0 0 0 0
0 0 0 0
0 0 0 0
0 0 0 0
0 0 0 0
0 0 0 0
0 0 0 0
0 0 0 0
0 0 0 0
0 0 0 0
0 0 0 0
0 0 0 0
0 0 0 0
0 0 0 0
0 0 0 0
0 0 0 0
0 0 0 0
0 0 0 0
0 0 0 0
0 0 0 0
0 0 0 0
0 0 0 0
0 0 0 0
0 0 0 0
0 0 0 0
0 0 0 0
0 0 0 0
0 0 0 0
0 0 0 0
0 0 0 0
0 0 0 0
0 0 0 0
0 0 0 1
0 0 0 1
0 0 0 1
0 0 0 1
0 0 0 1
0 0 0 1
0 0 0 1
0 0 0 1
0 0 0 1
0 0 0 1
0 0 0 1
0 0 0 1
0 0 0 1
0 0 0 1
0 0 0 1
0 0 0 1
0 0 0 1
0 0 0 1
0 0 0 1
0 0 0 1
0 0 0 1
0 0 0 1
0 0 0 1
0 0 0 1
0 0 0 1
0 0 0 1
0 0 0 1
0 0 0 1
0 0 0 1
0 0 0 1
0 0 0 1
0 0 0 1
0 0 0 0
0 0 0 0
0 0 0 0
0 0 0 0
0 0 0 0
0 0 0 0
0 0 0 0
0 0 0 0
0 0 0 0
0 0 0 0
0 0 0 0
0 0 0 0
0 0 0 0
0 0 0 0
0 0 0 0
0 0 0 0
0 0 0 0
0 0 0 0
0 0 0 0
0 0 0 0
0 0 1 0
0 0 1 0
0 0 1 0
0 0 1 0
0 0 1 0
0 0 2 0
0 0 2 0
0 0 2 0
0 0 2 0
0 0 2 0
0 0 2 0
0 0 2 0
0 0 2 0
0 0 2 0
0 0 2 0
0 0 2 0
0 0 2 0
0 0 2 1
0 0 2 1
0 0 2 1
0 0 2 1
0 0 2 1
0 0 2 1
0 0 2 1
0 0 2 1
0 0 2 1
0 0 2 1
0 0 2 1
0 0 2 1
0 0 2 1
0 0 2 1
0 0 2 1
0 0 1 2
0 0 1 2
0 0 1 2
0 0 1 2
0 0 1 2
0 0 0 2
0 0 0 2
0 0 0 2
0 0 0 2
0 0 0 2
0 0 0 2
0 0 0 2
0 0 0 2
0 0 0 2
0 0 0 2
0 0 0 2
0 0 0 2
0 0 0 1
0 0 0 1
0 0 0 1
0 0 0 1
0 0 0 1
0 0 0 1
0 0 0 1
0 0 0 1
0 0 0 1
0 0 1 1
0 0 1 1
0 0 1 1
0 0 1 1
0 0 1 1
0 0 1 1
0 0 1 0
0 0 1 0
0 0 1 0
0 0 1 0
0 0 1 0
0 0 1 0
0 0 1 0
0 0 1 0
0 0 1 0
0 0 1 0
0 0 1 0
0 0 1 0
0 0 1 0
0 0 1 0
0 0 1 0
0 0 1 0
0 0 1 0
0 0 1 0
0 0 1 0
0 0 1 0
0 0 1 0
0 0 1 0
0 0 1 0
0 0 1 0
0 0 1 0
0 0 1 0
0 0 0 0
0 0 0 0
0 0 0 0
0 0 0 0
0 0 0 0
0 0 0 0
0 0 0 0
0 0 0 0
0 0 0 0
0 0 0 0
0 0 0 0
0 0 0 0
0 0 0 0
0 0 0 0
0 0 0 0
0 0 0 0
0 0 0 0
0 0 0 0
0 0 0 0
0 0 0 0
0 0 0 0
0 0 0 0
0 0 0 0
0 0 0 0
0 0 0 0
0 0 0 0
0 0 0 0
0 0 0 0
0 0 0 0
0 0 0 0
0 0 0 0
0 0 0 0
0 0 0 0
0 0 0 0
0 0 0 0
0 0 0 0
0 0 0 0
0 0 0 0
0 0 0 0
0 0 1 0
0 0 1 0
0 0 1 0
0 0 1 0
0 0 1 0
0 0 1 0
0 0 1 0
0 0 1 0
0 0 1 0
0 0 1 0
0 0 1 0
0 0 1 0
0 0 1 0
0 0 1 0
0 0 1 0
0 0 1 0
0 0 1 0
0 0 1 0
0 0 1 0
0 0 1 0
0 0 1 0
0 0 1 0
0 0 1 0
0 0 1 0
0 0 1 0
0 0 1 0
0 0 1 0
0 0 1 0
0 0 1 0
0 0 1 0
0 0 1 0
0 0 1 0
0 0 0 0
0 0 0 0
0 0 0 0
0 0 0 0
0 0 0 0
0 0 0 0
0 0 0 0
0 0 0 0
0 0 0 0
0 0 0 0
0 0 0 0
0 0 0 0
0 0 0 0
0 0 0 0
0 0 0 0
0 0 0 0
0 0 0 0
0 0 0 0
0 0 0 0
0 0 1 0
0 0 1 0
0 0 1 0
0 0 1 0
0 0 1 0
0 0 1 0
0 0 1 0
0 0 1 0
0 0 1 0
0 0 1 0
0 0 1 0
0 0 1 0
0 0 1 0
0 0 1 0
0 0 1 0
0 0 1 0
0 0 1 0
0 0 1 0
0 0 1 0
0 0 1 0
0 0 1 0
0 0 1 0
0 0 1 0
0 0 1 0
0 0 1 0
0 0 1 0
0 0 1 0
0 0 1 0
0 0 1 0
0 0 1 0
0 0 1 0
0 0 1 0
0 0 0 0
0 0 0 0
0 0 0 0
0 0 0 0
0 0 0 0
0 0 0 0
0 0 0 0
0 0 0 0
0 0 0 0
0 0 0 0
0 0 0 0
0 0 0 0
0 0 0 0
0 0 0 0
0 0 0 1
0 0 0 1
0 0 0 1
0 0 0 1
0 0 0 1
0 0 0 1
0 0 0 1
0 0 1 1
0 0 1 1
0 0 1 1
0 0 1 1
0 0 1 1
0 0 1 1
0 0 1 1
0 0 1 1
0 0 1 1
0 0 1 1
0 0 1 1
0 0 1 1
0 0 1 1
0 0 1 1
0 0 1 1
0 0 1 1
0 0 1 1
0 0 1 1
0 0 1 1
0 0 1 1
0 0 1 1
0 0 1 1
0 0 1 1
0 0 1 1
0 0 1 1
0 0 1 0
0 0 1 0
0 0 1 0
0 0 1 0
0 0 1 0
0 0 1 0
0 0 1 0
0 0 0 0
0 0 0 0
0 0 0 0
0 0 0 0
0 0 0 0
0 0 0 0
0 0 0 0
0 0 0 0
0 0 0 0
0 0 0 0
2 0 0 0
2 0 0 0
2 0 0 0
2 0 0 0
2 0 0 0
2 0 0 0
2 0 0 0
2 0 0 0
2 0 0 0
2 0 0 0
2 0 0 0
2 0 0 0
2 0 0 0
2 0 0 0
2 0 0 0
2 0 0 0
2 0 0 0
2 0 0 0
2 0 0 0
2 0 0 0
2 0 0 0
2 0 0 0
2 0 0 0
2 0 0 0
2 0 0 0
2 0 0 0
2 0 0 0
2 0 0 0
2 0 0 0
2 0 0 0
2 0 0 0
2 0 0 0
0 0 0 0
0 0 0 0
0 0 0 0
0 0 0 0
0 0 0 0
0 0 0 0
0 0 0 0
0 0 0 0
0 0 0 0
0 0 0 0
0 0 0 0
0 0 0 0
0 0 0 0
0 0 0 0
0 0 0 0
0 0 0 0
0 0 0 0
0 0 0 0
0 0 0 0
0 0 0 0
0 0 0 0
0 0 0 0
0 0 0 0
0 0 0 0
0 0 0 0
0 0 1 0
0 0 1 0
0 0 1 0
0 0 1 0
0 0 1 0
0 0 1 0
0 0 1 0
0 0 1 0
0 0 1 0
0 0 1 0
0 0 1 0
0 0 1 0
0 0 1 0
0 0 1 0
0 0 1 0
0 0 1 0
0 0 1 0
0 0 1 0
0 0 1 0
0 0 1 0
0 0 1 0
2 0 1 0
2 0 1 0
2 0 1 0
2 0 1 0
2 0 1 0
2 0 1 0
2 0 1 0
2 0 1 0
2 0 1 0
2 0 1 0
2 0 1 0
2 0 0 0
4 0 0 0
4 0 0 0
4 0 0 0
4 0 0 0
4 0 0 0
4 0 0 0
4 0 0 0
4 0 0 0
4 0 0 0
4 0 0 0
4 0 0 0
4 0 0 0
4 0 0 0
4 0 0 0
4 0 0 0
4 0 0 0
4 0 0 0
4 0 0 0
4 0 0 0
4 0 0 0
2 0 0 0
2 0 0 0
2 0 0 0
2 0 0 0
2 0 0 0
2 0 0 0
2 0 0 0
2 0 0 0
2 0 0 0
2 0 0 0
2 0 0 0
2 0 0 0
0 0 0 0
0 0 0 0
0 0 0 0
0 0 0 0
0 0 0 0
0 0 0 0
0 0 0 0
0 0 0 0
0 0 0 0
0 0 0 0
0 0 0 0
0 0 0 0
0 0 0 0
0 0 0 0
0 0 0 0
0 0 0 0
0 0 0 0
0 0 0 0
0 0 0 0
0 0 0 0
0 0 0 0
0 0 0 0
0 0 0 0
0 0 0 0
0 0 0 0
0 0 0 0
0 0 0 0
0 0 0 0
0 0 0 0
0 0 0 0
0 0 0 0
0 0 0 0
0 0 0 0
0 0 0 0
0 0 0 0
0 0 0 0
0 0 0 0
0 0 0 0
0 0 0 0
0 0 0 0
0 0 0 0
0 0 0 0
0 0 0 0
0 0 0 0
0 0 0 0
0 0 0 0
0 0 0 0
0 0 0 0
0 0 0 0
0 0 0 0
0 0 0 0
0 0 0 0
0 0 0 0
0 0 0 0
0 0 0 0
0 0 0 0
0 0 0 0
0 0 0 0
0 0 0 0
0 0 0 0
0 0 0 0
0 0 0 0
0 0 0 0
0 0 0 0
0 0 0 0
0 0 0 0
0 0 0 0
0 0 0 0
0 0 0 0
0 0 0 0
0 0 0 0
0 0 0 0
0 0 0 0
0 0 0 0
0 0 0 0
0 0 0 0
0 0 0 0
0 0 0 0
0 0 0 0
0 0 0 0
0 0 0 0
0 0 0 0
0 0 0 0
0 0 0 0
0 0 0 0
0 0 0 0
0 0 0 0
0 0 0 0
0 0 0 0
0 0 0 0
0 0 0 0
0 0 0 0
0 0 0 0
0 0 0 0
0 0 0 0
0 0 0 0
0 0 0 0
0 0 0 0
0 0 0 0
0 0 0 0
0 0 0 0
0 0 0 0
0 0 0 0
2 0 0 0
2 0 0 0
2 0 0 0
2 0 0 0
2 0 1 0
2 0 1 0
2 0 1 0
2 0 1 0
2 0 1 0
2 0 1 0
2 0 1 0
2 0 1 0
2 0 1 0
2 0 1 1
2 0 1 1
2 0 1 1
2 0 1 1
2 0 1 1
2 0 1 1
2 0 1 1
2 0 1 1
2 0 1 1
2 0 1 1
2 0 1 1
2 0 1 1
2 0 1 1
2 0 1 1
2 0 1 1
2 0 1 1
2 0 1 1
2 0 1 1
2 0 1 1
0 0 1 1
0 0 1 1
0 0 1 1
0 0 1 1
0 0 0 1
0 0 0 1
0 0 0 1
0 0 0 1
2 0 0 1
2 0 1 1
2 0 1 1
2 0 1 1
2 0 1 1
2 0 1 0
2 0 1 0
2 0 1 0
2 0 1 0
2 0 1 0
2 0 1 0
2 0 1 0
2 0 1 0
2 0 1 0
2 0 1 0
2 0 1 0
2 0 1 0
2 0 1 0
2 0 1 0
2 0 1 0
2 0 1 0
2 0 1 0
2 0 1 0
2 0 1 0
2 0 1 0
2 0 1 0
2 0 1 0
2 0 1 0
2 0 1 0
2 0 1 0
2 0 1 0
2 0 1 0
0 0 1 0
0 0 0 0
0 0 0 0
0 0 0 0
0 0 0 0
0 0 0 0
0 0 0 0
0 0 0 0
0 0 0 0
0 0 0 0
0 0 0 0
0 0 0 0
0 0 0 0
0 0 0 0
0 0 0 0
0 0 0 0
0 0 0 0
0 0 1 0
0 0 1 0
0 0 1 0
0 0 1 0
0 0 1 0
0 0 1 0
0 0 1 0
0 0 1 0
0 0 1 1
0 0 1 1
0 0 1 1
0 0 1 1
0 0 1 1
0 0 1 1
0 0 1 1
0 0 1 1
0 0 1 1
0 0 1 1
0 0 1 1
0 0 1 1
0 0 1 1
0 0 1 1
0 0 1 1
0 0 1 1
0 0 1 1
0 0 1 1
0 0 1 1
0 0 1 1
0 0 1 1
0 0 1 1
0 0 1 1
0 0 1 1
0 0 0 1
0 0 0 1
0 0 0 1
0 0 0 1
0 0 0 1
0 0 0 1
0 0 0 1
0 0 0 1
0 0 0 0
0 0 0 0
0 0 0 0
0 0 0 0
0 0 0 0
0 0 0 0
0 0 0 0
0 0 0 0
0 0 0 0
0 0 0 0
0 0 0 0
0 0 0 0
0 0 0 0
0 0 0 0
0 0 0 0
0 0 0 0
0 0 0 0
0 0 0 0
0 0 0 0
0 0 0 0
0 0 0 0
0 0 0 0
0 0 0 0
0 0 0 0
0 0 0 0
0 0 0 0
0 0 0 0
0 0 0 0
0 0 0 0
0 0 0 0
0 0 0 0
0 0 0 0
0 0 0 0
0 0 0 0
0 0 0 0
0 0 0 0
0 0 0 0
0 0 0 0
0 0 0 0
0 0 0 0
0 0 0 0
0 0 0 0
0 0 0 0
0 0 1 0
0 0 1 0
0 0 1 0
0 0 1 0
0 0 1 0
0 0 1 0
0 0 1 0
0 0 1 0
0 0 1 0
0 0 1 0
0 0 1 0
0 0 1 0
0 0 1 0
0 0 1 0
0 0 1 0
0 0 1 0
0 0 1 0
0 0 1 0
0 0 1 0
0 0 1 0
0 0 1 0
0 0 1 0
0 0 1 0
0 0 1 0
0 0 1 0
0 0 1 0
0 0 1 0
0 0 1 0
0 0 1 0
0 0 1 0
0 0 1 0
0 0 1 0
0 0 0 0
0 0 0 0
0 0 0 0
0 0 0 0
0 0 0 0
0 0 0 0
0 0 0 0
0 0 0 0
0 0 0 0
0 0 0 0
0 0 0 0
0 0 0 0
0 0 0 0
0 0 0 0
0 0 0 0
0 0 0 0
0 0 0 0
0 0 0 0
0 0 0 0
0 0 0 0
0 0 0 0
0 0 0 0
0 0 0 0
0 0 0 0
0 0 0 0
0 0 0 0
0 0 0 0
0 0 0 0
0 0 0 0
0 0 0 0
0 0 0 0
0 0 0 0
0 0 0 0
0 0 0 0
0 0 0 0
0 0 0 0
0 0 0 0
0 0 0 0
0 0 0 0
0 0 0 0
0 0 0 0
0 0 0 0
0 0 0 0
0 0 0 0
0 0 0 0
0 0 0 0
0 0 0 0
0 0 0 0
0 0 0 0
0 0 0 0
0 0 0 0
0 0 0 0
0 0 0 0
0 0 0 0
0 0 0 0
0 0 0 0
0 0 0 0
0 0 0 0
0 0 0 0
0 0 0 0
0 0 0 0
0 0 0 0
0 0 0 0
0 0 0 0
0 0 0 0
0 0 0 0
0 0 0 0
0 0 0 0
0 0 0 0
0 0 0 0
0 0 0 0
0 0 0 0
0 0 0 0
0 0 0 0
0 0 0 0
0 0 0 0
0 0 0 0
0 0 0 0
0 0 0 0
0 0 0 0
0 0 0 0
0 0 0 0
0 0 0 0
0 0 0 0
0 0 0 0
0 0 0 0
0 0 0 0
0 0 0 0
0 0 0 0
0 0 0 0
0 0 0 0
0 0 0 0
0 0 0 0
0 0 0 0
0 0 0 0
0 0 0 0
0 0 0 0
0 0 0 0
0 0 0 0
0 0 0 0
0 0 0 0
0 0 0 0
0 0 0 0
0 0 0 0
0 0 0 0
0 0 0 0
0 0 0 0
0 0 0 0
0 0 0 0
0 0 0 0
0 0 0 0
0 1 0 1
0 1 0 1
0 1 0 1
0 1 0 1
0 1 1 1
0 2 1 1
0 2 2 1
0 4 2 1
0 4 2 1
0 4 4 1
0 4 4 1
0 4 4 1
0 4 4 1
0 4 4 1
0 4 4 1
0 4 4 1
0 4 4 1
0 4 4 1
0 4 4 1
0 4 4 1
0 4 4 1
0 4 4 1
0 4 4 1
0 4 4 1
0 4 4 1
0 4 4 1
0 4 4 1
0 4 4 1
0 4 4 1
0 4 4 1
0 4 4 1
0 4 4 1
0 4 4 0
0 4 4 0
0 4 4 0
0 4 4 0
0 4 3 0
0 2 3 0
0 2 2 0
0 1 2 0
0 1 2 0
0 1 0 0
0 1 0 0
0 1 0 0
0 1 0 0
0 1 0 0
0 1 0 0
0 1 0 0
0 1 0 0
0 1 0 0
0 1 0 0
0 1 0 0
0 1 1 0
0 1 1 0
0 1 1 0
0 1 1 0
0 1 1 0
0 1 1 0
0 1 1 0
0 1 1 0
0 1 1 0
0 1 1 0
0 1 1 0
0 1 1 0
0 0 1 0
0 0 1 0
0 0 1 0
0 0 1 0
0 0 1 0
0 0 1 0
0 0 1 0
0 0 1 1
0 0 1 1
0 0 1 1
0 0 1 1
0 0 1 1
0 0 1 1
0 0 1 1
0 0 1 1
0 0 1 1
0 0 1 1
0 1 1 1
0 1 1 1
0 1 1 1
0 1 0 1
0 1 0 1
0 1 0 1
0 1 0 1
0 1 0 1
0 1 0 1
0 1 0 1
0 1 0 1
0 1 0 1
0 1 0 1
0 1 0 1
0 1 0 2
0 1 0 2
0 1 0 2
0 1 0 2
0 1 0 2
0 1 0 2
0 1 0 2
0 1 0 2
0 1 0 1
0 1 0 1
0 1 0 1
0 1 0 1
0 1 0 1
0 1 0 1
0 1 0 1
0 1 0 1
0 1 0 1
0 1 0 1
0 0 0 1
0 0 0 1
0 0 0 1
0 0 0 1
0 0 0 1
0 0 0 1
0 0 0 1
0 0 0 1
0 0 0 1
0 0 0 1
0 0 0 1
0 0 0 1
0 0 0 1
0 0 0 2
0 1 0 1
0 1 0 1
0 1 0 1
0 1 0 1
0 1 0 1
0 1 0 1
0 1 0 1
0 1 0 1
0 1 0 1
0 1 0 1
0 1 0 1
0 1 0 1
0 1 0 1
0 1 0 1
0 1 0 1
0 1 0 1
0 1 0 2
0 1 0 2
0 1 0 2
0 1 0 2
0 1 0 2
0 1 0 2
0 1 0 2
0 1 0 2
0 1 0 2
0 1 0 2
0 1 0 2
0 1 0 2
0 1 0 2
0 1 0 2
0 2 0 2
0 2 0 1
0 1 0 1
0 1 0 1
0 1 0 1
0 1 0 1
0 1 0 1
0 1 0 1
0 1 0 1
0 1 0 1
0 1 0 1
0 1 0 1
0 1 0 1
0 1 0 1
0 1 0 1
0 1 0 1
0 1 0 1
0 1 0 1
0 1 0 0
0 1 0 0
0 1 0 0
0 1 0 0
0 1 0 0
0 1 0 0
0 1 0 0
0 1 0 0
0 1 0 0
0 1 0 0
0 2 1 0
0 2 1 0
0 2 1 0
0 2 2 0
0 1 2 0
0 1 2 0
0 1 2 0
0 1 2 0
0 1 2 0
0 1 2 0
0 1 2 0
0 1 2 0
0 2 2 0
0 2 2 0
0 2 2 0
0 2 2 0
0 2 2 0
0 2 2 0
0 2 2 0
0 2 2 0
0 2 2 0
0 2 2 0
0 2 2 0
0 2 2 0
0 2 2 0
0 2 2 0
0 2 2 0
0 2 2 0
0 2 2 0
0 2 2 0
0 4 2 0
0 4 2 0
0 2 1 0
0 2 1 0
0 2 1 0
0 2 0 0
0 2 0 0
0 2 0 0
0 2 0 0
0 2 0 0
0 2 0 0
0 2 0 0
0 2 0 0
0 2 0 0
0 1 0 0
0 1 0 0
0 4 0 0
0 4 0 0
0 4 0 0
0 4 0 0
0 4 0 0
0 4 0 0
0 4 0 0
0 4 0 0
0 4 0 0
0 4 0 0
0 4 0 0
0 4 0 0
2 4 0 0
2 4 0 0
2 4 0 0
2 4 0 0
2 2 1 0
2 2 1 0
2 2 1 0
2 2 1 0
2 2 1 0
2 2 1 0
2 2 1 0
2 2 1 0
2 2 1 1
2 2 1 2
2 2 1 2
2 2 1 2
2 2 1 2
2 2 1 2
2 2 1 2
2 4 1 2
2 1 1 2
2 1 1 2
2 1 1 2
2 1 1 2
2 1 1 2
2 1 1 2
2 1 1 2
2 1 1 2
2 1 1 2
2 1 1 2
2 1 1 2
2 1 2 3
0 1 2 3
0 1 2 3
0 1 2 3
0 1 2 3
0 1 1 3
0 1 1 3
0 1 1 3
0 1 1 3
0 1 1 3
0 1 1 3
0 1 1 3
0 1 1 3
0 1 1 2
0 1 1 1
0 1 1 1
0 1 1 1
0 1 1 1
0 1 1 1
0 1 1 1
0 0 1 1
0 0 1 1
0 0 1 1
0 0 1 1
0 0 2 1
0 0 3 1
0 0 3 1
0 0 3 1
0 0 3 1
0 0 3 1
0 1 3 1
2 1 3 1
2 1 2 0
2 1 2 0
2 1 2 0
2 1 2 0
2 1 2 1
2 1 2 1
2 1 2 1
2 1 2 1
2 1 2 1
2 1 2 1
2 1 2 1
2 1 2 1
2 1 2 1
2 1 2 1
2 1 2 1
2 1 2 1
2 1 2 1
2 1 2 1
2 1 2 1
2 1 2 1
2 1 2 1
2 1 2 1
2 1 2 1
2 1 2 1
2 1 1 1
2 1 0 1
2 1 0 3
2 1 0 3
2 1 0 3
2 1 0 3
2 0 1 3
0 0 1 3
0 0 1 3
0 0 1 3
0 0 1 3
0 0 1 3
0 0 1 2
0 0 1 2
0 0 1 2
0 0 1 2
0 0 1 2
0 0 1 2
0 0 1 2
0 0 1 2
0 0 1 2
0 0 1 2
0 0 1 2
0 0 1 2
0 0 1 2
0 0 1 2
0 0 1 2
0 0 1 2
0 0 1 2
0 0 1 2
0 0 1 2
0 0 1 2
0 0 1 2
0 0 1 2
0 0 1 0
0 0 1 0
0 0 1 0
0 0 1 0
0 0 0 0
0 0 0 0
0 0 0 0
0 0 0 0
0 0 0 0
0 0 0 0
0 0 0 0
0 0 0 0
0 0 0 0
0 0 0 0
0 0 0 0
0 0 0 0
0 0 1 0
0 0 1 0
0 0 1 0
0 0 1 0
0 0 1 0
0 0 2 0
0 1 2 1
0 1 2 1
0 1 2 1
0 1 2 1
0 1 3 1
0 1 3 1
0 1 3 1
0 1 3 1
0 1 3 1
0 1 3 1
0 1 3 1
0 1 3 1
0 1 3 1
0 1 3 1
0 1 3 1
0 1 3 1
0 1 3 1
0 1 3 1
0 1 3 1
0 1 3 1
0 1 3 1
0 1 3 1
0 1 3 1
0 1 3 1
0 1 3 1
0 1 3 1
0 1 2 1
0 1 2 1
0 1 2 1
0 1 2 1
0 1 2 1
0 1 1 1
0 0 1 0
0 0 1 0
0 0 1 0
0 0 1 0
0 0 0 0
0 0 0 0
0 0 0 0
0 0 0 0
0 0 0 0
0 0 0 0
0 0 0 0
0 0 0 0
0 0 0 0
2 0 0 0
2 0 0 0
2 0 0 0
2 0 0 0
2 0 0 0
2 0 1 0
2 0 1 0
2 0 1 0
2 0 1 0
2 0 1 0
2 0 1 0
2 0 1 0
2 0 1 0
2 0 1 0
2 0 1 0
2 0 1 0
2 0 1 0
2 0 1 0
2 0 1 0
2 0 2 0
2 0 2 0
2 0 2 0
2 0 4 0
2 0 4 0
2 0 4 0
2 0 4 0
2 0 4 0
2 0 4 0
2 0 4 0
2 0 4 0
2 0 4 0
2 0 4 0
0 0 4 0
0 0 4 0
0 0 4 0
0 0 4 0
0 0 4 0
0 0 3 0
0 0 3 0
0 0 3 0
0 0 3 0
0 0 4 0
0 0 4 0
0 0 4 0
0 0 4 0
0 0 4 0
0 0 4 0
0 0 4 0
0 1 4 0
0 1 4 0
0 1 4 1
0 1 3 1
0 1 3 1
0 1 3 1
0 1 1 1
0 1 1 2
0 1 1 2
0 1 1 2
0 1 1 2
0 1 1 2
0 1 1 2
0 1 1 2
0 1 1 2
0 1 1 2
0 1 1 2
0 1 1 2
0 1 1 2
0 1 1 2
0 1 1 2
0 1 1 2
0 1 1 2
0 1 1 2
0 1 1 2
0 1 0 2
0 1 0 2
0 1 0 2
0 1 0 2
0 1 0 2
0 1 0 2
0 1 0 3
0 0 0 3
0 0 1 3
0 0 1 2
0 0 1 2
0 0 1 2
0 0 1 2
0 1 1 2
0 1 1 1
0 1 1 1
0 1 1 1
0 1 1 1
0 1 1 1
0 1 1 1
0 1 1 1
0 1 1 1
0 1 1 1
0 1 1 1
0 1 2 1
0 1 2 1
0 1 2 1
0 1 3 1
0 1 3 1
0 1 3 1
0 1 4 1
0 1 4 1
0 1 4 1
0 1 4 1
0 1 4 1
0 1 4 1
0 1 5 1
0 1 5 1
0 1 5 0
0 1 5 0
0 1 4 0
0 1 4 0
0 1 4 0
0 1 4 0
0 1 4 0
0 0 4 0
0 0 4 0
0 1 4 0
0 1 4 0
0 1 4 0
0 1 4 0
0 1 4 0
0 1 4 0
0 1 4 0
0 1 4 0
0 1 4 0
0 1 3 0
0 1 3 0
0 1 3 0
0 1 2 0
0 1 2 1
0 1 3 1
0 1 2 1
0 1 2 1
0 1 2 1
0 1 2 1
0 1 2 1
0 1 3 1
0 1 2 1
0 1 2 1
0 1 2 1
0 1 2 1
0 1 2 1
0 1 2 1
0 1 2 1
0 1 2 1
0 1 2 1
0 1 2 1
0 1 2 1
0 0 3 1
0 0 3 1
0 0 3 1
0 0 3 1
0 0 3 1
0 0 3 1
0 0 3 1
0 0 3 1
0 0 3 1
0 1 3 1
0 2 3 1
0 2 3 1
0 2 3 1
0 2 3 0
0 2 2 0
0 2 2 0
0 2 2 0
0 2 2 0
0 2 2 0
0 2 2 0
0 2 1 0
0 2 1 0
0 2 1 0
0 2 2 0
0 2 2 0
0 2 2 0
0 2 2 0
0 2 2 0
0 2 3 0
0 2 3 0
0 2 3 0
0 2 4 0
0 2 3 0
0 2 3 0
0 2 3 0
0 2 3 0
0 2 3 0
0 2 3 0
0 2 3 0
0 2 3 0
0 2 3 0
0 1 3 0
0 0 3 0
0 0 3 0
0 0 3 0
0 0 3 0
0 0 3 0
0 0 3 0
0 0 3 0
0 0 3 0
0 0 3 0
0 0 3 0
0 0 3 0
0 0 3 0
0 0 3 0
0 0 2 0
0 0 2 0
0 0 2 0
0 0 2 0
0 0 2 0
0 0 1 0
0 0 1 0
0 0 1 0
0 0 0 0
0 0 0 0
0 0 0 0
0 0 0 0
0 0 0 0
0 0 0 0
0 0 0 0
0 0 0 0
0 0 0 0
0 0 0 0
0 0 0 0
0 0 0 0
0 0 0 0
0 0 0 0
0 0 0 0
0 0 0 0
0 0 0 0
0 0 0 0
0 0 0 0
0 0 0 0
0 0 0 0
0 0 0 0
0 0 0 0
0 0 0 0
0 0 0 0
0 0 0 0
0 0 0 0
0 0 0 0
0 0 0 0
0 0 0 0
0 0 0 0
0 0 0 0
0 0 0 0
0 0 0 0
0 0 0 0
0 0 0 0
0 1 0 0
0 1 0 0
0 1 0 0
0 1 0 0
0 1 0 0
0 1 0 0
0 1 0 0
0 1 0 0
0 1 0 0
0 1 0 0
0 1 0 0
0 1 0 0
0 1 0 0
0 1 0 0
0 1 0 0
0 1 0 0
0 1 0 0
0 1 0 0
0 1 0 0
0 1 0 0
0 1 0 0
0 1 0 0
0 1 0 0
0 1 0 0
0 1 0 0
0 1 0 0
0 1 0 0
0 1 0 0
0 1 0 0
0 1 0 0
0 1 0 1
0 1 0 1
0 0 0 1
0 0 0 1
0 0 0 1
0 0 0 1
0 0 0 1
0 0 1 1
0 0 1 1
0 0 1 1
0 0 1 1
0 0 1 1
0 0 1 1
0 0 1 1
0 0 1 1
0 0 1 1
0 0 1 1
0 0 1 1
0 0 1 1
0 0 1 1
0 0 1 1
0 0 1 1
0 0 1 1
0 1 1 1
0 1 2 1
2 1 2 1
2 1 2 1
2 1 2 1
2 1 2 1
2 1 2 1
2 1 2 1
2 1 2 1
2 1 2 0
2 1 2 0
2 1 2 0
2 1 2 0
2 1 2 0
2 1 2 0
2 1 2 0
2 2 1 0
2 2 2 0
2 2 2 0
2 2 2 0
2 2 2 0
2 2 2 0
2 2 2 0
2 2 2 0
2 2 2 0
2 2 2 0
2 2 2 0
2 2 2 0
2 2 2 0
2 2 2 0
2 2 2 0
2 2 2 0
2 1 2 0
2 1 1 0
0 1 1 0
0 1 1 0
0 1 1 0
0 1 1 0
0 1 1 0
0 1 1 0
0 1 1 0
0 1 1 0
0 1 1 0
0 1 1 0
0 1 1 0
0 1 1 0
0 1 1 0
0 1 1 0
0 0 1 0
0 0 0 0
0 0 0 0
0 0 0 0
0 1 0 0
0 1 0 0
0 1 0 0
0 1 0 0
0 1 0 0
0 1 0 0
0 1 0 0
0 1 0 0
0 1 0 0
0 1 0 0
0 1 0 0
0 1 0 0
0 1 0 0
0 1 0 0
0 2 0 1
0 2 0 1
0 2 0 2
0 2 0 2
0 2 0 2
0 2 1 2
0 2 1 2
0 2 1 2
0 2 1 2
0 2 1 2
0 2 1 2
0 2 1 3
0 2 1 3
0 2 1 3
0 2 2 3
0 2 2 3
0 2 2 3
0 2 2 3
0 1 2 3
0 1 2 3
2 1 2 5
2 1 2 5
2 1 2 5
2 1 2 5
2 1 2 5
2 1 2 5
2 1 2 5
2 1 2 5
2 1 2 5
2 1 2 5
2 1 2 5
2 1 2 5
2 0 2 3
2 0 2 3
2 0 2 2
2 0 2 2
2 0 2 2
2 0 2 2
2 0 3 2
2 0 3 2
2 0 3 2
2 0 3 2
2 0 3 2
2 0 3 1
2 0 3 1
2 0 3 1
2 0 2 1
2 0 2 1
2 0 2 1
2 0 2 1
2 0 2 1
2 0 2 1
0 0 2 0
0 0 2 0
0 0 2 0
0 0 2 0
0 0 2 0
0 0 2 0
0 0 2 0
0 0 2 0
0 0 2 0
0 0 2 0
0 0 2 0
0 0 2 0
0 0 2 0
0 0 2 0
2 0 2 0
2 0 2 0
2 0 2 0
2 0 1 0
2 0 1 0
2 0 1 0
2 0 1 0
2 0 1 0
2 0 1 0
2 0 1 0
2 0 1 0
2 0 1 0
2 0 1 0
2 0 1 0
2 1 1 0
2 1 1 0
2 1 1 0
2 1 1 0
2 1 1 0
2 1 1 0
2 1 1 0
2 1 1 0
2 1 1 0
2 1 1 0
2 1 1 0
2 1 1 0
2 1 1 0
2 1 1 0
2 1 1 0
2 1 1 0
2 1 1 0
2 1 1 0
0 1 1 0
0 1 1 0
0 1 1 0
0 1 1 0
0 1 0 0
0 1 0 0
0 1 0 0
0 1 0 0
0 1 0 0
0 1 0 0
0 1 0 0
0 1 0 0
0 1 0 0
0 1 0 0
0 0 0 0
0 0 0 0
0 0 0 0
0 0 0 0
0 0 0 0
0 0 0 0
0 0 0 0
0 0 0 0
0 0 0 0
0 0 0 0
0 0 0 0
0 0 0 0
0 0 0 0
0 0 0 0
0 0 0 0
0 0 0 0
0 0 0 0
0 0 0 0
0 0 0 0
0 0 0 0
0 0 0 0
0 0 0 0
0 0 0 0
0 0 0 0
0 0 0 0
0 0 0 0
0 0 0 0
0 0 0 0
0 0 0 0
0 0 0 0
0 0 0 0
0 0 0 0
0 0 0 0
0 0 0 0
0 0 0 0
0 0 0 0
0 0 0 0
0 0 0 0
0 0 0 0
0 0 0 0
0 0 0 0
0 0 0 0
0 0 0 0
0 0 0 0
0 0 0 0
0 0 0 0
0 0 0 0
0 0 0 0
0 0 0 0
0 0 0 0
0 0 0 0
0 0 0 0
0 0 0 0
0 0 0 0
0 0 0 0
0 0 0 0
0 1 0 0
0 1 0 0
0 1 0 0
0 1 0 0
0 1 0 0
0 1 0 0
0 1 0 0
0 1 0 0
0 1 0 0
0 1 0 0
0 1 0 0
0 1 0 0
0 1 0 0
0 1 0 0
0 1 0 0
0 1 0 0
0 1 0 0
0 1 0 0
0 1 0 0
0 1 0 0
0 1 0 0
0 1 0 0
0 1 0 0
0 1 0 0
0 1 0 0
0 1 0 0
0 1 0 0
0 1 0 0
0 1 0 0
0 1 0 0
0 1 0 0
0 1 0 0
0 0 0 0
0 0 0 0
0 0 0 0
0 0 0 0
0 0 0 0
0 0 0 0
0 0 0 0
0 0 0 0
0 0 0 0
0 0 0 0
0 0 0 0
0 0 0 0
0 0 0 0
0 0 0 0
0 0 0 0
0 0 0 0
0 0 0 0
0 0 0 0
0 0 0 0
0 0 0 0
0 0 0 0
0 0 0 0
0 0 0 0
0 0 0 0
0 0 0 0
0 0 0 0
0 0 0 0
0 0 0 0
0 0 0 0
0 0 0 0
0 0 0 0
0 0 1 0
0 0 1 0
0 0 1 0
0 0 1 0
0 0 1 0
0 0 1 0
0 0 1 0
0 0 1 0
0 0 1 0
0 0 1 0
0 0 1 0
0 0 1 0
0 0 1 0
0 0 1 0
0 0 1 0
0 0 1 0
0 0 1 0
0 0 1 0
0 0 1 0
0 0 1 0
0 0 1 0
0 0 1 0
0 0 1 0
0 0 1 0
0 0 1 0
0 0 1 0
0 0 1 0
0 0 1 0
0 0 1 0
0 0 1 0
0 0 1 0
0 0 1 0
0 0 0 0
0 0 0 0
0 0 0 0
0 0 0 0
0 0 0 0
0 0 0 0
0 0 0 0
0 0 0 0
0 0 0 0
0 0 0 0
0 0 0 0
0 0 0 0
0 0 0 0
0 0 0 0
0 0 0 0
0 0 0 0
0 0 0 0
0 0 0 0
0 0 0 0
0 0 0 0
0 0 0 0
0 0 0 0
0 0 0 0
0 0 0 0
0 0 0 0
0 0 0 0
0 0 0 0
0 0 0 0
0 0 0 0
0 0 0 0
0 0 0 0
0 0 0 0
0 0 0 0
0 0 0 0
0 0 0 0
0 0 0 0
0 0 0 0
0 0 0 0
0 0 0 0
0 0 0 0
0 0 0 0
0 0 0 0
0 0 0 0
0 0 0 0
0 0 0 0
0 0 0 0
0 0 0 0
0 0 0 0
0 0 0 0
0 0 0 0
0 0 0 0
0 0 0 0
0 0 0 0
0 0 0 0
0 0 0 0
0 0 0 0
0 0 0 0
0 0 0 0
0 0 0 0
0 0 0 0
0 0 0 0
0 0 0 0
0 0 0 0
0 0 0 0
0 0 0 0
0 0 0 0
0 0 0 0
0 0 0 0
0 0 0 0
0 0 0 0
0 0 0 0
0 0 0 0
0 0 0 0
0 0 0 0
0 0 0 0
0 0 0 0
0 0 0 0
0 0 0 0
0 0 0 0
0 0 0 0
0 0 0 0
0 0 0 0
0 0 0 0
0 0 0 0
0 0 0 0
0 0 0 0
0 0 0 0
0 0 0 0
0 0 0 0
0 0 0 0
0 0 0 0
0 0 0 0
0 0 0 0
0 0 0 0
0 0 0 0
0 0 0 0
0 0 0 0
0 0 0 0
0 0 0 0
0 0 0 0
0 0 0 0
0 0 0 0
0 0 0 0
0 0 0 0
0 0 0 0
0 0 0 0
0 0 0 0
0 0 0 0
0 0 0 0
0 0 0 0
0 0 0 0
0 0 0 0
0 0 0 0
0 0 0 0
0 0 0 0
0 0 0 0
0 0 0 0
0 0 0 0
0 0 0 0
0 0 0 0
0 0 0 0
0 0 0 0
0 0 0 0
0 0 0 0
0 0 0 0
0 0 0 0
0 0 0 0
0 0 0 0
0 0 0 0
0 0 0 0
0 0 0 0
0 0 0 0
0 0 0 0
0 0 0 0
2 0 0 0
2 0 0 0
2 0 1 0
2 0 1 0
2 0 1 0
2 0 1 0
2 0 1 0
2 0 1 0
2 0 1 0
2 0 1 0
2 0 3 0
2 0 3 0
2 0 3 0
2 0 3 0
2 0 3 0
2 0 3 0
2 0 3 0
2 0 3 0
2 0 3 0
2 0 3 0
2 0 3 0
2 0 3 0
2 0 3 0
2 0 3 0
2 0 3 0
2 0 3 0
2 0 3 0
2 0 3 0
2 0 3 0
2 0 3 0
2 0 3 0
2 0 3 0
0 0 3 0
0 0 3 0
0 0 2 0
0 0 2 0
0 0 2 0
0 0 2 0
0 0 2 0
0 0 2 0
0 0 2 0
0 0 2 0
0 0 0 0
0 0 0 0
0 0 0 0
0 0 0 0
0 0 0 0
0 0 0 0
0 0 0 0
0 0 0 0
0 0 0 0
0 0 0 0
0 0 0 0
0 0 0 0
0 0 0 0
0 0 0 0
0 0 0 0
0 0 0 0
0 0 0 0
0 0 0 0
0 0 0 0
0 0 0 0
0 0 0 0
0 0 0 0
0 0 0 0
0 0 0 0
0 0 0 0
0 0 0 0
0 0 0 1
0 0 0 1
0 0 0 1
0 0 0 1
0 0 0 1
0 0 0 1
0 0 0 1
0 0 0 1
0 0 0 1
0 0 0 1
0 0 0 1
0 0 0 1
0 0 0 1
0 0 0 1
0 0 0 1
0 0 0 1
0 0 0 1
0 0 0 1
0 0 0 1
0 0 0 1
0 0 0 1
0 0 0 1
0 0 0 1
0 0 0 1
0 0 0 1
0 0 0 1
0 0 0 1
0 0 0 1
0 0 0 1
0 0 0 1
0 0 0 1
0 0 0 1
0 0 0 0
0 0 0 0
0 0 0 0
0 0 0 0
0 0 0 0
0 0 0 0
0 0 0 0
0 0 0 0
0 0 0 0
0 0 0 0
0 0 0 0
0 0 0 0
0 0 0 0
0 0 0 0
0 0 0 0
0 0 0 0
0 0 0 0
0 0 0 0
0 0 0 0
0 0 0 0
0 0 0 0
0 0 0 0
0 0 0 0
0 0 0 0
0 0 0 0
0 0 0 0
0 0 0 0
0 0 0 0
0 0 0 0
0 0 0 0
0 0 0 0
0 0 0 0
0 1 0 0
0 1 0 0
0 1 0 0
0 1 0 0
0 1 0 0
0 1 0 0
0 1 0 0
0 1 0 0
0 1 0 0
0 1 0 0
0 1 1 0
0 1 1 0
0 1 1 0
0 1 1 0
0 1 1 0
0 1 1 0
0 1 1 0
0 1 1 0
0 1 1 0
0 1 1 0
0 1 1 0
0 1 1 0
0 1 1 0
0 1 1 0
0 1 1 0
0 1 1 0
0 1 1 0
0 1 1 0
0 1 1 0
0 1 1 0
0 1 1 0
0 1 1 0
0 0 1 0
0 0 1 0
0 0 1 0
0 0 1 0
0 0 1 0
0 0 1 0
0 0 1 0
0 0 1 0
0 0 1 0
0 0 1 0
0 0 0 0
0 0 0 0
0 0 0 0
0 0 0 0
0 0 0 0
0 0 0 0
0 0 0 0
0 0 0 0
0 0 0 0
0 0 0 0
0 0 0 0
0 0 0 0
0 0 0 0
0 0 0 0
0 0 0 0
0 0 0 0
0 0 0 0
0 0 0 0
0 0 0 0
0 0 0 0
0 0 0 0
0 0 0 0
0 0 0 0
0 0 0 0
0 0 0 0
0 0 0 0
0 0 0 0
0 0 0 0
0 0 0 0
0 0 0 0
0 0 0 0
0 0 0 0
0 0 0 0
0 0 0 0
0 0 0 0
0 0 0 0
0 0 0 0
0 0 0 0
0 0 0 0
0 0 0 0
0 0 0 0
0 0 0 0
0 0 0 0
0 0 0 0
0 0 0 0
0 0 0 0
0 0 0 0
0 0 0 0
0 0 0 0
0 0 0 0
0 0 0 0
0 0 0 0
0 0 0 0
0 0 0 0
0 0 0 1
0 0 0 1
0 0 0 1
0 0 0 1
0 0 0 1
0 0 0 1
0 0 0 1
0 0 0 1
0 0 0 1
0 0 0 1
0 0 0 1
0 0 0 1
0 0 0 1
0 0 0 1
0 0 0 1
0 0 0 1
0 0 0 1
0 0 0 1
0 0 0 1
0 0 0 1
0 0 0 1
0 0 0 1
0 0 0 1
0 0 0 1
0 0 0 1
0 0 0 1
0 0 0 1
0 0 0 1
0 0 1 1
0 0 1 1
0 0 1 1
0 0 1 1
0 0 1 0
0 0 1 0
0 0 1 0
0 0 1 0
0 0 1 0
0 0 1 0
0 0 1 0
0 0 1 0
0 0 1 0
0 0 1 0
0 0 1 0
0 0 1 0
0 0 1 0
0 0 1 0
0 0 1 0
0 0 1 0
0 0 1 0
0 0 1 0
0 0 1 0
0 0 1 0
0 0 1 0
0 0 1 0
0 0 1 0
0 0 1 0
0 0 1 0
0 0 1 0
0 0 1 0
0 0 2 0
0 0 1 0
0 0 1 0
0 0 1 0
0 0 1 0
0 0 1 0
0 0 1 0
0 0 1 0
0 0 1 0
0 0 1 0
0 0 1 0
0 0 1 1
0 0 1 1
0 0 1 1
0 0 1 1
0 0 1 1
0 0 1 1
0 0 1 1
0 0 1 1
0 0 1 1
0 0 1 2
0 0 1 2
0 0 1 2
0 0 1 2
0 0 1 2
0 0 1 2
0 0 1 2
0 0 1 2
0 0 1 2
0 0 1 2
0 0 1 2
0 0 1 2
0 0 0 2
0 0 0 2
0 0 0 2
0 0 0 2
0 0 0 2
0 0 0 2
0 0 0 2
0 0 0 2
0 0 0 2
0 0 0 2
0 0 0 2
0 0 0 1
0 0 0 1
0 0 0 1
0 0 0 1
0 0 0 1
0 0 0 1
0 0 0 1
0 0 0 1
0 0 0 1
0 0 0 0
0 0 0 0
0 0 0 0
0 0 0 0
0 0 0 0
0 0 0 0
0 0 0 0
0 0 0 0
0 0 0 0
0 0 0 0
0 0 0 0
0 0 0 0
0 0 0 0
0 0 0 0
0 0 0 0
0 0 0 0
0 0 0 0
0 0 0 0
0 0 0 0
0 0 0 0
0 0 0 0
0 0 0 0
0 0 0 0
0 0 0 0
0 0 0 0
0 0 0 0
0 0 0 0
0 0 0 0
0 0 0 0
0 0 0 0
0 0 0 0
0 0 0 0
0 0 0 0
0 0 0 0
0 0 0 0
0 0 0 0
0 0 0 0
0 0 0 0
0 0 0 0
0 0 0 0
0 0 0 0
0 0 0 0
0 0 0 0
0 0 0 0
0 0 0 0
0 0 0 0
0 0 0 0
0 0 0 0
0 0 0 0
0 0 0 0
0 0 0 0
0 0 0 0
0 0 0 0
0 0 0 0
0 0 0 0
0 0 0 0
0 0 1 0
0 0 1 0
0 0 1 0
0 0 1 0
0 0 1 0
0 0 1 0
0 0 1 0
0 0 1 0
0 0 1 0
0 0 1 0
0 0 1 0
0 0 1 0
0 0 1 0
0 0 1 0
0 0 1 0
0 0 1 0
0 0 1 0
0 0 1 0
0 0 1 0
0 0 1 0
0 0 1 0
0 0 1 0
0 0 1 0
0 0 1 0
0 0 1 0
0 0 1 0
0 0 1 0
0 0 1 0
0 0 1 0
0 0 1 0
0 0 1 0
0 0 1 0
0 0 0 0
0 0 0 0
0 0 0 0
0 0 0 0
0 0 0 0
0 0 0 0
0 0 0 0
0 0 0 0
0 0 0 0
0 0 0 0
0 0 0 0
0 0 0 0
0 0 0 0
0 0 0 0
0 0 0 0
0 0 0 0
0 0 0 0
0 0 0 0
0 0 0 0
0 0 0 0
0 0 0 0
0 0 0 0
0 0 0 0
0 0 0 0
0 0 0 0
0 0 0 0
0 0 0 0
0 0 0 0
0 0 0 0
0 0 0 0
0 0 0 0
0 0 0 0
0 0 0 0
0 0 0 0
0 0 0 0
0 0 0 0
0 0 0 0
0 0 0 0
0 0 0 0
0 0 0 0
0 0 0 0
0 0 0 0
0 0 0 0
0 0 0 0
0 0 0 0
0 0 0 0
0 0 0 0
0 0 0 0
0 0 0 0
0 0 0 0
0 0 0 0
0 0 0 0
0 0 0 0
0 0 0 0
0 0 0 0
0 0 0 0
0 0 0 0
0 0 0 0
0 0 0 0
0 0 0 0
0 0 0 0
0 0 0 0
0 0 0 1
0 1 0 1
0 1 0 1
0 1 0 1
0 1 0 1
0 1 0 1
0 1 0 1
0 1 0 1
0 1 0 1
0 1 0 1
0 1 0 1
0 1 0 1
0 1 0 1
0 1 0 1
0 1 0 1
0 1 0 1
0 1 0 1
0 1 0 1
0 1 0 1
0 1 0 1
0 1 0 1
0 1 0 1
0 1 0 1
0 1 0 1
0 1 0 1
0 1 0 1
0 1 0 1
0 1 0 2
0 1 0 2
0 1 0 2
0 1 0 2
0 1 0 2
0 1 0 1
0 0 0 1
0 0 0 1
0 0 0 1
0 0 0 1
0 0 0 1
0 0 0 1
0 0 0 1
0 0 0 1
0 0 0 1
0 0 0 1
0 0 0 1
0 0 0 1
0 0 0 1
0 0 0 1
0 0 0 1
0 0 0 1
0 0 0 1
0 0 0 1
0 0 0 1
0 0 0 1
0 0 0 1
0 0 0 1
0 1 0 1
0 1 0 1
0 1 0 1
0 1 0 1
0 1 0 0
0 1 0 0
0 1 0 0
0 1 0 0
0 1 0 0
0 1 0 0
0 1 0 0
0 1 0 0
0 1 0 0
0 1 0 0
0 1 0 0
0 1 0 0
0 1 0 0
0 1 0 0
0 1 0 0
0 1 0 0
0 1 0 0
0 1 0 0
0 1 0 0
0 1 0 0
0 1 0 0
0 1 0 0
0 1 0 0
0 1 0 0
0 1 0 0
0 1 0 0
0 1 0 0
0 1 0 0
0 0 0 0
0 0 0 0
0 0 0 0
0 0 0 0
0 0 0 0
0 0 0 0
0 0 0 0
0 0 0 0
0 0 0 0
0 0 0 0
0 0 0 0
0 0 0 0
0 0 0 0
0 0 0 0
0 0 0 0
0 0 0 0
0 0 0 0
0 0 0 0
0 0 0 0
0 0 0 0
0 0 0 0
0 0 0 0
0 0 0 0
0 0 0 0
0 0 0 0
0 0 0 0
0 0 0 0
0 0 0 0
0 0 0 0
0 0 0 0
0 0 0 0
0 0 0 0
0 0 0 0
0 0 0 0
0 0 0 0
0 0 0 0
0 0 0 0
0 0 0 0
0 0 0 0
0 0 0 0
0 0 0 0
0 0 0 0
0 0 0 0
0 0 0 0
0 0 0 0
0 0 0 0
0 0 0 0
0 0 0 0
0 0 0 0
0 0 0 0
0 0 0 0
0 0 0 0
0 0 0 1
0 0 0 1
0 0 0 1
0 0 0 1
0 0 0 1
0 0 0 1
0 0 0 1
0 0 0 1
0 0 0 1
0 0 0 1
0 0 0 1
0 0 0 1
0 0 0 1
0 0 0 1
0 0 0 1
0 0 0 1
0 0 0 1
0 0 0 1
0 0 0 1
0 0 0 1
0 0 0 1
0 0 0 1
0 0 0 1
0 0 0 1
0 0 0 1
0 0 0 1
0 0 0 1
0 0 0 1
0 0 0 1
0 0 0 1
0 0 0 1
0 0 0 1
0 0 0 0
0 0 0 0
0 0 0 0
0 0 0 0
0 0 0 0
0 0 0 0
0 0 0 0
0 0 0 0
0 0 0 0
0 0 0 0
0 0 0 0
0 0 0 0
0 0 0 0
0 0 0 0
0 0 0 0
0 0 0 0
0 0 0 0
0 0 0 0
0 0 0 0
0 0 0 0
0 0 0 0
0 0 0 0
0 0 0 0
0 0 0 0
0 0 0 0
0 0 0 0
0 0 0 0
0 0 0 0
0 0 0 0
0 0 0 0
0 0 0 0
0 0 0 0
0 0 0 0
0 0 0 0
0 0 0 0
0 0 0 0
0 0 0 0
0 0 0 0
0 0 0 0
0 0 0 0
0 0 0 0
0 0 0 0
0 0 0 0
0 0 0 0
0 0 0 0
0 0 0 0
0 0 0 0
0 0 0 0
0 0 0 0
0 0 0 0
0 0 0 0
0 0 0 0
0 0 0 0
0 0 0 1
0 0 0 1
0 0 0 1
0 0 0 1
0 0 0 1
0 0 0 1
0 0 0 1
0 0 0 1
0 0 0 1
0 0 0 1
0 0 0 1
0 0 0 1
0 0 0 1
0 0 0 1
0 0 0 1
0 0 0 1
0 0 0 1
0 0 0 1
0 0 0 1
0 0 0 1
0 0 0 1
0 0 0 1
0 0 0 1
0 0 0 1
0 0 0 1
0 0 0 1
0 0 0 1
0 0 0 1
0 0 0 1
0 0 0 1
0 0 0 1
0 0 0 1
0 0 0 0
0 0 0 0
0 0 0 0
0 0 0 0
0 0 0 0
0 0 0 0
0 0 0 0
0 0 0 0
0 0 0 0
0 0 0 0
0 0 0 0
0 0 0 0
0 0 0 0
0 0 0 0
0 0 0 0
0 0 0 0
0 0 0 0
0 0 0 0
0 0 0 0
0 0 0 0
0 0 0 0
0 0 0 0
0 0 0 0
0 0 0 0
0 0 0 0
0 0 0 0
0 0 0 0
0 0 0 0
0 0 0 0
0 0 0 0
0 0 0 0
0 0 0 0
0 0 0 0
0 0 0 0
0 0 0 0
0 0 0 0
0 0 0 0
0 0 0 0
0 0 0 0
0 0 0 0
0 0 0 0
0 0 0 0
0 0 0 0
0 0 0 0
0 0 0 0
0 0 0 0
0 0 0 0
0 0 0 0
0 0 0 0
0 0 0 0
0 0 0 0
0 0 0 0
0 0 0 0
0 0 0 0
0 0 0 0
0 0 0 0
0 0 0 0
0 0 0 0
0 0 0 0
0 0 0 0
0 0 0 0
0 0 0 0
0 0 0 0
0 0 0 0
0 0 0 0
0 0 0 0
0 0 0 0
0 0 0 0
0 0 0 0
0 0 0 0
0 0 0 0
0 0 0 0
0 0 0 0
0 0 0 0
0 0 0 0
0 0 0 0
0 0 0 0
0 0 0 0
0 0 0 0
0 0 0 0
0 0 0 0
0 0 0 0
0 0 0 0
0 0 0 0
0 0 0 0
0 0 0 0
0 0 0 0
0 0 0 0
0 0 0 0
0 0 0 0
0 0 0 0
0 0 0 0
0 0 0 0
0 0 0 0
0 0 0 0
0 0 0 0
0 0 0 0
0 0 0 0
0 0 0 0
0 0 0 0
0 0 0 0
0 0 0 0
0 0 0 0
0 0 0 0
0 0 0 0
0 0 0 0
0 0 0 0
0 0 0 0
0 0 0 0
0 0 0 0
0 0 0 0
0 0 0 0
0 0 0 0
0 0 0 0
0 0 0 0
0 0 0 0
0 0 0 0
0 0 0 0
0 0 0 0
0 0 0 0
0 0 0 0
0 0 0 0
0 0 0 0
0 0 0 0
0 0 0 0
0 0 0 0
0 0 0 0
0 0 0 0
0 0 0 0
0 0 0 0
0 0 0 0
0 0 0 0
0 0 0 0
0 0 0 0
0 0 0 0
0 0 1 0
0 0 1 0
0 0 1 0
0 0 1 0
0 0 1 0
0 0 1 0
0 0 1 0
0 0 1 0
0 0 1 0
0 0 1 0
0 0 1 0
0 0 1 0
0 0 1 0
0 0 1 0
0 0 1 0
0 0 1 0
0 0 1 0
0 0 1 0
0 0 1 0
0 0 1 0
0 0 1 0
0 0 1 0
0 0 1 0
0 0 1 0
0 0 1 0
0 0 1 0
0 0 1 0
0 0 1 0
0 0 1 0
0 0 1 0
0 0 1 0
0 0 1 0
0 0 0 0
0 0 0 0
0 0 0 0
0 0 0 0
0 0 0 0
0 0 0 0
0 0 0 0
0 0 0 0
0 0 0 0
0 0 0 0
0 0 0 0
0 0 0 0
0 0 0 0
0 0 0 0
0 0 0 0
0 0 0 0
0 0 0 0
0 0 0 0
0 0 0 0
0 0 0 0
0 0 0 0
0 0 0 0
0 0 0 0
0 0 0 0
0 0 0 0
0 0 0 0
0 0 0 0
0 0 0 0
0 0 0 0
0 0 0 0
0 0 0 0
0 0 0 0
0 0 0 1
0 0 0 1
0 0 0 1
0 0 0 1
0 0 0 1
0 0 0 1
0 0 0 1
0 0 0 1
0 0 0 1
0 0 0 1
0 0 0 1
0 0 0 1
0 0 0 1
0 0 0 1
0 0 0 1
0 0 0 1
0 0 0 1
0 0 0 1
0 0 0 1
0 0 1 1
0 0 1 1
0 0 1 1
0 0 1 1
0 0 1 1
0 0 1 1
0 0 1 1
0 0 1 1
0 0 1 1
0 0 1 1
0 0 1 1
0 0 1 1
0 0 1 1
0 0 1 0
0 0 1 0
0 0 1 0
0 0 1 0
0 0 1 0
0 0 1 0
0 0 1 0
0 0 1 0
0 0 1 0
0 0 1 0
0 0 1 0
0 0 1 0
0 0 1 0
0 0 1 0
0 0 1 0
0 0 1 0
0 0 1 0
0 0 1 0
0 0 1 0
0 0 0 0
0 0 0 0
0 0 0 0
0 0 0 0
0 0 0 0
0 0 0 0
0 0 0 0
0 0 0 0
0 0 0 0
0 0 0 0
0 0 0 0
0 0 0 0
0 0 0 0
0 0 0 0
0 0 0 0
0 0 0 0
0 0 0 0
0 0 0 0
0 0 0 0
0 0 0 0
0 0 0 0
0 0 0 0
0 0 0 0
0 0 0 0
0 0 0 0
0 0 0 0
0 0 0 0
0 0 0 0
0 0 0 0
0 0 0 0
0 0 0 0
0 0 0 0
0 0 0 0
0 0 0 0
0 0 0 0
0 0 0 0
0 0 0 0
0 0 0 0
0 0 0 0
0 0 0 0
0 0 0 0
0 0 0 0
0 0 0 0
0 0 0 0
0 0 0 0
0 0 0 0
0 0 0 0
0 0 0 0
0 0 0 0
0 0 0 0
0 0 0 0
0 0 0 0
0 0 0 0
0 0 0 0
0 0 0 0
0 0 0 0
0 0 0 0
0 0 0 0
0 0 0 0
0 0 0 0
0 0 0 0
0 0 0 0
0 0 0 0
0 0 0 0
0 0 0 0
0 0 0 0
0 0 0 0
0 0 0 0
0 0 0 0
0 0 0 0
0 0 0 0
0 0 0 0
0 0 0 0
0 0 0 0
0 0 0 0
0 0 0 0
0 0 0 0
0 0 0 0
0 0 0 0
0 0 0 0
0 0 0 0
0 0 0 0
0 0 0 0
0 0 0 0
0 0 0 0
0 0 0 0
0 0 0 0
0 0 0 0
0 0 0 0
0 0 0 0
0 0 0 0
0 0 0 0
0 0 0 0
0 0 0 0
0 0 0 0
0 0 0 0
0 0 0 0
0 0 0 0
0 0 0 0
0 0 0 0
0 0 0 0
0 0 0 0
0 0 0 0
0 0 0 0
0 0 0 0
0 0 0 0
0 0 0 0
0 0 0 0
0 0 0 0
0 0 0 0
0 0 0 0
0 0 0 0
0 0 0 0
0 0 0 0
0 0 0 0
0 0 0 0
0 0 0 0
0 0 0 0
0 0 0 0
0 0 0 0
0 0 0 0
0 0 0 0
0 0 0 0
0 0 0 0
0 0 0 0
0 0 0 0
0 0 0 0
0 0 0 0
0 0 0 0
0 0 0 0
0 0 0 0
0 0 0 0
0 0 0 0
0 0 0 0
0 0 0 0
0 0 0 0
0 0 0 0
0 0 0 0
0 0 0 0
0 0 0 0
0 0 0 0
0 0 0 0
0 0 0 0
0 0 0 0
0 0 0 0
0 0 0 0
0 0 0 0
0 0 0 0
0 0 0 0
0 0 0 0
0 0 0 0
0 0 0 0
0 0 0 0
0 0 0 0
0 0 0 0
0 0 0 0
0 0 0 0
0 0 0 0
0 0 0 0
0 0 0 0
0 0 0 0
0 0 0 0
0 0 0 0
0 0 0 0
0 0 0 0
0 0 0 0
0 0 0 0
0 0 0 0
0 0 0 0
0 0 0 0
0 0 0 0
0 0 0 0
0 0 0 0
0 0 0 0
0 0 0 0
0 0 0 0
0 0 0 0
0 0 0 0
0 0 0 0
0 0 0 0
0 0 0 0
0 0 0 0
0 0 0 0
0 0 0 0
0 0 0 0
0 0 0 0
0 0 0 0
0 0 0 0
0 0 0 0
0 0 0 0
0 0 0 0
0 0 0 0
0 0 0 0
0 0 0 0
0 0 0 0
0 0 0 0
0 0 0 0
0 0 0 0
0 0 0 0
0 0 0 0
0 0 0 0
0 0 0 0
0 0 0 0
0 0 0 0
0 0 0 0
0 0 0 0
0 0 0 0
0 0 0 0
0 0 0 0
0 0 0 0
0 0 0 0
0 0 0 0
0 0 0 0
0 0 0 0
0 0 0 0
0 0 0 0
0 0 0 0
0 0 0 0
0 0 0 0
0 0 0 0
0 0 0 0
0 0 0 0
0 0 0 0
0 0 0 0
0 0 0 0
0 0 0 0
0 0 0 0
0 0 0 0
0 0 0 0
0 0 0 0
0 0 0 0
0 0 0 0
0 0 0 0
0 0 0 0
0 0 0 0
0 0 0 0
0 0 0 0
0 0 0 0
0 0 0 0
0 0 0 0
0 0 1 0
0 0 1 0
0 0 1 0
0 0 1 0
0 0 1 0
0 0 1 0
0 0 1 0
0 0 1 0
0 0 1 0
0 0 1 0
0 0 1 0
0 0 1 0
0 0 1 0
0 0 1 0
0 0 1 0
0 0 1 0
0 0 1 0
0 0 1 0
0 0 1 0
0 0 1 0
0 0 1 0
0 0 1 0
0 0 1 0
0 0 1 0
0 0 1 0
0 0 1 0
0 0 1 0
0 0 1 0
0 0 1 0
0 0 1 0
0 0 1 0
0 0 2 0
0 0 1 0
0 0 1 0
0 0 1 0
0 0 1 0
0 0 1 0
0 0 1 0
0 0 1 0
0 0 1 0
0 0 1 0
0 0 1 0
0 0 1 0
0 0 1 0
0 0 1 0
0 0 1 0
0 0 1 0
0 0 1 0
0 0 1 0
0 0 1 0
0 0 1 0
0 0 1 0
0 0 1 0
0 0 1 0
0 0 1 0
0 0 1 0
0 0 1 0
0 0 1 0
0 0 1 0
0 0 1 0
0 0 1 0
0 0 1 0
0 0 1 0
0 0 0 0
0 0 0 0
0 0 0 0
0 0 0 0
0 0 0 0
0 0 0 0
0 0 0 0
0 0 0 0
0 0 0 0
0 0 0 0
0 0 0 0
0 0 0 0
0 0 0 0
0 0 0 0
0 0 0 0
0 0 0 0
0 0 0 0
0 0 0 0
0 0 0 0
0 0 0 0
0 0 1 0
0 0 1 0
0 0 1 0
0 0 1 0
0 0 1 0
0 0 1 0
0 0 1 0
0 0 1 0
0 0 1 0
0 0 1 0
0 0 1 0
0 0 1 0
0 0 1 0
0 0 1 0
0 0 1 0
0 0 1 0
0 0 1 0
0 0 1 0
0 0 1 0
0 0 1 0
0 0 1 0
0 0 1 0
0 0 1 0
0 0 1 0
0 0 1 0
0 0 1 0
0 0 1 0
0 0 1 0
0 0 1 0
0 0 1 0
0 0 1 0
0 0 1 0
0 0 0 0
0 0 0 0
0 0 0 0
0 0 0 0
0 0 0 0
0 0 0 0
0 0 0 0
0 0 0 0
0 0 0 0
0 0 0 0
0 0 0 0
0 0 0 0
0 0 0 0
0 0 0 0
0 0 0 0
0 0 0 0
0 0 0 0
0 0 0 0
0 0 0 0
0 0 0 0
0 0 0 0
0 0 0 0
0 0 0 0
0 0 0 0
0 0 0 0
0 0 0 0
0 0 0 0
0 0 0 0
0 0 0 0
0 0 0 0
0 0 0 0
0 0 0 0
0 0 0 0
0 0 0 0
0 0 0 0
0 0 0 0
0 0 0 0
0 0 0 0
0 0 0 0
0 0 0 0
0 0 0 0
0 0 0 0
0 0 0 0
0 0 0 0
0 0 0 0
0 0 0 0
0 0 0 0
0 0 0 0
0 0 0 0
0 0 0 0
0 0 0 0
0 0 0 0
0 0 0 0
0 0 0 0
0 0 0 0
0 0 0 0
0 0 0 0
0 0 0 0
0 0 0 0
0 0 0 0
0 0 0 0
0 0 0 0
0 0 0 0
0 0 0 0
0 0 0 0
0 0 0 0
0 0 0 0
0 0 0 0
0 0 0 0
0 0 0 0
0 0 0 0
0 0 0 0
0 0 0 0
0 0 0 0
0 0 0 0
0 0 0 0
0 0 0 0
0 0 0 0
0 0 0 0
0 0 0 0
0 0 0 0
0 0 0 0
0 0 0 0
0 0 0 0
0 0 0 0
0 0 0 0
0 0 0 0
0 0 0 0
0 0 0 0
0 0 0 0
0 0 0 0
0 0 0 0
0 0 0 0
0 0 0 0
0 0 0 0
0 0 0 0
0 0 0 0
0 0 0 0
0 0 0 0
0 0 0 0
0 0 0 0
0 0 0 0
0 0 0 0
0 0 0 0
0 0 0 0
0 0 0 0
0 0 0 0
0 0 0 0
0 0 0 0
0 0 0 0
0 0 0 0
0 0 0 0
0 0 0 0
0 0 0 0
0 0 0 0
0 0 0 0
0 0 0 0
0 0 0 0
0 0 0 0
0 0 0 0
0 0 0 0
0 0 0 0
0 0 0 0
0 0 0 0
0 0 0 0
0 0 0 0
0 0 0 0
0 0 0 0
0 0 0 0
0 0 0 0
0 0 0 0
0 0 0 0
0 0 0 0
0 0 0 0
0 0 0 0
0 0 0 0
0 0 0 0
0 0 0 0
0 0 0 0
0 0 0 0
0 0 0 0
0 0 0 0
0 0 0 0
0 0 0 0
0 0 0 0
0 0 0 0
0 0 0 0
0 0 0 0
0 0 0 0
0 0 0 0
0 0 0 0
0 0 0 0
0 0 0 0
0 0 0 0
0 0 0 0
0 0 0 0
0 0 0 0
0 0 0 0
0 0 0 0
0 0 0 0
0 0 0 0
0 0 0 0
0 0 0 0
0 0 0 0
0 0 0 0
0 0 0 0
0 0 0 0
0 0 0 0
0 0 0 0
0 0 0 0
0 0 0 0
0 0 0 0
0 0 0 0
0 0 0 0
0 0 0 0
0 0 0 0
0 0 0 0
0 0 0 0
0 0 0 0
0 0 0 0
0 0 0 0
0 0 0 0
0 0 0 0
0 0 0 0
0 0 0 0
0 0 0 0
0 0 0 0
0 0 0 0
0 0 0 0
0 0 0 0
0 0 0 0
0 0 0 0
0 0 0 0
0 0 0 0
0 0 0 0
0 0 0 0
0 0 0 0
0 0 0 0
0 0 0 0
0 0 0 0
0 0 0 0
0 0 0 0
0 0 0 0
0 0 0 0
0 0 0 0
0 0 0 0
0 0 0 0
0 0 0 0
0 0 0 0
0 0 0 0
0 0 0 0
0 0 0 0
0 0 0 0
0 0 0 0
0 0 0 0
0 0 0 0
0 0 0 0
0 0 0 0
0 0 0 0
0 0 0 0
0 0 0 0
0 0 0 0
0 0 0 0
0 0 0 0
0 0 0 0
0 0 0 0
0 0 0 0
0 0 0 0
0 0 0 0
0 0 0 0
0 0 0 0
0 0 0 0
0 0 0 0
0 0 0 0
0 0 0 0
0 0 0 0
0 0 0 0
0 0 0 0
0 0 0 0
0 0 0 0
0 0 0 0
0 0 0 0
0 0 0 0
0 0 0 0
0 0 0 0
0 0 0 0
0 0 0 0
0 0 0 0
0 0 0 0
0 0 0 0
0 0 0 0
0 0 0 0
0 0 0 0
0 0 0 0
0 0 0 0
0 0 0 0
0 0 0 0
0 0 0 0
0 0 0 0
0 0 0 0
0 0 0 0
0 0 0 0
0 0 0 0
0 0 0 0
0 0 0 0
0 0 0 0
0 0 0 0
0 0 0 0
0 0 0 0
0 0 0 0
0 0 0 0
0 0 0 0
0 0 0 0
0 0 0 0
0 0 0 0
0 0 0 0
0 0 0 0
0 0 0 0
0 0 0 0
0 0 0 0
0 0 0 0
0 0 0 0
0 0 0 0
0 0 0 0
0 0 0 0
0 0 0 0
0 0 0 0
0 0 0 0
0 0 0 0
0 0 0 0
0 0 0 0
0 0 0 0
0 0 0 0
0 0 0 0
0 0 0 0
0 0 0 0
0 0 0 0
0 0 0 0
0 0 0 0
0 0 0 0
0 0 0 0
0 0 0 0
0 0 0 0
0 0 0 0
0 0 0 0
0 0 0 0
0 0 0 0
0 0 0 0
0 0 0 0
0 0 0 0
0 0 0 0
0 0 0 0
0 0 0 0
0 0 0 0
0 0 0 0
0 0 0 0
0 0 0 0
0 0 0 0
0 0 0 0
0 0 0 0
0 0 0 0
0 0 0 0
0 0 0 0
0 0 0 0
0 0 0 0
0 0 0 0
0 0 0 0
0 0 0 0
0 0 0 0
0 0 0 0
0 0 0 0
0 0 0 0
0 0 0 0
0 0 0 0
0 0 0 0
0 0 0 0
0 0 0 0
0 0 0 0
0 0 0 0
0 0 0 0
0 0 0 0
0 0 0 0
0 0 0 0
0 0 0 0
0 0 0 0
0 0 0 0
0 0 0 0
0 0 0 0
0 0 0 0
0 0 0 0
0 0 0 0
0 0 0 0
0 0 0 0
0 0 0 0
2 0 0 0
2 0 0 0
2 0 0 0
2 0 0 0
2 0 0 0
2 0 0 0
2 0 0 0
2 0 0 0
2 0 0 0
2 0 0 0
2 0 0 0
2 0 0 0
2 0 0 0
2 0 0 0
2 0 0 0
2 0 0 0
2 0 0 0
2 0 0 0
2 0 0 0
2 0 0 0
2 0 0 0
2 0 0 0
2 0 0 0
2 0 0 0
2 0 0 0
2 0 0 0
2 0 0 0
2 0 0 0
2 0 0 0
2 0 0 0
2 0 0 0
2 0 0 0
0 0 0 0
0 0 0 0
0 0 0 0
0 0 0 0
0 0 0 0
0 0 0 0
0 0 0 0
0 0 0 0
0 0 0 0
0 0 0 0
0 0 0 0
0 0 0 0
0 0 0 0
0 0 0 0
0 0 0 0
0 0 0 0
0 0 0 0
0 0 0 0
0 0 0 0
0 0 0 0
0 0 0 0
0 0 0 0
0 0 0 0
0 0 0 0
0 0 0 0
0 0 0 0
0 0 0 0
0 0 0 0
0 0 0 0
0 0 0 0
0 0 0 0
0 0 0 0
0 0 0 0
0 0 0 0
0 0 0 0
0 0 0 0
0 0 0 0
0 0 0 0
0 0 0 0
0 0 0 0
0 0 0 0
0 0 0 0
0 0 0 0
0 0 0 0
0 0 0 0
0 0 0 0
0 0 0 0
0 0 0 0
0 0 0 0
0 0 0 0
0 0 0 0
0 0 0 0
0 0 0 0
0 0 0 0
0 0 0 0
0 0 0 0
0 0 0 0
0 0 0 0
0 0 0 0
0 0 0 0
0 0 0 0
0 0 0 0
0 0 0 0
0 0 0 0
0 0 0 0
0 0 0 0
0 0 0 0
0 0 0 0
0 0 0 0
0 0 0 0
0 0 1 0
0 0 1 0
0 0 1 0
0 0 1 0
0 0 1 0
0 0 1 0
0 0 1 0
0 0 1 0
0 0 1 0
0 0 1 0
0 0 1 0
0 0 1 0
0 0 1 0
0 0 1 0
0 0 1 0
0 0 1 0
0 0 1 0
0 0 1 0
0 0 1 0
0 0 1 0
0 0 1 0
0 0 1 0
0 0 1 0
0 0 1 0
0 0 1 0
0 0 1 0
0 0 1 0
0 0 1 0
0 0 1 0
0 0 1 0
0 0 1 0
0 0 1 0
0 0 0 0
0 0 0 0
0 0 1 0
0 0 1 0
0 0 1 0
0 0 1 0
0 0 1 0
0 0 1 0
0 0 1 0
0 0 1 0
0 0 1 0
0 0 1 0
0 0 1 0
0 0 1 0
0 0 1 0
0 0 1 0
0 0 1 0
0 0 1 0
0 0 1 0
0 0 1 0
0 0 1 0
0 0 1 0
0 0 1 0
0 0 1 0
0 0 1 0
0 0 1 0
0 0 1 0
0 0 1 0
0 0 1 0
0 0 1 0
0 0 1 0
0 0 1 0
0 0 1 0
0 0 1 0
0 0 0 0
0 0 0 0
0 0 0 0
0 0 0 0
0 0 0 0
0 0 0 0
0 0 0 0
0 0 0 0
0 0 0 0
0 0 0 0
0 0 1 0
0 0 1 0
0 0 1 0
0 0 1 0
0 0 1 0
0 0 1 0
0 0 1 0
0 0 1 0
0 0 1 1
0 0 1 1
0 0 1 1
0 0 1 1
0 0 1 1
0 0 1 1
0 0 1 1
0 0 1 1
0 0 1 1
0 0 1 1
0 0 1 1
0 0 1 1
0 0 1 1
0 0 1 1
0 0 1 1
0 0 1 1
0 0 1 1
0 0 1 1
0 0 1 1
0 0 1 1
0 0 1 1
0 0 1 1
0 0 1 1
0 0 1 1
0 0 0 1
0 0 0 1
0 0 0 1
0 0 0 1
0 0 0 1
0 0 0 1
0 0 0 1
0 0 0 2
0 0 0 1
0 0 0 1
0 0 0 1
0 0 0 1
0 0 0 1
0 0 0 1
0 0 0 1
0 0 0 1
0 0 0 1
0 0 0 1
0 0 0 1
0 0 0 1
0 0 0 1
0 0 0 1
0 0 0 1
0 0 0 1
0 0 0 1
0 0 0 1
0 0 0 1
0 0 0 1
0 0 0 1
0 0 0 1
0 0 0 1
0 0 0 1
0 0 0 1
0 0 0 1
0 0 0 1
0 0 0 1
0 0 0 1
0 0 0 1
0 0 0 1
0 0 0 0
0 0 0 0
0 0 0 0
0 0 0 0
0 0 0 0
0 0 0 0
0 0 0 0
0 0 0 0
0 0 0 0
0 0 0 0
0 0 0 0
0 0 0 0
0 0 0 0
0 0 0 0
0 0 0 0
0 0 0 0
0 0 0 0
0 0 0 0
0 0 0 0
0 0 0 0
0 0 0 0
0 0 0 0
0 0 0 0
0 0 0 0
0 0 0 0
0 0 0 0
0 0 0 0
0 0 0 0
0 0 0 0
0 0 0 0
0 0 0 0
0 0 0 0
0 0 0 0
0 0 0 0
0 0 0 0
0 0 0 0
0 0 0 0
0 0 0 0
0 0 0 0
0 0 0 0
0 0 0 0
0 0 0 0
0 0 0 0
0 0 0 0
0 0 0 0
0 0 0 0
0 0 0 0
0 0 0 0
0 0 0 0
0 0 0 0
0 0 0 0
0 0 0 0
0 0 0 0
0 0 0 0
0 0 0 0
0 0 0 0
0 0 0 0
0 0 0 0
0 0 0 0
0 0 0 0
0 0 0 0
0 0 0 0
0 0 0 0
0 0 0 0
0 0 0 0
0 0 0 0
0 0 0 0
0 0 0 0
0 0 0 0
0 0 0 0
0 0 0 0
0 0 0 0
0 0 0 0
0 0 0 0
0 0 0 0
0 0 0 0
0 0 0 0
0 0 0 0
0 0 0 0
0 0 0 0
0 0 0 0
0 0 0 0
0 0 0 0
0 0 0 0
0 0 0 0
0 0 0 0
0 0 0 0
0 0 0 0
0 0 0 0
0 0 0 0
0 0 0 0
0 0 0 0
0 0 0 0
0 0 0 0
0 0 0 0
0 0 0 0
0 0 0 0
0 0 0 0
0 0 0 0
0 0 0 0
0 0 0 0
0 0 0 0
0 0 0 0
0 0 0 0
0 0 0 0
0 0 0 0
0 0 0 0
0 0 0 0
0 0 0 0
0 0 0 0
0 0 0 0
0 0 0 0
2 0 0 0
2 0 0 0
2 0 0 0
2 0 0 0
2 0 0 0
2 0 0 0
2 0 0 0
2 0 0 0
2 0 0 0
2 0 0 0
2 0 0 0
2 0 0 0
2 0 0 0
2 0 0 0
2 0 0 0
2 0 0 0
2 0 0 0
2 0 0 0
2 0 0 0
2 0 0 0
2 0 0 0
2 0 0 0
2 0 0 0
2 0 0 0
2 0 0 0
2 0 0 0
2 0 0 0
2 0 0 0
2 0 0 0
2 0 0 0
2 0 0 0
2 0 0 0
0 0 0 0
0 0 0 0
0 0 0 0
0 0 0 0
0 0 0 0
0 0 0 0
0 0 0 0
0 0 0 0
0 0 0 0
0 0 0 0
0 0 0 0
0 0 0 0
0 0 0 0
0 0 0 0
0 0 0 0
0 0 0 0
0 0 0 0
0 0 0 0
0 0 0 0
0 0 0 0
0 0 0 0
0 0 0 0
0 0 0 0
0 0 0 0
0 0 0 0
0 0 0 0
0 0 0 0
0 0 0 0
0 0 0 0
0 0 0 0
0 0 0 0
0 0 0 0
0 0 0 0
0 0 0 0
0 0 0 0
0 0 0 0
0 0 0 0
0 0 0 0
0 0 0 0
0 0 0 0
0 0 0 0
0 0 0 0
0 0 0 0
0 0 0 0
0 0 0 0
0 0 0 0
0 0 0 0
0 0 0 0
0 0 0 0
0 0 0 0
0 0 0 0
0 0 0 0
0 0 0 0
0 0 0 0
0 0 0 0
0 0 0 0
0 0 0 0
0 0 0 0
0 0 0 0
0 0 0 0
0 0 0 0
0 0 0 0
0 0 0 0
0 0 0 0
0 0 0 0
0 0 0 0
0 0 0 0
0 0 0 0
0 0 0 0
0 0 0 0
0 0 0 0
0 0 0 0
0 0 0 0
0 0 0 0
0 0 0 0
0 0 0 0
0 0 0 0
0 0 0 0
0 0 0 0
0 0 0 0
0 0 0 0
0 0 0 0
0 0 0 0
0 0 0 0
0 0 0 0
0 0 0 0
0 0 0 0
0 0 0 0
0 0 0 0
0 0 0 0
0 0 0 0
0 0 0 0
0 0 0 0
0 0 0 0
0 0 0 0
0 0 0 0
0 0 0 0
0 0 0 0
0 0 0 0
0 0 0 0
0 0 0 0
0 0 0 0
0 0 0 0
0 0 0 0
0 0 0 0
0 0 0 0
0 0 0 0
0 0 0 0
0 0 0 0
0 0 0 0
0 0 0 0
0 0 0 0
0 0 0 0
0 0 0 0
0 0 0 0
0 0 0 0
0 0 0 0
0 0 0 0
0 0 0 0
0 0 0 0
0 0 0 0
0 0 0 0
0 0 0 0
0 0 0 0
0 0 0 0
0 0 0 0
0 0 0 0
0 0 0 0
0 0 0 0
0 0 0 0
0 0 0 0
0 0 0 0
0 0 0 0
0 0 0 0
0 0 0 0
0 0 0 0
0 0 0 0
0 0 0 0
0 0 0 0
0 0 0 0
0 0 0 0
0 0 0 0
0 0 0 0
0 0 0 0
0 0 0 0
0 0 0 0
0 0 0 0
0 0 0 0
0 0 0 0
0 0 0 0
0 0 0 0
0 0 0 0
0 0 0 0
0 0 0 0
0 0 0 0
0 0 0 0
0 0 0 0
0 0 0 0
0 0 0 0
0 0 0 0
0 0 0 0
0 0 0 0
0 0 0 0
0 0 0 0
0 0 0 0
0 0 0 0
0 0 0 0
0 0 0 0
0 0 0 0
0 0 0 0
0 0 0 0
0 0 0 0
0 0 0 0
0 0 0 0
0 0 0 0
0 0 0 0
0 0 0 0
0 0 0 0
0 0 0 0
0 0 0 0
0 0 0 0
0 0 0 0
0 0 0 0
0 0 1 0
0 0 1 0
0 0 1 0
0 0 1 0
0 0 1 0
0 0 1 0
0 0 1 0
0 0 1 0
0 0 2 0
0 0 2 0
0 0 2 0
0 0 2 0
0 0 2 0
0 0 2 0
0 0 2 0
0 0 2 0
0 0 2 0
0 0 2 0
0 0 2 0
0 0 2 0
0 0 2 0
0 0 2 0
0 0 2 0
0 0 2 0
0 0 2 0
0 0 2 0
0 0 2 0
0 0 2 0
0 0 2 0
0 0 2 0
0 0 2 0
0 0 2 0
0 0 1 0
0 0 1 0
0 0 1 0
0 0 1 0
0 0 1 0
0 0 1 0
0 0 1 0
0 0 1 0
0 0 0 0
0 0 0 0
0 0 0 0
0 0 0 0
0 0 0 0
0 0 0 0
0 0 0 0
0 0 0 0
0 0 0 0
0 0 0 0
0 0 0 0
0 0 0 0
0 0 0 0
0 0 0 0
0 0 0 0
0 0 0 0
0 0 0 0
0 0 0 0
0 0 0 0
0 0 0 0
0 0 0 0
0 0 0 0
0 0 0 0
0 0 0 0
0 0 0 0
0 0 0 0
0 0 0 0
0 0 0 0
0 0 0 0
0 0 0 0
0 0 0 0
0 0 0 0
0 0 0 0
0 0 0 0
0 0 0 0
0 0 0 0
0 0 0 0
0 0 0 0
0 0 0 0
0 0 0 0
0 0 0 0
0 0 0 0
0 0 0 0
0 0 0 0
0 0 0 0
0 0 0 0
0 0 0 0
0 0 0 0
0 0 0 0
0 0 0 0
0 0 0 0
0 0 0 0
0 0 0 0
0 0 0 0
0 0 0 0
0 0 0 0
0 0 0 0
0 0 0 0
0 0 0 0
0 0 0 0
0 0 0 0
0 0 0 0
0 0 0 0
0 0 0 0
0 0 0 0
0 0 0 0
0 0 0 0
0 0 0 0
0 0 0 0
0 0 0 0
0 0 0 0
0 0 0 0
0 0 0 0
0 0 0 0
0 0 0 0
0 0 0 0
0 0 0 0
0 0 0 0
0 0 0 0
0 0 0 0
0 0 0 0
0 0 0 0
0 0 0 0
0 0 0 0
0 0 0 0
0 0 0 0
0 0 0 0
0 0 0 0
0 0 0 0
0 0 0 0
0 0 0 0
0 0 0 0
0 0 0 0
0 0 0 0
0 0 0 0
0 0 1 0
0 0 1 0
0 0 1 0
0 0 1 0
0 0 1 0
0 0 1 0
0 0 1 0
0 0 1 0
0 0 1 0
0 0 1 0
0 0 1 0
0 0 1 0
0 0 1 0
0 0 1 0
0 0 1 0
0 0 1 0
0 0 1 0
0 0 1 0
0 0 1 0
0 0 1 0
0 0 1 0
0 0 1 0
0 0 1 0
0 0 1 0
0 0 1 0
0 0 1 0
0 0 1 0
0 0 1 0
0 0 1 0
0 0 1 0
0 0 1 0
0 0 1 0
0 0 0 0
0 0 0 0
0 0 0 0
0 0 0 0
0 0 0 0
0 0 0 0
0 0 0 0
0 0 0 0
0 0 0 0
0 0 0 0
0 0 0 0
0 0 0 0
0 0 0 0
0 0 0 0
0 0 0 0
0 0 0 0
0 0 0 0
0 0 0 0
0 0 0 0
0 0 0 0
0 0 0 0
0 0 0 0
2 0 0 0
2 0 0 0
2 0 0 0
2 0 0 0
2 0 0 0
2 0 0 0
2 0 0 0
2 0 0 0
2 0 0 0
2 0 0 0
2 0 0 0
2 0 0 0
2 0 0 0
2 0 0 0
2 0 0 0
2 0 0 0
2 0 0 0
2 0 0 1
2 0 0 1
2 0 0 1
2 0 0 1
2 0 0 1
2 0 0 1
2 0 0 1
2 0 0 1
2 0 0 1
2 0 0 1
2 0 0 1
2 0 0 1
2 0 0 1
2 0 0 1
2 0 0 1
0 0 0 1
0 0 0 1
0 0 0 1
0 0 0 1
0 0 0 1
0 0 0 1
0 0 0 1
0 0 0 1
0 0 0 1
0 0 0 1
0 0 0 1
0 0 0 1
0 0 0 1
0 0 0 1
0 0 0 1
0 0 0 1
0 0 0 1
0 0 0 0
0 0 0 0
0 0 0 0
0 0 0 0
0 0 0 0
0 0 0 0
0 0 0 0
0 0 0 0
0 0 0 0
0 0 0 0
0 0 0 0
0 0 0 0
0 0 0 0
0 0 0 0
0 0 0 1
0 0 0 1
0 0 0 1
0 0 0 1
0 0 0 1
0 0 0 1
0 0 0 1
0 0 0 1
0 0 0 1
0 0 0 1
0 0 0 1
0 0 0 1
0 0 0 1
0 0 0 2
0 0 0 2
0 0 0 2
0 0 0 2
0 0 0 2
0 0 0 2
0 0 0 2
0 0 0 2
0 0 0 2
0 0 0 2
0 0 0 2
0 0 0 2
0 0 0 2
0 0 0 2
0 0 0 2
0 0 0 2
0 0 0 2
0 0 0 2
0 0 0 2
0 0 0 1
0 0 0 1
0 0 0 1
0 0 0 1
0 0 0 1
0 0 0 1
0 0 0 1
0 0 0 1
0 0 0 1
0 0 0 1
0 0 0 1
0 0 0 1
0 0 0 1
0 0 0 0
0 0 0 0
0 0 0 0
0 0 0 0
0 0 0 0
0 0 0 0
0 0 0 0
0 0 0 0
0 0 0 0
0 0 0 0
0 0 0 0
0 0 0 0
0 0 0 0
0 0 0 0
0 0 0 0
0 0 0 0
0 0 0 0
0 0 0 0
0 0 0 0
0 0 0 0
0 0 0 0
0 0 0 0
0 0 0 0
0 0 0 0
0 0 0 0
0 0 0 0
0 0 0 0
0 0 0 0
0 0 0 0
0 0 0 0
0 0 0 0
0 0 0 0
0 0 0 0
0 0 0 0
0 0 0 0
0 0 0 0
0 0 0 0
0 0 0 0
0 0 0 0
0 0 0 0
0 0 0 0
0 0 0 0
0 0 0 0
0 0 0 0
0 0 0 0
0 0 0 0
0 0 0 0
0 0 0 0
0 0 0 0
0 0 0 0
0 0 0 0
0 0 0 0
0 0 0 0
0 0 0 0
0 0 0 0
0 0 0 0
0 0 0 0
0 0 0 0
0 0 0 0
0 0 0 0
0 0 0 0
0 0 0 0
0 0 0 0
0 0 0 0
0 0 0 0
0 0 0 0
0 0 0 0
0 0 0 0
0 0 0 0
0 0 0 0
0 0 0 0
0 0 0 0
0 0 0 0
0 0 0 0
0 0 0 0
0 0 0 0
0 0 0 0
0 0 0 0
0 0 0 0
0 0 0 0
0 0 0 0
0 0 0 0
0 0 0 0
0 0 0 0
0 0 0 0
0 0 0 0
0 0 0 0
0 0 0 0
2 0 0 0
2 0 0 0
2 0 0 0
2 0 0 0
2 0 0 0
2 0 0 0
2 0 0 0
2 0 0 0
2 0 0 0
2 0 0 0
2 0 0 0
2 0 0 0
2 0 0 0
2 0 0 0
2 0 0 0
2 0 0 0
2 0 0 0
2 0 0 0
2 0 0 0
2 0 0 0
2 0 0 0
2 0 0 0
2 0 0 0
2 0 0 0
2 0 0 0
2 0 0 0
2 0 0 0
2 0 0 0
2 0 0 0
2 0 0 0
2 0 0 0
2 0 0 0
0 0 0 0
0 0 0 0
0 0 0 0
0 0 0 0
0 0 0 0
0 0 0 0
0 0 0 0
0 0 0 0
0 0 0 0
0 0 0 0
0 0 0 0
0 0 0 0
0 0 0 0
0 0 0 0
0 0 0 0
0 0 0 0
0 0 0 0
0 0 0 0
0 0 0 0
0 0 0 0
0 0 0 0
0 0 0 0
0 0 0 0
0 0 0 0
0 0 0 0
0 0 0 0
0 0 0 0
0 0 0 0
0 0 0 0
0 0 0 0
0 0 0 0
0 0 0 0
0 0 0 0
0 0 0 0
0 0 0 0
0 0 0 0
0 0 0 0
0 0 0 0
0 0 0 0
0 0 0 0
0 0 1 0
0 0 1 0
0 0 1 0
0 0 1 0
0 0 1 0
0 0 1 0
0 0 1 0
0 0 1 0
0 0 1 0
0 0 1 0
0 0 1 0
0 0 1 0
0 0 1 0
0 0 1 0
0 0 1 0
0 0 1 0
0 0 1 0
0 0 1 0
0 0 1 0
0 0 1 0
0 0 1 0
0 0 1 0
0 0 1 0
0 0 1 0
0 0 1 0
0 0 1 0
0 0 1 0
0 0 1 0
0 0 1 0
0 0 1 0
0 0 1 0
0 0 1 0
0 0 0 0
0 0 0 0
0 0 0 0
0 0 0 0
0 0 0 0
0 0 0 0
0 0 0 0
0 0 0 0
0 0 0 0
0 0 0 0
0 0 0 0
0 0 0 0
0 0 0 0
0 0 0 0
0 0 0 0
0 0 0 0
0 0 0 0
0 0 0 0
0 0 0 0
0 0 0 0
0 0 0 0
0 1 0 0
0 1 0 0
0 1 0 0
0 1 0 0
0 1 0 0
0 1 0 0
0 1 0 0
0 1 0 0
0 1 0 0
0 1 0 0
0 1 0 0
0 1 0 0
0 1 0 0
0 1 0 0
0 1 0 0
0 1 0 0
0 1 1 0
0 1 1 0
0 1 1 0
0 1 1 0
0 1 1 0
0 1 1 0
0 1 1 0
0 1 1 0
0 1 1 0
0 1 1 0
0 1 1 0
0 1 1 0
0 1 1 0
0 1 1 0
0 1 1 0
0 1 1 0
0 0 1 0
0 0 1 0
0 0 1 0
0 0 1 0
0 0 1 0
0 0 1 0
0 0 1 0
0 0 1 0
0 0 1 0
0 0 1 0
0 0 1 0
0 0 1 0
0 0 1 0
0 0 1 0
0 0 1 0
0 0 1 0
0 0 0 0
0 0 0 0
0 0 0 0
0 0 0 0
0 0 0 0
0 0 0 0
0 0 0 0
0 0 0 0
0 0 0 0
0 0 0 0
0 0 0 0
0 0 0 0
0 0 0 0
0 0 0 0
0 0 0 0
0 0 0 0
0 0 0 0
0 0 0 0
0 0 0 0
0 0 0 0
0 0 0 0
0 0 0 0
0 0 0 0
0 0 0 0
0 0 0 0
0 0 0 0
0 0 0 0
0 0 0 0
0 0 0 0
0 0 0 0
0 0 0 0
0 0 0 0
0 0 0 0
0 0 0 0
0 0 0 0
0 0 0 0
0 0 0 0
0 0 0 0
0 0 0 0
0 0 0 0
0 0 0 0
0 0 0 0
0 0 0 0
0 0 0 0
0 0 0 0
0 0 0 0
0 0 0 0
0 0 0 0
0 0 0 0
0 0 0 0
0 0 0 0
0 0 0 0
0 0 0 0
0 0 0 0
0 0 0 0
0 0 0 0
0 0 0 0
0 0 0 0
0 0 0 0
0 0 0 0
0 0 0 0
0 0 0 0
0 0 0 0
0 0 0 0
0 0 0 0
0 0 0 0
0 0 0 0
0 0 0 0
0 0 0 0
0 0 0 0
0 0 0 0
0 0 0 0
0 0 0 0
0 0 0 0
0 0 0 0
0 0 0 0
0 0 0 0
0 0 0 0
0 0 0 0
0 0 0 0
0 0 0 0
0 0 0 0
0 0 0 0
0 0 0 0
0 0 0 0
0 0 0 0
0 0 0 0
0 0 0 0
0 0 0 0
0 0 0 0
0 0 0 0
0 0 0 0
0 0 0 0
0 0 0 0
0 0 0 0
0 0 0 0
0 0 0 0
0 0 0 0
0 0 0 0
0 0 0 0
0 0 0 0
0 0 0 0
0 0 0 0
0 0 0 0
0 0 0 0
0 0 0 0
0 0 0 0
0 0 0 0
0 0 0 0
0 0 0 0
0 0 0 0
0 0 0 0
0 0 0 0
0 0 0 0
0 0 0 0
0 0 0 0
0 0 0 0
0 0 0 0
0 0 0 0
0 0 0 0
0 0 0 0
0 0 0 0
0 0 0 0
0 0 0 0
0 0 0 0
0 0 0 0
0 0 0 0
0 0 0 0
0 0 0 0
0 0 0 0
0 0 0 0
0 0 0 0
0 0 0 0
0 0 0 0
0 0 0 0
0 0 0 0
0 0 0 0
0 0 0 0
0 0 0 0
0 0 0 0
0 0 0 0
0 0 0 0
0 0 0 0
0 0 0 0
0 0 0 0
0 0 0 0
0 0 0 0
0 0 0 0
0 0 0 0
0 0 0 0
0 0 0 0
0 0 0 0
0 0 0 0
0 0 0 0
0 0 0 0
0 0 0 0
0 0 0 0
0 0 0 0
0 0 0 0
0 0 0 0
0 0 0 0
0 0 0 0
0 0 0 0
0 0 0 0
0 0 0 0
0 0 0 0
0 0 0 0
0 0 0 0
0 0 0 0
0 0 0 0
0 0 0 0
0 0 0 0
0 0 0 0
0 0 0 0
0 0 0 0
0 0 0 0
0 0 0 0
0 0 0 0
0 0 0 0
0 0 0 0
0 0 0 0
0 0 0 0
0 0 0 0
0 0 0 0
0 0 0 0
0 0 0 0
0 0 0 0
0 0 0 0
0 0 0 0
0 0 0 0
0 0 0 0
0 0 0 0
0 0 0 0
0 0 0 0
0 0 0 0
0 0 0 0
0 0 0 0
0 0 0 0
0 0 0 0
0 0 0 0
0 0 0 0
0 0 0 0
0 0 0 0
0 0 0 0
0 0 0 0
0 0 0 0
0 0 0 0
0 0 0 0
0 0 0 0
0 0 0 0
0 0 0 0
0 0 0 0
0 0 0 0
0 0 0 0
0 0 0 0
0 0 0 0
0 0 0 0
0 0 0 0
0 0 0 0
0 0 0 0
0 0 0 0
0 0 0 0
0 0 0 0
0 0 0 0
0 0 0 0
0 0 0 0
0 0 0 0
0 0 0 0
0 0 0 0
0 0 0 0
0 0 0 0
0 0 0 0
0 0 0 0
0 0 0 0
0 0 0 0
0 0 0 0
0 0 0 0
0 0 0 0
0 0 0 0
0 0 0 0
0 0 0 0
0 0 0 0
0 0 0 0
0 0 0 0
0 0 0 0
0 0 0 0
0 0 0 0
0 0 0 0
0 0 0 0
0 0 0 0
0 0 0 0
0 0 0 0
0 0 0 0
0 0 0 0
0 0 0 0
0 0 0 0
0 0 0 0
0 0 0 0
0 0 0 0
0 0 0 0
0 0 0 0
0 0 0 0
0 0 0 0
0 0 0 0
0 0 0 0
0 0 0 0
0 0 0 0
0 0 0 0
0 0 0 0
0 0 0 0
0 0 0 0
0 0 0 0
0 0 0 0
0 0 0 0
0 0 0 0
0 0 0 0
0 0 0 0
0 0 0 0
0 0 0 0
0 0 0 0
0 0 0 0
0 0 0 0
0 0 0 0
0 0 0 0
0 0 0 0
0 0 0 0
0 0 0 0
0 0 0 0
0 0 0 0
0 0 0 0
0 0 0 0
0 0 0 0
0 0 0 0
0 0 0 0
0 0 0 0
0 0 0 0
0 0 0 0
0 0 0 0
0 0 0 0
0 0 0 0
0 0 0 0
0 0 0 0
0 0 0 0
0 0 0 0
0 0 0 0
0 0 0 0
0 0 0 0
0 0 0 0
0 0 0 0
0 0 0 0
0 0 0 0
0 0 0 0
0 0 0 0
0 0 0 0
0 0 0 0
0 0 0 0
0 0 0 0
0 0 0 0
0 0 0 0
0 0 0 0
0 0 0 0
0 0 0 0
0 0 0 0
0 0 0 0
0 0 0 0
0 0 0 0
0 0 0 0
0 0 0 0
0 0 0 0
0 0 0 0
0 0 0 0
0 0 0 0
0 0 0 0
0 0 0 0
0 0 0 0
0 0 0 0
0 0 0 0
0 0 0 0
0 0 0 0
0 0 0 0
0 0 0 0
0 0 0 0
0 0 0 0
0 0 0 0
0 0 0 0
0 0 0 0
0 0 0 0
0 0 0 0
0 0 0 0
0 0 0 0
0 0 0 0
0 0 0 0
0 0 0 0
0 0 0 0
0 0 0 0
0 0 0 0
0 0 0 0
0 0 0 0
0 0 0 0
0 0 0 0
0 0 0 0
0 0 0 0
0 0 0 0
0 0 0 0
0 0 0 0
0 0 0 0
0 0 0 0
0 0 0 0
0 0 0 0
0 0 0 0
0 0 0 0
0 0 0 0
0 0 0 0
0 0 0 0
0 0 0 0
0 0 0 0
0 0 0 0
0 0 0 0
0 0 0 0
0 0 0 0
0 0 0 0
0 0 0 0
0 0 0 0
0 0 0 0
0 0 0 0
0 0 0 0
0 0 0 0
0 0 0 0
0 0 0 0
0 0 0 0
0 0 0 0
0 0 0 0
0 0 0 0
0 0 0 0
0 0 0 0
0 0 0 0
0 0 0 0
0 0 0 0
0 0 0 0
0 0 0 0
0 0 0 0
0 0 0 0
0 1 0 0
0 1 0 0
0 1 0 0
0 1 0 0
0 1 0 0
0 1 0 0
0 1 0 0
0 1 0 0
0 1 0 0
0 1 0 0
0 1 0 0
0 1 0 0
0 1 0 0
0 1 0 0
0 1 0 0
0 1 0 0
0 1 0 0
0 1 0 0
0 1 0 0
0 1 0 0
0 1 0 0
0 1 0 0
0 1 0 0
0 1 0 0
0 1 0 0
0 1 0 0
0 1 0 0
0 1 0 0
0 1 0 0
0 1 0 0
0 1 0 0
0 1 0 0
0 0 0 0
0 0 0 0
0 0 0 0
0 0 0 0
0 0 0 0
0 0 0 0
0 0 0 0
0 0 0 0
0 0 0 0
0 0 0 0
0 0 0 0
0 0 0 0
0 0 0 0
0 0 0 0
0 0 0 0
0 0 0 0
0 0 0 0
0 0 0 0
0 0 0 0
0 0 0 0
0 0 0 0
0 0 0 0
0 0 0 0
0 0 0 0
0 0 0 0
0 0 0 0
0 0 0 0
0 0 0 0
0 0 0 0
0 0 0 0
0 0 0 0
0 0 0 0
0 0 0 0
0 0 0 0
0 0 0 0
0 0 0 0
0 0 0 0
0 0 0 0
0 0 0 0
0 0 0 0
0 0 0 0
0 0 0 0
0 0 0 0
0 0 0 0
0 0 0 0
0 0 0 0
0 0 0 0
0 0 0 0
0 0 0 0
0 0 0 0
0 0 0 0
0 0 0 0
0 0 0 0
0 0 0 0
0 0 0 0
0 0 0 0
0 0 0 0
0 0 0 0
0 0 0 0
0 0 0 0
0 0 0 0
0 0 0 0
0 0 0 0
0 0 0 0
0 0 0 0
0 0 0 0
0 0 0 0
0 0 0 0
0 0 0 0
0 0 0 0
0 0 0 0
0 0 0 0
0 0 0 0
0 0 0 0
0 0 0 0
0 0 0 0
0 0 0 0
0 0 0 0
0 0 0 0
0 0 0 0
0 0 0 0
0 0 0 0
0 0 0 0
0 0 0 0
0 0 0 0
0 0 0 0
0 0 0 0
0 0 0 0
0 0 0 0
0 0 0 0
0 0 0 0
0 0 0 0
0 0 0 0
0 0 0 0
0 0 0 0
0 0 0 0
0 0 0 0
0 0 0 0
0 0 0 0
0 0 0 0
0 0 0 0
0 0 0 0
0 0 0 0
0 0 0 0
0 0 0 0
0 0 0 0
0 0 0 0
0 0 1 1
0 0 1 3
0 0 1 3
0 0 1 3
0 0 1 3
0 0 1 3
0 0 1 5
0 0 4 5
0 0 4 5
0 0 4 8
0 0 8 10
0 0 9 12
0 0 10 13
0 0 10 14
0 0 11 14
0 0 11 15
0 0 13 15
0 0 13 16
0 0 13 16
0 0 14 16
2 0 20 22
2 0 21 22
2 0 21 23
2 0 21 23
4 0 22 23
4 0 26 25
4 1 26 25
4 1 26 25
4 1 26 27
4 2 26 27
4 2 27 27
4 2 27 27
4 2 27 25
4 2 27 23
4 2 27 23
4 2 27 23
4 2 27 23
4 2 28 23
4 2 28 22
4 2 25 22
4 2 25 23
4 2 27 20
4 2 23 18
4 2 22 17
4 2 21 16
4 2 21 15
4 2 21 15
4 2 21 14
4 2 20 14
4 2 20 13
4 2 20 13
4 2 19 13
2 2 13 7
2 2 12 7
2 2 13 7
2 2 13 7
0 2 12 7
0 2 8 5
0 2 8 5
2 2 9 6
4 2 11 6
4 1 13 7
4 1 13 7
4 1 13 7
4 1 14 8
4 1 16 8
4 1 26 12
5 1 27 13
7 1 27 14
7 1 26 14
7 1 28 15
7 1 29 15
7 1 29 15
7 1 27 16
7 1 27 15
7 1 28 15
7 1 28 15
7 1 28 15
7 1 28 15
7 1 28 15
7 1 27 15
7 1 27 15
7 1 27 15
7 1 27 15
7 1 29 16
7 1 30 18
7 1 29 17
7 1 29 17
7 1 29 17
7 1 29 17
7 0 29 17
5 0 29 16
5 0 28 17
7 0 29 16
7 0 29 16
7 0 30 16
7 0 29 15
7 0 31 16
7 0 22 14
5 0 21 13
4 0 21 13
4 0 21 13
5 0 20 14
5 0 19 15
7 0 19 16
7 0 19 15
9 0 20 15
9 0 20 15
9 0 20 16
9 0 20 16
9 0 19 16
9 0 19 16
9 0 19 16
11 0 19 16
11 0 19 16
11 0 19 17
11 0 17 16
11 0 18 17
11 0 19 20
11 0 29 25
12 0 31 29
12 0 33 30
12 0 33 30
14 0 32 30
12 0 31 29
11 0 28 29
11 0 27 29
11 0 26 29
11 0 25 29
11 0 21 28
11 0 20 27
11 0 20 27
11 0 20 25
11 0 20 25
9 0 19 23
9 0 19 22
7 0 19 20
7 0 19 20
5 0 18 21
5 0 17 21
5 0 17 20
5 0 17 20
5 0 17 20
5 0 17 20
5 0 17 20
4 1 18 20
4 2 20 20
4 4 24 18
4 4 26 23
4 4 25 21
4 4 26 20
4 4 18 16
5 4 16 13
7 4 17 14
7 4 17 15
5 4 17 15
5 4 17 14
5 4 17 15
5 4 18 15
5 4 18 15
5 4 19 15
7 4 21 17
7 4 21 18
7 4 21 20
7 4 21 20
7 4 21 20
7 4 21 20
7 5 21 21
9 5 22 21
9 5 22 21
9 5 23 20
9 5 23 20
9 5 24 20
11 5 24 21
11 5 24 21
11 5 24 21
11 5 24 21
11 4 24 22
11 2 25 22
11 2 21 22
11 2 19 17
11 2 22 17
11 2 23 20
11 2 21 17
9 2 24 18
7 2 21 16
7 2 21 16
7 2 23 16
7 2 24 17
7 2 24 16
7 2 23 17
7 2 25 18
7 2 26 21
5 2 24 18
5 2 25 17
5 2 25 16
5 2 25 21
5 2 26 22
5 2 27 22
5 1 27 21
4 1 27 21
4 1 27 21
4 1 26 21
4 1 26 21
4 1 25 21
4 1 25 22
4 1 25 22
4 1 25 22
4 1 25 22
4 1 24 21
4 1 21 21
4 0 21 21
4 0 21 21
4 0 17 20
4 0 15 16
4 0 15 16
4 0 12 16
7 0 13 18
7 0 14 17
7 0 12 18
7 0 11 17
7 0 13 17
7 0 13 16
7 0 11 18
7 0 10 17
7 0 10 17
7 0 9 17
7 0 10 17
7 1 11 15
7 1 10 14
7 1 9 15
9 1 9 15
9 1 10 15
9 1 10 15
9 1 15 15
9 1 22 18
11 1 28 20
9 1 28 17
9 2 28 17
9 2 28 17
9 2 28 18
9 2 30 18
9 2 31 18
11 2 32 20
11 2 32 20
11 2 32 20
11 2 33 20
11 2 33 20
9 2 33 18
5 2 32 16
5 2 31 16
5 2 32 17
7 2 32 18
7 2 30 18
7 4 31 18
7 4 33 15
7 4 34 15
7 4 34 15
7 4 36 20
9 4 35 20
9 2 34 17
9 2 34 17
9 2 34 16
7 2 34 18
7 2 32 18
9 4 33 18
9 4 28 20
9 4 21 16
7 5 18 16
7 5 19 17
7 4 21 17
7 4 22 17
7 4 22 16
7 4 21 16
7 4 20 16
5 4 19 15
5 4 21 17
5 5 21 17
5 5 19 20
5 5 19 20
5 5 19 20
5 5 22 21
5 5 23 22
7 5 22 20
5 5 22 18
5 5 22 18
7 4 22 20
7 4 20 20
7 4 18 18
7 4 18 18
7 4 16 14
5 4 16 14
5 4 16 15
5 4 16 15
7 4 16 15
7 4 17 14
7 4 17 14
5 2 16 14
5 2 17 13
5 2 17 13
5 1 14 12
5 1 13 10
5 1 11 12
5 1 10 13
5 1 10 13
5 1 10 16
5 4 11 23
5 4 11 24
5 4 9 22
7 2 10 22
7 2 10 22
7 2 10 23
7 2 10 23
7 2 7 22
7 2 6 21
5 2 6 21
5 2 6 21
5 2 6 21
4 2 5 20
4 2 5 20
4 2 5 20
4 2 5 20
4 2 5 20
4 2 5 20
4 2 5 18
4 2 5 18
2 2 5 18
2 2 4 17
2 2 4 17
2 2 4 17
2 2 4 17
2 2 5 17
2 2 5 17
2 2 5 17
2 2 6 17
4 4 7 17
7 4 8 20
7 4 8 17
7 1 7 10
7 1 7 9
7 1 7 9
5 1 6 9
5 1 6 7
5 1 6 6
5 1 6 6
5 1 6 6
5 1 6 6
7 1 6 6
7 1 6 6
7 1 6 6
7 1 6 6
7 1 6 6
7 1 6 6
7 1 6 6
7 1 6 6
7 1 7 6
7 1 8 6
7 1 8 6
7 1 8 6
7 1 8 7
7 1 8 7
7 1 8 7
7 1 7 7
7 1 6 7
7 1 6 7
7 1 6 7
7 1 5 6
5 0 4 5
2 0 4 2
2 0 3 1
2 0 3 1
2 0 3 1
2 0 3 1
2 0 3 1
2 0 3 1
2 0 3 1
2 0 3 1
2 0 5 2
2 0 5 3
0 0 5 3
0 0 5 3
0 0 5 3
0 0 5 5
0 0 5 5
0 0 5 5
0 0 5 6
0 0 5 6
0 0 4 7
0 0 7 7
0 0 7 8
0 0 7 8
0 0 7 7
0 0 8 7
0 0 8 7
0 0 8 7
0 0 8 8
0 0 9 9
0 0 10 9
2 0 10 9
2 0 10 9
2 0 10 10
2 0 10 10
2 0 10 10
2 0 10 10
2 0 10 10
2 0 10 10
2 0 12 10
2 0 12 10
2 0 13 10
2 0 12 9
2 0 13 12
2 0 13 13
2 0 13 14
2 0 14 14
2 0 14 14
2 0 14 15
4 0 14 18
4 0 17 22
4 0 17 22
4 0 17 21
4 0 13 22
4 0 13 22
4 0 14 22
4 0 14 22
4 0 14 23
4 0 16 23
5 0 16 23
5 1 20 24
5 1 19 23
7 1 20 23
5 1 20 23
5 1 20 23
5 1 19 22
5 1 19 22
5 1 19 22
5 1 19 22
5 1 20 22
5 1 20 23
5 1 18 23
5 1 18 23
5 1 17 23
5 1 16 23
5 1 15 21
5 1 15 20
5 1 15 18
5 1 14 18
5 1 14 17
5 1 14 16
4 1 14 13
4 2 11 8
4 2 16 9
4 2 17 9
5 2 17 9
5 2 20 9
7 2 20 12
7 2 21 15
7 2 20 15
9 2 24 16
7 4 25 16
7 2 21 14
7 2 22 14
5 2 20 14
5 2 20 14
5 2 20 15
5 2 20 15
5 2 20 15
5 2 20 15
5 2 21 15
5 2 20 15
5 2 20 14
5 2 20 14
5 2 20 14
5 2 20 14
9 2 21 20
9 2 21 20
9 2 23 20
11 2 23 22
12 2 23 25
12 4 23 27
12 4 25 27
12 4 25 28
12 2 26 28
12 2 21 27
12 2 21 27
11 2 21 28
11 2 18 27
9 2 17 24
9 2 17 21
9 2 17 20
7 2 11 18
7 1 10 18
7 1 10 18
7 1 9 18
7 1 9 18
7 1 9 18
7 1 12 20
7 1 16 22
9 1 17 22
9 1 17 22
9 1 16 22
9 1 16 22
9 1 16 22
12 1 17 24
12 1 17 24
12 1 17 24
9 1 16 20
9 1 16 18
9 1 14 18
7 1 14 16
5 1 14 13
5 0 14 12
5 0 12 12
5 0 12 10
5 0 13 10
5 0 13 12
5 0 12 12
5 0 12 9
5 0 12 9
5 0 12 9
5 0 11 9
5 0 11 9
5 0 11 9
5 0 11 10
5 1 11 12
5 1 11 12
5 1 11 12
5 1 11 12
5 1 8 9
5 1 4 7
4 1 3 7
4 1 3 7
5 1 4 7
5 1 5 10
5 2 5 10
2 2 4 8
2 2 4 8
2 2 4 8
2 4 4 7
2 4 4 7
2 4 4 7
2 4 4 7
2 4 4 7
2 4 4 7
2 4 4 7
2 4 4 8
2 4 2 10
2 4 2 9
2 4 3 9
2 4 3 9
2 5 3 9
2 5 3 9
2 5 3 12
2 5 3 12
2 6 4 12
2 6 4 10
2 5 4 9
2 5 5 9
2 5 6 9
2 5 6 9
2 5 6 9
2 5 9 9
2 5 9 10
2 5 9 10
0 5 8 10
0 5 7 7
0 4 7 7
0 4 7 7
0 4 7 9
0 4 7 10
0 2 8 12
0 2 8 12
0 2 9 12
2 2 9 12
4 2 9 12
5 4 9 13
5 4 9 14
5 4 10 13
5 4 10 10
5 4 11 10
5 4 10 10
7 4 10 12
7 2 12 12
7 2 12 15
7 2 15 16
7 2 17 16
7 1 17 17
7 1 18 17
9 1 20 18
9 1 19 21
9 1 18 21
9 1 18 22
9 1 18 23
9 2 16 25
9 2 16 24
9 2 16 24
9 4 17 25
9 4 17 25
9 4 18 28
9 4 18 28
9 4 18 25
9 4 18 24
11 4 20 23
11 4 22 25
11 4 21 25
9 4 21 27
9 4 23 30
7 2 29 30
7 2 29 30
7 2 28 30
7 2 28 30
7 2 27 30
7 2 27 30
9 2 27 30
9 2 25 30
9 2 25 27
11 2 23 23
11 2 21 24
11 2 20 23
11 2 19 23
9 2 17 23
9 2 17 21
9 2 17 22
11 2 17 21
11 2 18 20
11 1 17 17
11 1 17 17
12 1 17 17
12 0 16 16
12 0 16 16
12 0 15 14
12 0 15 14
12 0 15 14
12 0 15 14
11 0 12 14
11 0 10 12
11 0 10 12
11 0 10 10
9 0 8 7
11 0 3 7
12 0 3 7
12 0 5 10
12 0 6 12
12 0 6 12
12 0 6 12
9 0 6 10
9 0 6 10
9 0 6 10
9 0 6 12
9 0 7 12
11 0 7 12
11 0 7 12
11 0 7 10
11 0 7 10
11 0 7 9
9 0 7 9
9 0 6 9
9 0 6 10
9 0 6 10
7 0 6 10
7 0 6 12
7 0 6 12
7 0 6 12
7 0 6 12
7 0 7 12
7 0 7 12
7 0 7 12
7 0 7 14
7 0 8 16
7 0 8 16
7 0 8 16
5 0 7 15
4 0 8 14
4 0 6 10
5 0 7 13
5 0 7 13
5 0 9 17
7 0 9 17
7 0 9 17
7 0 9 17
5 0 8 16
5 0 7 15
4 0 7 16
5 0 7 16
5 0 8 18
5 0 8 18
7 0 8 18
7 0 8 18
9 0 8 20
9 0 9 20
9 0 9 20
9 0 9 20
9 0 9 18
9 0 9 18
9 0 9 18
9 0 10 18
9 0 9 18
9 0 9 18
9 0 9 18
11 0 9 16
11 0 8 14
11 0 8 14
11 0 8 14
11 0 8 14
11 0 7 14
11 0 7 14
9 0 5 10
9 0 5 13
9 0 3 8
7 0 3 8
7 0 3 8
7 0 4 8
9 0 4 8
9 0 4 8
9 0 4 7
7 0 4 7
7 0 3 6
7 0 3 6
5 0 3 6
5 0 3 6
5 0 3 6
5 0 2 5
5 0 2 5
5 0 2 5
5 0 2 5
5 0 2 5
7 0 5 5
7 0 4 5
7 0 5 5
7 0 7 5
7 0 7 6
5 0 8 6
5 0 8 6
5 0 8 6
5 0 8 6
5 0 8 6
5 0 8 6
5 0 8 6
5 0 8 6
5 0 8 3
5 1 10 8
5 1 11 8
5 1 11 8
7 1 10 9
5 1 10 12
5 1 10 12
5 1 10 13
5 1 10 13
5 1 10 12
5 1 10 12
7 1 10 12
7 1 10 12
5 1 10 10
5 1 13 12
5 1 13 12
5 1 13 13
7 1 14 13
7 1 14 13
5 1 12 13
5 1 12 13
5 1 11 13
5 1 9 14
5 1 11 13
5 1 10 13
5 1 10 13
5 1 10 13
5 1 10 15
5 1 10 15
7 2 11 17
7 2 11 17
9 2 11 20
9 2 11 20
9 1 9 15
9 1 8 15
9 1 8 15
7 1 8 14
7 1 8 12
7 1 8 12
7 1 8 10
7 1 8 10
7 1 9 10
7 1 9 10
5 1 9 10
5 1 10 10
5 1 10 10
5 1 7 9
5 1 7 9
5 1 7 8
4 1 7 8
4 1 8 8
4 1 7 8
4 1 7 8
4 1 7 8
4 1 7 7
4 1 5 7
5 1 5 7
5 1 6 7
5 1 7 9
7 1 10 10
7 2 10 10
5 1 9 8
5 1 9 8
4 1 9 6
4 1 9 6
4 1 10 6
4 1 10 6
4 1 10 6
4 1 10 6
4 1 11 7
4 1 11 7
4 1 12 8
4 1 12 8
5 1 12 8
5 1 14 9
7 1 17 10
7 1 16 10
7 1 16 10
7 1 16 10
7 1 16 10
7 1 16 10
7 1 15 12
7 1 14 14
7 1 14 14
7 1 14 14
7 1 15 14
7 1 15 14
11 2 19 16
9 2 19 17
9 2 18 17
9 2 17 15
7 2 14 12
7 1 14 13
7 1 14 14
7 1 14 16
9 1 14 18
9 1 14 18
9 1 13 18
9 1 13 18
9 1 13 18
9 1 13 18
9 1 13 17
9 1 13 17
9 1 12 16
9 2 13 16
7 2 12 16
9 2 10 15
7 2 7 14
7 2 9 15
11 2 9 17
11 2 9 18
11 2 10 18
11 2 11 18
11 4 11 17
11 4 11 15
11 4 11 15
11 4 11 16
11 4 10 16
11 4 10 16
7 2 9 16
7 2 9 15
7 2 11 15
7 2 11 16
7 2 13 18
7 2 14 20
7 2 14 18
7 2 14 18
5 2 14 17
5 2 14 17
5 2 14 17
5 2 14 17
5 2 14 17
5 2 14 17
5 2 13 17
5 2 13 17
5 2 13 17
5 1 12 17
5 1 12 17
4 1 12 17
4 1 13 17
4 1 11 16
0 1 12 14
0 1 13 13
2 1 16 15
2 1 15 15
2 0 15 15
2 0 15 15
2 1 15 15
2 1 16 14
2 1 16 14
2 1 16 14
2 1 13 12
2 1 14 12
2 1 13 12
2 1 13 12
2 1 11 10
2 1 10 8
2 1 10 8
2 1 10 6
2 1 10 5
4 1 11 5
4 1 12 5
4 1 13 5
5 1 15 6
5 1 17 6
7 1 17 10
7 1 17 10
7 1 17 10
7 1 18 10
7 1 18 10
7 1 18 10
7 1 17 10
7 1 17 10
7 1 16 10
7 1 15 10
5 1 11 8
5 1 13 8
5 2 13 8
5 2 13 8
5 1 13 8
7 1 12 9
7 1 13 10
7 1 13 13
11 1 13 13
11 1 12 13
12 1 11 13
12 1 13 12
12 1 13 10
12 1 15 13
12 1 16 13
12 1 16 13
12 1 16 13
11 1 15 13
11 1 15 13
11 1 14 13
9 1 12 12
9 1 10 12
7 1 10 7
7 1 10 7
7 1 10 7
7 1 9 8
7 1 9 8
7 1 10 8
9 1 10 8
9 1 11 9
9 1 11 10
9 1 13 10
11 1 18 15
11 1 18 16
11 0 21 16
12 0 23 16
12 0 23 16
11 0 23 16
11 0 23 16
11 0 23 15
7 0 23 15
7 0 23 15
5 0 23 15
5 0 21 16
5 0 21 16
5 0 19 14
5 0 18 14
5 0 20 16
7 0 20 16
11 0 22 20
12 0 25 24
12 1 29 25
12 1 30 29
12 1 30 29
12 1 30 30
12 1 30 30
12 1 30 30
12 1 30 29
12 1 30 29
12 1 29 31
11 1 29 31
11 1 28 30
11 1 28 29
11 1 26 29
9 1 21 24
11 1 19 23
11 1 16 24
9 1 15 24
9 1 17 28
9 1 17 27
12 1 17 25
12 1 17 24
12 1 18 24
12 1 18 24
16 1 19 25
16 1 19 24
16 1 19 24
16 1 20 24
16 1 21 24
16 1 19 22
14 1 21 23
11 1 21 22
9 1 17 17
9 0 13 17
9 0 12 14
9 0 12 14
9 0 12 13
9 0 14 13
9 0 15 13
9 0 15 13
9 0 15 13
9 0 15 10
9 0 15 10
9 0 15 10
9 0 15 10
9 0 15 10
9 0 18 10
9 0 21 14
9 0 21 13
9 0 20 14
9 0 18 12
9 0 18 13
5 0 17 13
5 0 17 13
5 0 16 13
5 0 16 13
2 0 15 12
2 0 15 12
2 1 15 12
4 2 14 12
4 2 13 12
4 2 13 12
4 2 11 10
5 2 11 8
7 2 11 8
7 2 11 7
7 2 11 7
7 2 11 7
7 2 11 7
7 2 9 7
7 2 8 7
7 2 9 7
9 2 9 10
9 2 11 12
9 2 12 12
11 2 14 14
14 2 16 14
14 2 19 15
16 2 16 16
14 2 13 13
14 2 13 13
14 2 13 12
16 2 13 12
18 2 13 14
18 2 13 14
18 2 13 14
18 2 14 14
18 2 14 14
19 2 16 14
19 2 16 14
19 1 17 15
18 1 17 15
18 1 17 15
18 1 17 16
18 1 17 16
16 2 15 17
14 2 16 17
14 2 16 17
14 2 19 17
14 2 19 17
14 2 19 17
14 2 19 17
14 2 20 17
14 2 19 17
12 2 19 14
12 2 18 13
12 2 17 13
12 2 15 10
9 2 13 10
9 2 10 9
7 2 10 10
7 2 10 10
7 2 10 10
7 2 10 10
7 2 10 9
5 2 10 6
5 2 11 6
7 4 11 6
7 4 10 6
7 4 10 6
5 4 8 6
5 4 8 6
5 4 8 6
5 2 9 7
5 2 9 7
5 2 9 6
9 2 9 8
9 1 9 7
9 1 8 7
9 1 8 7
9 1 5 7
9 1 5 8
9 1 5 8
11 2 5 9
11 2 5 9
11 2 5 9
11 2 7 9
11 2 6 10
11 2 6 10
11 2 6 10
11 4 6 10
11 4 6 10
11 4 6 8
11 5 8 8
11 5 9 8
11 5 11 8
9 5 12 8
9 5 12 10
9 5 11 12
7 4 11 12
7 4 11 12
7 4 12 12
7 4 12 12
7 4 12 12
7 4 13 12
7 4 12 12
11 4 12 13
11 4 15 14
7 4 15 12
9 4 18 12
9 4 18 12
12 4 19 13
12 4 21 13
12 4 22 12
12 4 22 12
14 2 24 10
14 2 23 10
14 2 23 12
14 2 21 12
14 2 21 10
14 2 22 10
12 2 22 10
12 1 22 10
12 1 22 10
12 1 22 10
16 0 20 10
18 0 19 10
18 0 17 10
18 0 17 10
18 0 17 8
18 0 17 8
18 0 18 10
18 0 21 12
18 1 22 12
18 1 22 12
18 1 22 12
18 1 20 10
19 2 21 9
16 2 22 8
18 2 22 7
18 2 26 9
16 4 23 9
16 4 23 12
14 4 25 12
14 4 23 12
14 4 24 13
14 4 24 13
11 4 23 15
12 4 23 18
12 4 24 17
14 4 27 20
14 4 28 23
14 4 27 24
14 4 27 24
14 4 27 24
14 4 27 24
14 4 27 25
11 4 27 25
9 4 27 25
9 4 28 27
9 4 30 27
9 4 30 27
11 5 30 25
11 5 29 23
11 5 26 22
11 4 24 22
11 4 24 23
12 4 26 23
12 4 26 23
12 4 27 24
14 4 27 29
12 4 26 32
12 4 22 30
12 2 22 30
12 2 22 28
11 2 19 27
11 2 19 27
11 2 17 25
11 2 17 27
11 2 17 25
11 2 21 28
11 2 22 28
9 2 19 25
9 2 19 22
9 2 20 25
9 2 20 27
9 2 21 27
9 2 23 28
9 2 23 28
9 2 23 28
9 2 30 28
9 2 31 27
9 2 28 27
9 2 29 29
7 1 29 29
7 1 29 29
7 1 31 29
7 1 31 29
7 1 32 29
5 1 30 31
7 1 32 32
7 0 31 31
5 0 30 27
5 0 29 23
5 0 29 23
5 0 31 23
5 0 32 24
5 0 32 24
7 0 34 28
7 0 34 29
7 0 34 28
7 0 33 27
5 0 29 22
5 0 27 23
7 0 27 23
11 0 26 25
11 0 25 21
11 0 28 22
11 0 27 22
11 0 26 21
11 0 27 20
12 0 29 21
12 0 23 21
12 0 36 27
12 0 39 28
12 0 38 25
12 0 38 27
12 0 38 28
12 1 38 31
12 1 38 31
12 1 38 30
12 1 38 29
11 1 36 29
9 1 35 29
11 1 35 30
14 1 35 31
14 1 38 32
14 1 37 35
14 1 37 33
16 1 38 35
14 1 38 31
14 1 38 30
14 1 38 30
16 1 38 31
16 1 38 31
16 1 38 30
14 2 41 30
12 2 41 28
12 2 44 29
12 2 43 30
12 2 43 32
12 2 42 32
12 2 41 32
11 2 39 31
11 2 38 31
11 4 24 25
11 4 21 24
11 4 21 24
11 4 21 25
11 4 22 24
11 2 20 23
11 2 20 23
12 2 19 23
12 2 20 23
12 2 20 22
12 2 20 22
12 2 21 21
9 2 20 21
9 2 17 20
9 2 16 18
9 2 16 18
7 2 16 17
7 2 14 17
7 2 14 17
7 2 14 18
5 2 14 17
7 2 14 18
7 2 15 20
11 1 15 22
12 1 21 29
12 1 18 28
12 1 17 24
12 1 20 22
12 1 20 22
12 1 21 22
12 1 21 22
12 1 21 22
12 0 20 23
12 0 20 23
12 0 20 23
12 0 20 21
12 0 19 21
12 0 19 20
12 0 19 21
14 0 20 24
14 0 19 23
14 0 19 24
14 0 19 24
12 0 18 25
12 0 19 27
14 0 19 27
18 0 21 25
18 0 20 25
18 0 19 25
18 0 19 27
18 0 19 27
19 0 19 28
19 0 19 28
18 0 19 25
18 0 20 27
14 0 18 27
12 0 12 20
12 0 14 21
16 1 15 21
16 1 13 23
16 1 15 23
16 1 14 23
16 2 14 23
16 2 14 23
16 2 14 22
16 2 14 22
16 2 14 22
16 2 14 22
16 2 14 22
16 2 14 21
16 2 14 20
12 2 14 17
12 2 14 17
12 2 14 16
12 2 14 16
16 2 14 16
16 2 13 14
14 2 14 14
11 2 12 14
11 2 12 14
11 2 12 14
11 2 12 13
11 2 12 13
9 2 12 10
9 2 12 10
9 2 13 10
9 2 11 8
9 2 11 6
7 2 11 7
7 2 9 6
4 1 7 6
4 1 7 5
4 1 5 5
4 1 5 5
4 0 5 5
4 0 5 5
4 0 5 5
4 0 7 5
4 0 7 5
4 0 7 5
4 0 7 5
5 0 7 6
7 0 11 7
11 1 17 8
11 1 18 8
11 1 18 8
11 1 18 8
7 1 18 7
7 1 21 13
9 1 21 13
9 1 24 14
9 1 25 14
9 1 26 16
9 1 26 16
11 1 26 17
11 1 27 17
11 1 27 18
11 1 26 18
11 1 26 18
11 1 26 18
11 1 26 17
11 1 27 17
11 1 27 18
11 1 26 18
11 1 26 18
11 1 26 18
11 1 26 18
11 1 26 18
11 1 26 20
14 1 24 21
14 1 25 23
16 1 26 23
16 1 29 27
16 1 30 27
14 1 29 28
11 0 23 25
11 0 22 25
11 0 22 25
12 2 22 25
12 2 22 27
12 2 19 21
11 2 18 21
11 2 15 20
11 4 14 20
11 4 14 17
12 4 14 18
11 4 14 17
11 4 13 17
12 4 13 16
12 4 13 16
12 4 14 17
12 4 15 18
12 5 15 18
14 5 14 20
14 5 14 18
14 5 14 17
14 5 14 17
14 5 14 17
14 5 16 18
18 5 17 22
18 5 17 22
14 5 19 21
14 5 19 21
12 6 18 23
12 6 16 20
12 6 16 18
12 6 14 16
12 6 13 16
12 7 19 16
14 7 19 16
16 6 24 20
16 6 24 20
16 6 25 20
18 6 27 20
19 6 28 21
19 5 29 21
21 5 28 21
19 5 28 21
19 5 30 22
19 5 30 23
18 5 33 23
21 5 35 25
21 5 35 25
21 5 33 24
21 4 33 24
21 4 34 24
21 4 36 24
21 4 36 24
21 4 38 24
21 4 41 24
21 4 40 25
18 4 39 22
19 4 40 22
19 4 38 22
19 5 37 20
19 4 37 17
19 4 37 17
18 4 36 17
18 4 35 18
18 4 36 20
18 2 30 21
16 2 30 22
12 1 25 18
12 1 25 17
12 1 25 18
11 1 23 20
9 1 22 18
11 1 22 18
11 2 22 20
12 2 24 20
14 2 28 23
14 4 30 23
14 4 29 25
11 4 28 25
12 4 28 25
12 4 29 25
12 4 29 27
11 4 28 25
11 4 26 25
11 4 26 25
11 4 24 25
11 4 21 25
11 4 21 24
11 4 23 27
9 4 22 25
9 4 22 27
9 2 22 27
12 4 23 27
12 5 25 28
12 5 32 28
12 5 38 28
14 5 38 27
14 5 38 25
14 5 38 24
14 5 38 24
14 5 38 24
14 5 37 23
16 5 37 22
16 5 37 23
14 5 36 24
12 4 36 23
11 4 34 22
9 4 28 17
9 2 26 16
9 2 24 14
9 2 23 13
7 2 22 12
7 2 21 12
7 2 21 10
7 2 21 10
7 2 22 10
7 2 22 10
7 2 22 12
7 2 23 12
7 2 23 10
7 2 22 8
11 2 23 9
12 2 35 15
12 2 35 15
11 1 34 16
12 1 32 15
12 1 25 15
12 1 20 14
11 1 20 14
11 1 20 18
11 1 20 18
11 1 20 18
11 1 20 18
11 1 21 18
9 1 21 18
9 1 21 17
11 1 24 17
11 2 24 17
11 2 25 17
11 2 25 17
11 2 25 17
11 2 25 17
11 2 25 16
11 2 25 16
11 2 25 16
11 2 25 16
11 2 25 16
11 2 24 16
11 2 24 16
11 2 24 16
11 2 23 16
11 2 22 16
11 2 21 16
7 2 21 15
5 2 9 8
5 2 10 8
4 2 10 8
4 1 10 9
4 1 10 9
4 1 9 10
7 1 11 15
7 2 14 12
7 2 17 13
7 2 17 13
7 2 17 13
7 2 16 13
7 2 16 13
7 2 16 13
5 2 13 12
5 1 13 12
5 1 12 12
5 1 13 13
5 1 14 13
5 1 14 13
5 1 14 13
5 1 18 14
5 1 19 14
5 1 20 16
5 1 20 16
5 1 20 17
5 1 20 18
5 1 20 17
5 1 20 17
5 1 22 17
5 1 22 17
5 1 21 17
5 1 21 18
5 1 20 18
5 1 20 18
5 1 19 17
5 1 19 18
5 1 19 17
2 1 16 13
4 0 13 12
4 0 10 10
4 0 10 10
4 0 10 10
9 1 10 10
9 1 10 10
9 1 10 10
9 1 10 10
9 1 10 10
9 1 10 10
9 1 9 9
9 1 8 9
9 1 8 9
9 1 8 9
9 1 4 8
9 1 4 9
9 1 3 7
9 1 3 9
9 1 3 8
9 1 3 7
9 1 3 7
9 1 3 7
11 1 1 7
11 1 1 8
14 1 4 10
14 2 6 10
16 2 7 14
16 2 10 14
14 2 10 14
14 2 10 13
14 2 10 13
14 2 11 13
12 2 11 13
14 2 12 13
14 2 12 13
14 5 12 15
9 4 12 15
9 4 12 15
9 4 12 16
9 4 12 17
9 4 12 17
9 4 12 17
9 4 13 17
9 4 13 17
9 4 13 20
9 4 13 20
9 4 13 20
9 4 13 21
9 4 13 21
9 4 13 18
9 4 14 21
9 4 14 21
9 5 14 21
9 5 15 21
7 5 15 21
7 5 15 20
5 5 12 18
5 4 10 18
5 4 9 15
5 4 7 14
7 5 9 14
7 5 9 16
7 5 9 16
7 5 8 16
7 5 8 16
5 5 7 16
5 5 7 16
5 2 7 14
5 2 8 16
5 2 8 16
5 2 8 15
5 2 8 14
7 2 8 14
7 2 8 14
7 2 7 14
7 2 7 14
7 2 8 12
7 2 8 12
7 2 8 12
7 2 8 9
7 2 8 9
7 2 8 10
7 2 7 8
7 2 7 8
7 1 7 8
7 1 6 8
7 1 6 8
7 1 6 8
5 1 6 7
5 1 6 6
4 1 6 6
4 1 5 6
2 0 3 6
2 0 3 3
2 0 3 3
2 0 3 3
2 0 3 7
2 0 5 8
2 0 5 8
4 1 8 9
5 1 7 9
5 1 7 9
5 1 7 10
5 1 7 10
4 1 8 10
4 1 8 10
4 1 8 10
4 1 8 10
4 1 7 10
4 1 7 12
4 1 7 12
4 1 7 12
4 1 7 12
4 1 7 10
4 1 7 10
4 1 7 10
5 2 7 10
5 2 7 12
5 2 8 13
5 2 8 13
5 2 8 13
5 2 8 13
5 2 8 13
5 2 11 14
5 2 12 14
5 4 12 14
7 5 12 14
7 5 13 14
7 5 13 10
7 5 11 9
7 5 11 10
5 4 9 10
4 5 13 8
4 5 13 8
4 6 13 7
4 6 13 7
4 6 12 7
4 6 12 7
4 6 13 8
4 6 13 8
5 6 13 8
5 6 13 8
5 6 15 8
5 6 15 8
7 6 21 9
7 6 21 9
11 6 25 12
11 6 25 12
9 5 25 12
11 5 25 10
11 5 24 9
11 5 24 10
11 5 24 10
11 5 26 12
11 5 27 13
11 5 24 13
11 5 23 14
11 4 23 14
9 2 23 14
9 2 22 14
11 2 22 14
11 2 22 14
11 2 22 13
11 2 21 12
12 1 17 12
12 1 17 12
12 0 17 12
12 0 17 12
12 0 17 12
12 0 17 12
12 0 16 10
12 0 16 10
11 0 16 10
11 0 16 9
11 0 14 9
11 0 13 9
9 0 7 9
11 0 8 12
7 0 4 9
7 0 4 10
7 0 4 10
7 0 5 10
7 0 5 10
7 0 5 9
7 0 5 9
7 0 3 8
7 0 2 8
7 0 2 7
7 0 2 6
7 1 2 6
7 1 2 6
9 1 2 6
7 1 2 7
7 1 4 7
7 1 4 7
7 1 5 7
5 1 5 7
5 1 5 7
7 1 5 7
7 1 5 7
7 1 5 8
7 1 5 8
7 1 5 8
7 1 5 8
7 1 5 8
7 1 5 8
11 2 5 8
11 2 7 9
11 2 7 8
9 2 6 6
9 2 7 6
9 2 7 6
9 2 7 6
9 5 7 6
9 5 7 6
11 6 7 7
12 6 7 8
12 6 7 8
12 6 7 7
12 6 7 7
12 6 7 8
12 5 7 8
12 5 7 8
11 5 7 8
11 5 7 7
11 5 5 7
12 5 6 7
12 5 5 7
12 5 6 7
12 5 7 7
11 5 10 7
11 5 10 7
11 5 10 6
11 5 10 7
12 5 10 7
12 5 10 7
12 5 11 9
12 5 11 9
9 4 11 9
9 4 9 8
9 4 9 8
9 4 9 8
9 4 8 8
9 4 8 7
9 4 8 7
7 1 8 7
9 1 8 9
7 0 8 8
5 1 8 7
9 1 8 9
9 2 8 9
9 2 8 9
9 2 8 8
9 2 8 8
11 2 8 8
12 2 8 9
12 2 8 10
12 2 8 10
11 2 7 12
11 2 7 12
11 2 6 12
11 2 5 12
11 2 2 12
11 2 2 12
11 2 3 12
11 2 3 10
9 2 3 10
9 2 3 10
9 2 2 8
9 2 3 12
9 2 3 12
9 2 3 12
9 2 3 12
11 2 4 12
11 2 4 13
11 2 5 14
11 2 5 17
11 2 4 17
9 2 6 15
9 2 6 15
11 1 6 15
7 1 6 13
7 0 6 13
9 0 11 14
9 0 12 14
11 1 15 14
9 1 15 15
7 1 15 14
7 1 15 13
9 1 15 13
9 1 15 12
9 1 16 14
11 1 16 15
11 1 21 18
14 1 22 18
14 2 23 18
14 2 22 18
14 4 22 20
14 4 22 21
14 4 22 21
14 4 22 21
14 4 21 17
14 4 21 17
16 4 21 17
16 4 21 17
14 4 21 17
14 5 21 16
14 5 20 15
14 5 20 12
14 5 20 12
14 5 18 12
14 5 18 13
12 6 18 13
12 6 18 14
12 6 18 14
12 6 14 14
14 6 15 17
12 5 14 20
12 5 14 18
12 5 14 18
12 5 14 18
11 5 14 18
11 5 14 20
11 5 13 17
9 5 13 16
9 5 9 13
5 5 9 13
5 4 8 13
5 4 8 13
5 2 8 12
7 2 8 10
7 2 8 10
7 2 9 10
7 2 9 10
7 2 9 12
5 2 9 12
5 2 9 12
5 2 9 12
5 1 9 12
5 1 9 12
7 1 9 13
9 1 9 15
18 2 12 21
19 2 12 20
19 1 12 20
19 1 13 18
19 1 13 18
18 1 12 17
16 1 10 14
16 1 8 12
16 1 8 12
16 1 8 12
16 1 8 12
16 1 8 12
16 1 8 12
16 1 8 14
16 1 8 14
16 1 7 14
16 1 6 14
16 1 6 14
16 1 6 14
16 1 6 14
14 1 6 14
14 1 6 14
14 1 5 15
14 1 5 15
14 1 5 14
14 1 5 14
14 1 5 15
14 1 4 16
14 1 4 16
14 1 4 16
12 1 4 15
11 1 4 13
2 0 1 7
0 0 1 7
0 0 1 7
0 0 0 7
0 0 0 7
0 0 0 7
0 0 0 7
0 0 0 7
0 0 0 7
0 0 0 7
0 0 0 7
0 0 0 7
0 0 0 6
0 0 0 3
0 0 0 3
0 0 0 3
0 0 0 3
0 0 1 5
0 0 2 7
0 0 5 7
0 0 5 7
0 0 6 7
0 0 7 6
0 0 7 6
0 0 7 6
0 0 7 6
0 0 7 5
0 0 7 3
0 0 7 3
0 0 7 3
0 0 7 3
0 0 7 3
0 0 7 3
0 0 7 3
0 0 7 3
0 0 7 3
0 0 7 3
0 0 7 3
0 0 7 3
0 0 7 3
0 0 7 3
0 0 7 3
0 0 7 3
0 0 7 3
0 0 7 3
0 0 7 3
0 0 7 3
0 0 7 3
0 0 7 3
0 0 6 2
0 0 5 0
0 0 2 0
0 0 2 0
0 0 1 0
0 0 0 0
0 0 0 0
0 0 0 0
0 0 0 0
0 0 0 0
0 0 0 0
0 0 0 0
0 0 0 0
0 0 0 0
0 0 0 0
0 0 0 0
0 0 0 0
0 0 0 0
0 0 0 0
0 0 0 0
0 0 0 0
0 0 0 0
0 0 0 0
0 0 0 0
0 0 0 0
0 0 0 0
0 0 0 0
0 0 0 0
0 0 0 0
0 0 0 0
0 0 0 0
0 0 0 0
0 0 0 0
0 0 0 0
0 0 0 0
0 0 0 0
0 0 0 0
0 0 0 0
0 0 0 0
0 0 0 0
0 0 0 0
0 0 0 0
0 0 0 0
0 0 0 0
0 0 0 0
0 0 0 0
0 0 0 0
0 0 0 0
0 0 0 0
0 0 0 0
0 0 0 0
0 0 0 0
0 0 0 0
0 0 0 0
0 0 0 0
0 0 0 0
0 0 0 0
0 0 0 0
0 0 0 0
0 0 0 0
0 0 0 0
0 0 0 0
0 0 0 0
0 0 0 0
0 0 0 0
0 0 0 0
0 0 0 0
0 0 0 0
0 0 0 0
0 0 0 0
0 0 0 0
0 0 0 0
0 0 0 0
0 0 0 0
0 0 0 0
0 0 0 0
0 0 0 0
0 0 0 0
0 0 0 0
0 0 0 0
0 0 0 0
0 0 0 0
0 0 0 0
0 0 0 0
0 0 0 0
0 0 0 0
0 0 0 0
0 0 0 0
0 0 0 0
0 0 0 0
0 0 0 0
0 0 0 0
0 0 0 0
0 0 0 0
0 0 0 0
0 0 0 0
0 0 0 1
0 0 0 1
0 0 0 1
0 0 0 1
0 0 0 1
0 0 0 1
0 0 0 1
0 0 0 2
0 0 0 2
0 0 0 2
0 0 0 2
0 0 0 2
0 0 0 2
0 0 0 2
0 0 0 2
0 0 0 2
0 0 0 2
0 0 0 2
0 0 0 2
0 0 0 2
0 0 0 2
0 0 0 2
0 0 0 2
0 0 0 2
0 0 0 2
0 0 0 2
0 0 0 2
0 0 0 2
0 0 0 2
0 0 0 2
0 0 0 2
0 0 0 2
0 0 0 1
0 0 0 1
0 0 0 1
0 0 0 1
0 0 0 1
0 0 0 1
0 0 0 1
0 0 0 0
0 0 0 0
0 0 0 0
0 0 0 0
0 0 0 0
0 0 0 0
0 0 0 0
0 0 0 0
0 0 0 0
0 0 0 0
0 0 0 0
0 0 0 0
0 0 0 0
0 0 0 0
0 0 0 0
0 0 0 0
0 0 0 0
0 0 0 0
0 0 0 0
0 0 0 0
0 0 0 0
0 0 0 0
0 0 0 0
0 0 0 0
0 0 0 0
0 0 0 0
0 0 0 0
0 1 0 0
0 1 0 0
0 1 0 0
0 1 0 0
0 1 0 0
0 1 0 0
0 1 0 0
0 1 0 1
0 1 0 1
0 1 0 1
0 1 0 1
0 1 0 1
0 1 0 1
0 1 0 1
0 1 0 1
0 1 0 1
0 1 0 1
0 1 0 1
0 1 0 1
0 1 0 1
0 1 0 1
0 1 0 1
0 1 0 1
0 1 0 1
0 1 0 1
0 1 0 1
0 1 0 1
0 1 0 1
0 1 0 1
0 1 0 1
0 1 0 1
0 1 0 1
0 0 0 1
0 0 0 1
0 0 0 1
0 0 0 1
0 0 0 1
0 0 0 1
0 0 0 1
0 0 0 0
0 0 0 0
0 0 1 0
0 0 1 0
0 0 1 0
0 0 2 0
0 0 2 0
0 0 2 0
0 0 2 0
0 0 2 0
0 0 2 0
0 0 2 0
0 0 2 0
0 0 2 0
0 0 2 0
0 0 2 0
0 0 2 0
0 0 2 0
0 0 2 0
0 0 2 0
0 0 2 0
0 0 2 0
0 0 2 0
0 0 2 0
0 0 2 0
0 0 2 0
0 0 2 0
0 0 2 0
0 0 2 0
0 0 2 0
0 0 2 0
0 0 2 0
0 0 2 0
0 0 2 0
0 0 1 0
0 0 1 0
0 0 1 0
0 0 0 0
0 0 0 0
0 0 0 0
0 0 0 0
0 0 0 0
0 0 0 0
0 0 0 0
0 0 0 0
0 0 0 0
0 0 1 1
0 0 1 1
0 0 1 1
0 0 1 1
0 0 1 1
0 0 1 1
0 0 1 1
0 0 1 1
0 0 1 1
0 0 1 1
0 0 2 1
0 0 2 1
0 0 2 1
0 0 2 1
0 0 2 1
0 0 2 1
0 0 2 1
0 0 2 1
0 0 2 1
0 0 2 1
0 0 2 1
0 0 2 1
0 0 2 1
0 0 2 1
0 0 2 1
0 0 2 1
0 0 2 1
0 0 2 1
0 0 2 1
0 0 2 1
0 0 2 1
0 0 2 1
0 0 1 0
0 0 1 0
0 0 1 0
0 0 1 0
0 0 1 0
0 0 1 0
0 0 1 0
0 0 1 0
0 0 1 0
0 0 1 0
0 0 0 0
0 0 0 0
0 0 0 0
0 0 0 0
0 0 0 0
0 0 0 0
0 0 0 0
0 0 0 0
0 0 0 0
0 0 0 0
0 0 0 0
0 0 0 0
0 0 0 0
0 0 0 0
0 0 0 0
0 0 0 0
0 0 0 0
0 0 0 0
0 0 0 0
0 0 0 0
0 0 0 0
0 0 0 0
0 0 0 0
0 0 0 0
0 0 0 0
0 0 0 0
0 0 0 0
0 0 0 0
0 0 0 0
0 0 0 0
0 0 0 0
0 0 0 0
0 0 0 0
0 0 0 0
0 0 0 0
0 0 0 0
0 0 0 0
0 0 0 0
0 0 0 0
0 0 0 0
0 0 0 0
0 0 0 0
0 0 0 0
0 0 0 0
0 0 0 0
0 0 0 0
0 0 0 0
0 0 0 0
0 0 0 0
0 0 0 0
0 0 0 0
0 1 0 0
0 1 0 0
0 1 0 0
0 1 0 0
0 1 0 0
0 1 0 0
0 1 0 0
0 1 0 0
0 1 0 0
0 1 0 0
0 1 0 0
0 1 0 0
0 1 0 0
0 1 0 0
0 1 0 0
0 1 0 0
0 1 0 0
0 1 0 0
0 1 0 0
0 1 0 0
0 1 0 0
0 1 0 0
0 1 0 0
0 1 0 0
0 1 0 0
0 1 0 0
0 1 0 0
0 1 0 0
0 1 0 0
0 1 0 0
0 1 0 0
0 1 0 0
0 0 0 0
0 0 0 0
0 0 0 0
2 0 0 0
2 0 0 0
2 0 0 0
2 0 0 1
2 0 0 1
2 0 0 1
2 0 0 1
2 0 0 1
2 0 0 1
2 0 0 1
2 0 0 1
2 0 0 1
2 0 0 1
2 0 0 2
2 0 0 2
2 0 0 2
2 0 0 2
2 0 0 2
2 0 1 2
2 0 1 2
2 0 1 2
2 0 1 2
2 0 1 2
2 0 1 3
4 0 1 3
4 0 1 3
4 1 1 3
4 1 1 3
4 1 1 3
4 1 1 3
4 1 1 3
4 1 1 3
2 1 1 3
2 1 1 3
2 1 1 3
2 1 1 2
2 1 1 2
2 1 1 2
2 1 1 2
2 1 1 2
2 1 1 2
2 1 1 2
2 1 1 2
2 1 1 2
2 1 1 2
4 2 1 1
4 2 1 1
4 2 1 1
4 2 1 1
4 2 1 1
4 2 0 1
4 2 0 1
4 2 0 1
4 2 0 1
4 2 0 1
4 2 0 0
2 2 0 0
2 2 0 0
2 1 0 0
2 1 0 0
2 1 0 0
2 1 0 0
2 1 0 0
2 1 0 0
2 1 0 0
2 1 0 0
2 1 0 0
2 1 0 0
2 1 0 0
2 1 0 1
2 1 0 1
2 1 0 1
2 1 0 1
2 1 0 1
2 1 0 1
2 1 0 1
2 1 0 1
0 0 0 1
0 0 0 1
0 0 0 1
0 0 0 1
0 0 0 1
0 0 0 1
0 0 0 1
0 0 0 1
0 0 0 1
0 0 0 1
0 0 0 1
0 0 0 1
0 0 0 1
0 0 0 1
0 0 0 1
0 0 0 1
0 0 0 1
0 0 0 1
0 0 0 1
0 0 0 1
0 0 0 1
0 0 0 1
0 0 1 1
0 0 1 1
0 0 1 0
0 0 1 0
0 0 1 0
0 0 2 0
0 0 2 0
0 0 2 0
0 0 2 0
0 0 2 0
0 0 2 0
0 0 2 0
0 0 2 0
0 0 2 0
0 0 2 0
0 0 2 0
0 0 2 0
0 0 2 0
0 0 2 0
0 0 2 0
0 0 2 0
0 0 2 0
0 0 2 0
0 0 2 0
0 0 2 0
0 0 2 0
0 0 2 0
0 0 2 0
0 0 2 0
0 0 2 0
0 0 2 0
0 0 2 0
0 0 1 0
0 0 1 0
0 0 1 0
0 0 1 0
0 0 1 0
0 0 0 0
0 0 0 0
0 0 0 0
0 0 0 0
0 0 0 0
0 0 0 0
0 0 0 0
0 0 0 0
0 0 0 0
0 0 0 0
0 0 0 0
0 0 0 0
0 0 0 0
0 0 0 0
0 0 0 0
0 0 0 0
0 0 0 0
0 0 0 0
0 0 0 0
0 0 0 0
0 0 0 0
0 0 0 0
0 0 0 0
0 0 0 0
0 0 0 0
0 0 0 0
0 0 0 0
0 0 0 0
0 0 0 0
0 0 0 0
0 0 0 0
0 0 0 0
0 0 0 0
0 0 0 0
0 0 0 0
0 0 0 0
0 0 0 0
0 1 0 0
0 1 0 0
0 1 0 0
0 1 0 1
0 1 0 1
0 1 1 1
0 1 1 1
0 1 1 1
0 1 1 1
0 1 1 1
0 1 1 1
0 1 1 1
0 1 1 1
0 1 1 1
0 1 1 1
0 1 1 1
0 1 1 1
0 1 1 1
0 1 1 1
0 1 1 1
0 1 1 1
0 1 1 1
0 1 1 1
0 1 1 1
0 1 1 1
0 1 1 1
0 1 1 1
0 1 1 1
0 1 1 1
0 1 1 1
0 1 1 1
0 1 2 1
0 0 2 1
0 0 2 1
0 0 2 1
0 0 2 0
0 0 2 0
0 0 1 0
0 0 1 0
0 0 1 0
0 0 1 0
0 0 1 0
0 0 1 0
0 0 1 0
0 0 1 0
0 0 1 0
0 0 1 0
0 0 1 0
0 0 1 0
0 0 1 0
0 0 1 0
0 0 1 0
0 0 1 0
0 0 1 0
0 0 1 0
0 0 1 0
0 0 1 0
0 0 1 0
0 0 1 0
0 0 1 0
0 0 1 0
0 0 1 0
0 0 1 0
0 0 0 0
0 0 0 0
0 0 0 0
0 0 0 0
0 0 0 0
0 0 0 0
0 0 0 0
0 0 0 0
0 0 0 0
0 0 0 0
0 0 0 0
0 0 0 0
0 0 0 0
0 0 0 0
0 0 0 0
0 0 0 0
0 0 0 0
0 0 0 0
0 0 0 0
0 0 0 0
0 0 0 0
0 0 0 0
0 0 0 0
0 0 0 0
0 0 0 0
0 0 0 0
0 0 0 0
0 0 0 0
0 0 0 0
0 0 0 0
0 0 0 0
0 0 0 0
0 0 0 0
0 0 0 0
0 0 0 0
0 0 0 0
0 0 0 0
0 0 0 0
0 0 0 0
0 0 0 0
0 0 0 0
0 0 0 0
0 0 0 0
0 0 0 0
0 0 0 0
0 0 0 0
0 0 0 0
0 0 0 0
0 0 0 0
0 0 0 0
0 0 0 0
0 0 0 0
0 0 0 0
0 0 0 0
0 0 0 0
0 0 0 0
0 0 0 0
0 0 0 0
0 0 0 0
0 0 0 0
0 0 0 0
0 0 0 0
0 0 0 0
0 0 0 0
0 0 0 0
0 0 0 0
0 0 0 0
0 0 0 0
0 0 0 0
0 0 0 0
0 0 0 0
0 0 0 0
0 0 0 0
0 0 0 0
0 0 0 0
0 1 0 0
0 1 0 0
0 1 0 0
0 1 0 0
0 1 0 0
0 1 0 0
0 1 0 0
0 1 0 0
0 1 0 0
0 1 0 0
0 1 0 0
0 1 0 0
0 1 0 0
0 1 0 0
0 1 0 0
0 1 0 0
0 1 0 0
0 1 0 0
0 1 0 0
0 1 0 0
0 1 0 0
0 1 0 0
0 1 0 0
0 1 0 0
0 1 0 0
0 1 0 0
0 1 0 0
0 1 0 0
0 1 0 0
0 1 0 0
0 1 0 0
0 1 0 0
0 0 0 0
0 0 0 0
0 0 0 0
0 0 0 0
0 0 0 0
0 0 0 0
0 0 0 0
0 0 0 0
0 0 0 0
0 0 0 0
0 0 0 0
0 0 0 0
0 0 0 0
0 0 0 0
0 0 0 0
0 0 0 0
0 0 0 0
0 0 0 0
0 0 0 0
0 0 0 0
0 0 0 0
0 0 0 0
0 0 0 0
0 0 0 0
0 0 0 0
0 0 0 0
0 0 0 0
0 0 0 0
0 0 0 1
0 0 0 1
2 0 0 1
2 0 0 1
2 0 0 1
2 0 0 1
2 0 0 1
2 0 0 1
2 0 0 1
2 0 0 1
2 0 0 1
2 0 0 1
2 0 0 1
2 0 0 1
2 0 0 1
2 0 0 1
2 0 0 1
2 0 0 1
2 0 0 1
2 0 0 1
2 0 0 1
2 0 0 1
2 0 0 1
2 0 0 1
2 0 0 1
2 0 0 1
2 0 0 1
2 0 0 1
2 0 0 1
2 0 0 1
2 0 0 1
2 0 0 1
2 0 0 0
2 0 0 0
0 0 0 0
0 0 0 0
0 0 0 0
0 0 0 0
0 0 0 0
0 0 0 0
0 0 0 0
0 0 0 0
0 0 0 0
0 0 0 0
0 0 0 0
0 0 0 0
0 0 0 0
0 0 0 0
0 0 0 0
0 0 0 0
0 0 0 0
0 0 0 0
0 0 0 0
0 0 0 0
0 0 0 0
0 0 0 0
0 0 0 1
0 0 0 1
0 0 0 1
0 0 0 1
0 0 0 1
0 0 0 1
0 0 0 1
0 0 0 1
0 0 0 1
0 0 0 1
0 0 0 1
0 0 0 1
0 0 0 1
0 0 0 1
0 0 0 1
0 0 0 1
0 0 0 1
0 0 0 1
0 0 1 1
0 0 1 1
0 0 1 1
0 0 1 1
0 0 1 1
0 0 1 1
0 0 1 1
0 0 1 1
0 0 1 1
0 0 1 1
0 0 1 1
0 0 1 1
0 0 1 1
0 2 1 1
0 2 1 0
0 2 1 0
0 2 1 0
0 2 1 0
0 2 1 0
0 2 1 0
0 2 1 0
0 2 1 0
0 2 1 0
0 2 1 0
0 2 1 0
0 2 1 0
0 2 1 0
0 2 1 0
0 2 1 0
0 2 1 0
0 2 1 0
0 2 1 0
0 2 0 0
0 2 0 0
0 2 0 0
0 2 0 0
0 2 0 0
0 2 0 0
0 2 0 0
0 2 0 0
0 2 0 0
0 2 0 0
0 2 0 0
0 2 0 0
0 2 0 0
0 0 0 0
0 0 0 0
0 0 0 0
0 0 0 0
0 0 0 1
0 0 0 1
0 0 0 1
0 0 0 1
0 0 0 1
0 0 0 1
0 0 0 1
0 0 0 1
0 0 0 1
0 0 0 1
0 0 0 1
0 0 0 1
0 0 0 1
0 0 0 1
0 0 0 1
0 0 0 1
0 0 0 1
0 0 0 1
0 0 0 1
0 0 0 1
0 0 0 1
0 0 0 1
0 0 0 1
0 1 0 1
0 1 0 1
0 1 0 1
0 1 0 1
0 1 0 1
0 1 0 1
0 1 0 1
0 1 0 1
0 1 0 1
0 1 0 0
0 1 0 0
0 1 0 0
0 1 0 0
0 1 0 0
0 1 0 0
0 1 0 0
0 1 0 0
0 1 0 0
0 1 0 0
0 2 0 0
0 2 0 0
0 2 0 0
0 2 0 0
0 2 0 0
0 2 0 0
0 2 0 0
0 2 0 0
0 2 0 0
0 2 1 0
0 2 1 0
0 2 1 0
0 2 1 0
0 1 1 0
0 1 1 0
0 1 1 0
0 1 1 0
0 1 1 0
0 1 1 0
0 1 3 0
0 1 3 0
0 1 3 0
0 1 3 0
0 1 3 0
0 1 3 0
0 1 3 0
0 1 3 1
0 1 3 1
0 1 3 1
0 1 3 1
0 1 3 1
0 1 3 1
0 0 3 1
0 0 3 1
0 0 3 1
0 0 3 1
0 0 3 1
0 0 3 1
0 0 3 1
0 0 3 1
0 0 3 1
0 0 2 1
0 0 2 1
0 0 2 1
0 0 2 1
0 0 2 1
0 0 2 1
0 0 2 1
0 0 2 1
0 0 2 1
0 0 2 1
0 0 0 1
0 0 0 1
0 0 0 1
0 0 0 1
0 0 1 1
0 0 1 1
0 0 1 1
0 0 1 1
0 0 1 1
0 0 1 1
0 0 1 1
0 0 1 1
0 0 1 1
0 0 1 1
0 0 1 1
0 0 1 1
0 0 1 1
0 0 1 1
0 0 1 1
0 0 1 1
0 0 1 2
0 0 1 2
0 0 1 2
0 0 1 2
0 0 1 2
0 0 1 2
0 0 1 2
0 0 1 2
0 0 1 2
0 0 1 2
0 0 1 2
0 0 1 2
0 0 1 2
0 0 1 2
0 0 1 2
0 0 1 2
0 0 0 2
0 0 0 2
0 0 0 2
0 0 0 1
0 0 0 1
0 0 0 1
0 0 0 1
0 0 0 1
0 0 0 1
0 0 0 1
0 0 0 1
0 0 0 1
0 0 0 1
0 0 0 1
0 0 0 1
0 0 0 1
0 1 0 0
0 1 0 0
0 1 0 0
0 1 0 0
0 1 0 0
0 1 0 0
0 1 0 0
0 1 0 0
0 1 0 0
0 1 0 0
0 1 0 0
0 1 0 0
0 1 0 0
0 1 0 0
0 1 0 0
0 1 0 0
0 1 0 0
0 1 0 0
0 1 0 0
0 1 0 0
0 1 0 0
0 1 0 0
0 1 0 0
0 1 0 0
0 1 0 0
0 1 0 0
0 1 0 0
0 1 0 0
0 1 0 0
0 1 0 0
0 1 0 0
0 1 0 0
0 0 0 0
0 0 0 0
0 0 0 0
0 0 0 0
0 0 0 0
0 0 0 0
0 0 0 0
0 0 0 0
0 0 0 0
0 0 0 0
0 0 0 0
0 0 0 0
0 0 0 0
0 0 0 0
0 0 0 0
0 0 0 0
0 0 0 1
0 0 0 1
0 0 0 1
0 0 0 1
0 0 0 1
0 0 0 1
0 0 0 1
0 0 0 1
0 0 0 1
0 0 0 1
0 0 0 1
0 0 0 1
0 0 0 1
0 0 0 1
0 0 1 1
0 0 1 1
0 0 1 1
0 0 1 1
0 0 1 1
0 0 1 1
0 0 1 1
0 0 1 1
0 0 1 1
0 0 1 1
0 0 1 1
0 0 1 1
0 0 1 1
0 0 1 1
0 0 1 1
0 0 1 1
0 0 1 1
0 0 1 1
0 0 1 0
0 0 1 0
0 0 1 0
0 0 1 0
0 0 1 0
0 0 1 0
0 0 1 0
0 0 1 0
0 0 1 0
0 0 1 0
0 0 1 0
0 0 1 0
0 0 1 0
0 0 1 0
0 0 0 0
0 0 0 0
0 0 0 0
0 0 0 0
0 0 0 0
0 0 0 0
0 0 0 0
0 0 0 0
0 0 0 0
0 0 0 0
0 0 0 0
0 0 0 0
0 0 0 0
0 0 0 0
0 0 0 0
0 0 0 0
0 0 0 0
0 0 0 0
0 0 0 0
0 0 0 0
0 0 0 0
0 0 1 0
0 0 1 0
0 0 1 0
0 0 1 0
0 0 1 0
0 0 1 0
0 0 1 0
0 0 1 0
0 0 1 0
0 0 1 0
0 0 1 0
0 0 1 0
0 0 1 0
0 0 1 0
0 0 1 0
0 0 1 0
0 0 1 0
0 0 1 0
0 0 1 0
0 0 1 0
0 0 1 0
0 0 1 0
0 0 1 0
0 0 1 0
0 0 1 0
0 0 1 0
0 0 1 0
0 0 1 0
0 0 1 0
0 0 1 0
0 0 1 0
0 0 1 0
0 0 0 0
0 0 0 0
0 0 0 0
0 0 0 0
0 0 0 0
0 0 0 0
0 0 0 0
0 0 0 0
0 0 0 0
0 0 0 0
0 0 0 0
0 0 0 0
0 0 0 0
0 0 0 0
0 0 0 0
0 0 0 0
0 0 0 0
0 0 0 0
0 0 0 0
0 0 0 0
0 0 0 0
0 0 0 0
0 0 0 0
0 0 0 0
0 0 0 0
0 0 0 0
0 0 0 0
0 0 0 0
0 0 0 0
0 0 1 0
0 0 1 0
0 0 1 0
0 0 1 0
0 0 1 0
0 0 1 0
0 0 1 0
0 0 1 0
0 0 1 0
0 0 1 0
0 0 1 0
0 0 1 0
0 0 1 0
0 0 1 0
0 0 1 0
0 0 1 0
0 0 1 0
0 0 1 0
0 0 1 0
0 0 1 0
0 0 1 0
0 0 1 0
0 1 1 0
0 1 1 0
0 1 1 0
0 1 1 0
0 1 1 0
0 1 1 0
0 1 1 0
0 1 1 0
0 1 1 0
0 1 1 0
0 1 0 0
0 1 0 0
0 1 0 0
0 2 0 1
0 2 0 1
0 2 0 1
0 2 0 1
0 2 0 1
0 2 0 1
0 2 0 1
0 2 0 1
0 2 0 1
0 2 0 1
0 2 0 1
0 2 0 1
0 2 0 1
0 2 1 1
0 2 1 1
0 2 1 1
0 2 1 1
0 2 1 1
0 2 1 1
0 1 1 1
0 1 1 1
0 1 1 1
0 1 1 1
0 1 1 1
0 1 1 1
0 1 1 1
0 1 1 1
0 1 1 1
0 1 1 1
0 1 1 1
0 1 1 1
0 1 1 1
0 0 1 0
0 0 1 0
0 0 1 0
0 0 1 0
0 0 1 0
0 0 1 0
0 0 1 0
0 0 1 0
0 0 1 0
0 0 1 0
0 0 1 0
0 0 1 0
0 0 1 0
0 0 0 0
0 0 0 0
0 0 0 0
0 0 0 0
0 0 0 0
0 0 0 0
0 0 0 0
0 0 0 0
0 0 0 0
0 0 0 0
0 0 0 0
0 0 0 0
0 0 0 0
0 0 0 0
0 0 0 0
0 0 0 0
0 0 0 0
0 0 0 0
0 0 0 0
0 0 0 0
0 0 0 0
0 0 0 0
0 0 0 0
0 0 0 0
0 0 0 0
0 0 0 0
0 0 0 0
0 0 0 0
0 0 0 0
0 0 0 0
0 0 0 0
0 0 0 0
0 0 0 0
0 0 0 0
0 0 0 0
0 0 0 0
0 0 0 0
0 0 0 0
0 0 0 0
0 0 0 0
0 0 0 0
0 0 0 0
0 0 0 0
0 0 0 0
0 0 0 0
0 0 0 0
0 0 0 0
0 0 0 0
0 0 0 0
0 0 0 0
0 0 0 0
0 0 0 0
0 0 0 0
0 0 0 0
0 0 0 0
0 0 0 0
0 0 1 0
0 0 1 0
0 0 2 0
0 0 2 0
0 0 2 0
0 0 2 0
0 0 2 0
0 0 2 0
0 0 2 0
0 0 2 0
0 0 2 0
0 0 2 0
0 0 2 0
0 0 2 0
0 0 2 0
0 0 2 0
0 0 2 0
0 0 2 0
0 0 2 0
0 0 2 0
0 0 2 0
0 0 2 0
0 0 2 0
0 0 2 0
0 0 2 0
0 0 2 0
0 0 2 0
0 0 2 0
0 0 2 0
0 0 2 0
0 0 2 0
0 0 2 0
0 0 1 0
0 0 1 0
0 0 0 0
0 0 0 0
0 0 0 0
0 0 0 0
0 0 0 0
0 0 0 0
0 0 0 0
0 0 0 0
0 0 0 0
0 0 0 0
0 0 0 0
0 0 0 0
0 0 0 0
0 0 0 0
0 0 0 0
0 0 0 0
0 0 0 0
0 0 0 0
0 0 0 0
0 0 0 0
0 0 0 0
0 0 0 0
0 0 0 0
0 0 0 0
0 0 0 0
0 0 0 0
0 0 0 0
0 0 0 0
0 0 0 0
0 0 0 0
0 0 0 0
0 0 0 0
0 0 0 0
0 0 0 0
0 0 0 0
0 0 0 0
0 0 0 0
0 0 0 0
0 0 0 0
0 0 0 0
0 0 0 0
0 0 0 0
0 0 0 0
0 0 0 0
0 0 0 0
0 0 0 0
0 0 0 0
0 0 0 0
0 0 0 0
0 0 0 0
0 0 0 0
0 0 0 0
0 0 0 0
0 0 0 0
0 0 0 0
0 0 0 0
0 0 0 0
0 0 0 0
0 0 0 0
0 0 0 0
0 0 0 0
0 0 0 0
0 0 0 0
0 0 0 0
0 0 0 0
0 0 0 0
0 0 0 0
0 0 0 0
0 0 0 0
0 0 0 0
0 0 0 0
0 0 0 0
0 0 0 0
0 0 0 0
0 0 0 0
0 0 0 0
0 0 0 0
0 0 0 0
0 0 0 0
0 0 0 0
0 0 0 0
0 0 0 0
0 0 0 0
0 0 0 0
0 0 0 0
0 0 0 0
0 0 0 0
0 0 0 0
0 0 0 0
0 0 0 0
0 0 0 0
0 0 0 0
0 0 0 0
0 0 0 0
0 0 0 0
0 0 0 0
0 0 0 0
0 0 0 0
0 0 0 0
0 0 0 0
0 0 0 0
0 0 0 0
0 0 0 0
0 0 0 0
0 0 0 0
0 0 0 0
0 0 0 0
0 0 0 0
0 0 0 0
0 0 0 0
0 0 0 0
0 0 0 0
0 0 0 0
0 0 0 0
0 0 0 0
0 0 0 0
0 0 0 0
0 0 0 0
0 0 0 0
0 0 0 0
0 0 0 0
0 0 0 0
0 0 0 0
0 0 0 0
0 0 0 0
0 0 0 0
0 0 0 0
0 0 0 0
0 0 0 0
0 0 0 0
0 0 0 0
0 0 0 0
0 0 0 0
0 0 0 0
0 0 0 0
0 0 0 0
0 0 0 0
0 0 0 0
0 0 0 0
0 0 0 0
0 0 0 0
0 0 0 0
0 0 0 0
0 0 0 0
0 0 0 0
0 0 0 0
0 0 0 0
0 0 0 0
0 0 0 0
0 0 0 0
0 0 0 0
0 0 0 0
0 0 0 0
0 0 0 0
0 0 0 0
0 0 0 0
0 0 0 0
0 0 0 0
0 0 0 0
0 0 0 0
0 0 0 0
0 0 0 0
0 0 0 0
0 0 0 0
0 0 0 0
0 0 0 0
0 0 0 0
0 0 0 0
0 0 0 0
0 0 0 0
0 0 0 0
0 0 0 0
0 0 0 0
0 0 0 0
0 0 0 0
0 0 0 0
0 0 0 0
0 0 0 0
0 0 0 0
0 0 0 0
0 0 0 0
0 0 0 0
0 0 0 0
0 0 0 0
0 0 0 0
0 0 0 0
0 0 0 0
0 0 0 0
0 0 0 0
0 0 0 0
0 0 0 0
0 0 0 0
0 0 0 0
0 0 0 0
0 0 0 0
0 0 0 0
0 0 0 0
0 0 0 0
0 0 0 0
0 0 0 0
0 0 0 0
0 0 0 0
0 0 0 0
0 0 0 0
0 0 0 0
0 0 0 0
0 0 0 0
0 0 0 0
0 0 0 0
0 0 0 0
0 0 0 0
0 0 0 0
0 0 0 0
0 0 0 0
0 0 0 0
0 0 0 0
0 0 0 0
0 0 0 0
0 0 0 0
0 0 0 0
0 0 0 0
0 0 0 0
0 0 0 0
0 0 0 0
0 0 0 0
0 0 0 0
0 0 0 0
0 0 0 0
0 0 0 0
0 0 0 0
0 0 0 0
0 0 0 0
0 0 0 0
0 0 0 0
0 0 0 0
0 0 0 0
0 0 0 0
0 0 0 0
0 0 0 0
0 0 0 0
0 0 0 0
0 0 0 0
0 0 0 0
0 0 0 0
0 0 0 0
0 0 0 0
0 0 0 0
0 0 0 0
0 0 0 0
0 0 0 0
0 0 0 0
0 0 0 0
0 0 0 0
0 0 0 0
0 0 0 0
0 0 0 0
0 0 0 0
0 0 0 0
0 0 0 0
0 0 0 0
0 0 0 0
0 0 0 0
0 0 0 0
0 0 0 0
0 0 0 0
0 0 0 0
0 0 0 0
0 0 0 0
0 0 0 0
0 0 0 0
0 0 0 0
0 0 0 0
0 0 0 0
0 0 0 0
0 0 0 0
0 0 0 0
0 0 0 0
0 0 0 0
0 0 0 0
0 0 0 0
0 0 0 0
0 0 0 0
0 0 0 0
0 0 0 0
0 0 0 0
0 0 0 0
0 0 0 0
0 0 0 0
0 0 0 0
0 0 0 0
0 0 0 0
0 0 0 0
0 0 0 0
0 0 0 0
0 0 0 0
0 0 0 0
0 0 0 0
0 0 0 0
0 0 0 0
0 0 0 0
0 0 0 0
0 0 0 0
0 0 0 0
0 0 0 0
0 0 0 0
0 0 0 0
0 0 0 0
0 0 0 0
0 0 0 0
0 0 0 0
0 0 0 0
0 0 0 0
0 0 0 0
0 0 0 0
0 0 0 1
0 0 0 1
0 0 1 1
0 0 1 1
0 0 1 1
0 0 1 1
0 0 1 1
0 0 1 1
0 0 1 1
0 0 1 1
0 0 1 1
0 0 1 1
0 0 1 1
0 0 1 1
0 0 1 1
0 0 1 1
0 0 1 1
0 0 1 1
0 0 1 1
0 0 1 1
0 0 1 1
0 0 1 1
0 0 1 1
0 0 1 2
0 0 1 2
0 0 1 2
0 0 1 2
0 0 1 2
0 0 1 2
0 0 1 2
0 0 1 2
0 0 1 2
0 0 1 1
0 0 1 1
0 0 0 1
0 0 0 1
0 0 0 1
0 0 0 1
0 0 0 1
0 0 0 1
0 0 0 1
0 0 0 1
0 0 0 1
0 0 0 1
0 0 0 1
0 0 0 1
0 0 0 1
0 0 0 1
0 0 0 1
0 0 0 1
0 1 0 1
0 1 0 1
0 1 0 1
0 1 0 1
0 1 0 1
0 1 0 0
0 1 0 0
0 1 0 0
0 1 0 0
0 1 0 0
2 2 1 2
2 4 1 3
2 4 1 5
2 4 1 6
2 6 1 6
2 6 1 6
2 6 1 6
2 6 1 6
2 6 1 6
2 6 1 6
2 6 1 6
2 6 1 6
2 6 1 6
2 6 1 6
2 6 1 6
2 6 1 6
2 6 1 6
2 7 1 7
2 7 1 7
2 7 1 7
2 7 1 7
2 7 1 7
2 7 1 8
2 7 1 8
2 7 1 8
2 7 1 8
2 7 1 8
2 7 1 8
2 7 2 8
2 7 2 8
2 8 2 9
2 8 2 10
0 10 1 9
0 8 1 9
0 8 2 8
0 8 2 7
0 6 2 9
0 6 2 9
0 6 2 9
0 6 2 9
0 6 2 9
0 6 2 9
0 6 2 9
0 6 2 10
0 6 2 10
0 6 3 10
0 6 3 10
0 6 3 10
0 6 3 10
0 5 3 9
0 5 4 10
2 5 4 10
2 6 4 10
2 7 4 12
2 7 6 13
2 7 6 14
4 8 6 14
5 8 6 14
5 8 6 14
5 8 6 14
5 8 5 14
5 8 5 14
5 7 5 13
5 7 5 12
5 5 5 10
5 5 5 9
5 5 4 13
5 5 4 13
5 5 4 10
5 5 4 10
5 5 4 10
5 5 4 10
5 5 4 10
5 5 5 10
5 5 5 10
5 5 5 9
5 5 6 10
5 5 5 10
5 5 5 10
5 5 5 12
5 5 5 12
7 5 5 12
7 5 4 10
5 5 6 12
5 4 6 12
7 4 6 10
7 2 4 8
7 2 4 7
5 1 4 7
4 1 4 7
4 1 4 7
4 1 4 7
5 2 5 7
5 2 5 7
5 2 5 7
5 2 5 7
5 2 5 7
5 2 5 7
5 2 5 3
5 2 5 3
5 2 5 3
5 2 5 3
5 2 5 3
5 2 5 3
5 2 5 3
5 2 4 3
5 2 4 3
5 2 4 3
5 2 3 2
5 2 3 2
7 4 3 2
7 4 3 1
7 4 3 1
5 4 3 1
5 5 3 2
5 5 1 1
7 5 1 1
5 4 1 2
5 4 1 2
5 4 1 3
5 4 1 3
5 4 1 3
5 4 1 3
5 5 1 3
4 5 0 3
4 5 0 3
4 5 0 3
4 5 1 3
4 5 2 3
4 5 2 3
4 5 2 3
4 8 3 3
4 8 3 3
4 8 3 3
4 8 3 3
4 8 3 3
4 8 5 3
4 8 5 5
5 10 5 7
5 10 5 7
5 10 6 7
5 12 7 7
4 11 9 10
4 12 9 10
4 12 9 10
4 12 10 12
4 11 10 10
4 11 10 10
2 11 10 10
2 11 10 9
2 11 10 9
2 11 10 8
2 11 10 8
2 11 10 8
2 11 10 8
2 11 10 8
2 10 10 8
2 10 10 8
2 10 10 8
2 10 10 9
2 11 9 9
4 11 9 9
4 12 9 9
4 8 8 9
4 8 9 9
4 8 9 9
4 8 9 9
4 8 9 10
7 8 8 12
7 8 8 10
5 7 8 8
5 7 8 8
7 7 7 8
7 5 6 8
7 5 4 5
7 4 4 5
7 4 4 5
7 4 3 3
7 4 3 3
7 4 3 3
7 4 3 3
7 4 3 3
9 4 3 3
9 4 3 3
9 4 5 3
9 4 5 3
9 4 5 5
9 4 5 5
9 4 5 5
9 4 5 5
9 4 5 5
9 4 4 3
9 2 4 3
7 2 4 3
9 1 4 3
9 1 5 3
11 1 5 3
11 1 5 5
11 1 5 5
12 1 5 3
9 1 5 3
9 1 5 3
9 1 5 3
9 1 5 3
7 1 5 3
7 1 5 3
7 1 5 3
7 1 6 3
9 1 6 3
9 1 6 3
9 1 6 3
9 1 6 3
9 1 6 3
9 2 6 3
7 2 6 3
7 5 6 5
9 5 5 5
9 5 5 5
9 5 5 3
9 4 5 3
9 4 5 3
9 4 5 3
9 4 5 3
9 4 5 3
9 4 5 3
9 4 5 5
7 4 5 5
7 4 4 5
5 4 3 5
5 4 3 3
5 4 3 3
4 5 3 3
4 5 2 2
4 5 2 2
4 6 2 2
4 6 2 2
4 6 2 2
4 6 2 2
4 6 2 2
4 6 1 2
2 6 1 2
2 6 1 2
2 6 1 2
2 6 1 2
2 6 1 2
2 5 1 2
2 5 3 2
2 2 3 1
0 2 2 1
0 2 2 1
0 2 2 1
0 2 2 1
0 2 2 1
2 2 2 1
2 2 4 2
2 2 4 2
2 2 4 2
2 2 4 1
2 2 4 1
2 2 4 1
2 2 4 1
2 2 4 1
2 2 4 1
2 1 4 1
2 1 4 1
2 1 4 1
2 0 4 1
2 1 4 1
2 1 4 1
5 1 4 1
5 1 4 1
5 1 4 1
5 1 4 1
5 1 4 1
5 1 4 2
5 1 4 2
7 1 4 2
7 1 4 2
7 1 2 2
7 1 2 2
7 1 2 2
7 1 2 2
7 1 2 2
7 1 2 2
7 1 2 2
5 1 2 2
5 1 0 1
5 1 0 1
5 1 0 1
5 1 0 1
5 2 0 1
5 2 0 1
5 2 0 1
5 2 0 1
5 2 0 1
5 2 0 1
5 2 0 1
5 2 0 1
5 2 0 1
5 1 0 1
5 1 0 1
2 1 0 1
2 1 0 1
2 1 0 1
2 1 0 1
2 1 0 1
2 1 0 0
2 1 0 0
0 1 0 0
0 1 0 2
0 1 0 3
0 1 0 3
0 1 0 3
0 2 0 3
0 2 0 3
0 2 0 3
0 2 0 3
0 2 0 3
0 2 0 3
0 2 0 3
0 2 0 3
0 2 0 3
0 1 0 3
0 1 0 3
0 1 0 3
0 1 0 3
2 1 1 5
2 2 4 5
2 10 6 6
2 10 6 6
2 10 6 6
2 10 6 6
2 10 6 6
2 10 6 6
2 10 6 6
2 10 6 6
2 10 7 6
2 10 7 6
2 10 7 6
2 10 7 6
2 10 7 6
2 10 7 3
2 11 7 2
2 11 7 3
2 11 7 3
2 10 7 5
4 10 8 6
4 10 8 6
4 10 8 6
4 10 8 6
4 10 8 7
4 10 10 7
4 10 10 7
4 11 10 7
4 11 10 7
4 11 10 7
4 11 10 7
4 11 10 7
2 11 9 6
2 10 6 6
2 2 4 5
2 2 4 5
2 2 4 5
2 2 4 5
2 2 5 5
2 2 5 5
2 2 5 5
2 2 5 5
2 2 4 5
2 2 4 5
2 2 4 5
2 2 4 5
2 2 4 5
2 4 4 5
2 2 4 5
2 2 4 3
2 2 4 3
2 2 4 2
2 2 3 1
2 2 3 1
2 2 3 1
2 2 3 1
2 2 3 0
2 2 1 0
2 2 1 0
2 1 1 0
2 1 1 0
2 1 1 0
2 1 1 0
2 1 1 0
2 1 1 0
2 1 1 0
2 1 1 0
2 1 1 0
2 1 1 0
2 1 1 0
2 1 0 0
2 1 0 0
2 1 0 0
2 1 0 0
2 1 0 0
2 2 0 0
4 2 1 0
4 2 1 1
4 2 1 1
4 1 1 1
4 1 1 1
4 1 1 1
4 2 1 1
4 2 2 1
2 2 2 1
2 2 2 1
2 2 2 1
2 2 2 1
2 2 2 1
4 2 3 2
4 4 5 2
4 4 5 2
4 4 5 2
4 4 5 2
4 4 5 2
4 4 5 2
4 4 5 2
5 5 5 2
5 5 5 2
5 5 5 2
5 5 5 2
5 5 5 2
5 5 5 2
5 6 5 2
5 6 5 2
5 6 5 2
5 7 5 2
5 6 5 2
4 6 4 2
4 6 4 1
4 6 4 1
7 7 4 1
7 7 4 1
9 7 4 1
9 6 5 2
9 7 4 2
9 7 4 2
9 7 4 2
9 7 4 2
9 7 4 2
9 7 4 2
7 7 3 1
7 6 1 1
7 6 1 1
7 6 1 2
9 6 1 2
9 6 1 3
9 6 1 3
9 6 1 3
7 5 1 3
7 5 2 3
11 5 2 3
12 6 2 5
14 7 5 6
14 7 5 6
16 6 5 7
16 6 5 7
16 6 5 7
16 5 5 7
16 5 5 7
16 5 6 7
16 5 6 7
16 5 6 7
12 4 6 7
12 4 6 7
11 6 6 7
12 6 6 6
12 5 6 6
12 5 6 6
12 10 6 6
12 10 6 6
12 11 6 6
12 11 6 7
12 13 7 7
12 14 7 8
12 14 7 8
12 14 7 7
11 14 7 7
11 16 7 6
11 16 8 6
11 17 8 6
11 18 8 7
11 20 7 7
7 22 7 7
5 20 7 6
4 19 4 5
4 20 4 5
2 20 4 3
5 20 4 3
5 20 5 3
5 20 8 5
5 20 8 5
5 22 7 5
5 22 8 5
5 23 8 5
5 23 8 5
5 23 8 5
5 20 8 5
4 20 7 5
5 20 8 5
7 20 10 5
7 16 10 5
7 16 10 6
7 14 10 6
7 16 10 5
7 13 9 5
7 12 9 3
7 12 9 3
7 13 9 3
7 13 9 3
7 12 9 3
7 12 8 3
7 11 8 3
7 10 8 2
7 7 8 2
7 6 8 2
7 6 8 2
7 6 8 2
7 5 8 3
7 5 8 3
4 5 8 3
4 5 7 3
4 5 4 2
4 5 4 2
4 4 4 2
4 4 3 2
4 2 3 2
4 2 3 2
4 2 3 2
4 2 3 2
4 2 3 2
2 2 2 2
0 2 0 2
0 2 0 2
0 2 0 1
0 2 0 1
0 1 0 1
0 1 0 1
0 1 0 1
0 1 0 2
0 0 0 2
0 0 0 2
0 0 0 2
0 0 0 2
0 1 0 2
0 1 0 2
0 1 0 2
0 1 0 2
0 1 0 2
0 1 0 2
0 1 0 1
0 1 0 1
0 1 0 1
0 1 0 1
0 1 0 1
0 1 0 1
0 1 0 1
0 1 0 2
0 1 0 2
0 1 0 2
0 1 1 2
0 1 1 2
0 1 1 2
0 1 1 2
0 1 1 2
0 1 1 2
0 1 1 2
0 1 1 2
0 1 1 2
0 1 1 2
0 1 1 2
0 1 1 1
0 1 1 1
0 1 1 1
0 1 1 1
0 4 1 1
0 2 1 1
0 2 1 1
0 2 1 1
0 2 1 1
0 2 1 1
0 2 1 1
0 2 1 1
0 2 1 1
0 2 1 1
0 2 1 1
0 2 1 1
0 2 1 1
0 2 1 1
0 2 1 0
0 2 1 0
0 2 1 0
2 2 0 0
4 2 0 0
4 2 0 0
4 2 0 0
4 2 0 0
4 2 1 0
4 2 1 0
4 2 1 0
4 2 1 0
5 2 1 0
5 4 1 1
5 6 1 1
5 6 1 1
5 6 1 1
5 6 1 1
5 4 1 1
5 4 1 1
5 4 1 1
5 4 1 1
5 4 1 1
5 4 1 1
5 5 1 1
5 5 1 1
5 5 1 1
5 5 1 1
5 5 1 1
5 5 1 1
5 5 1 1
5 5 1 1
5 5 1 1
5 5 1 1
5 5 1 1
4 5 1 1
4 5 1 2
4 5 1 2
4 5 1 2
4 5 2 2
4 5 1 2
4 5 1 2
4 5 1 2
4 6 1 2
2 6 1 2
2 5 1 1
2 2 1 1
2 2 1 1
2 2 1 1
2 2 1 1
2 2 2 3
4 2 3 3
4 2 3 3
4 2 3 3
4 2 3 3
4 4 4 3
4 2 4 3
4 2 4 3
4 2 4 5
4 2 4 7
4 2 4 7
4 2 4 7
4 2 4 7
4 2 4 7
4 2 5 7
4 2 5 7
4 4 5 7
5 5 5 8
4 5 5 7
4 5 5 7
4 5 5 7
4 5 4 7
4 5 4 7
4 6 4 7
5 7 4 9
5 6 4 9
5 6 4 9
5 6 4 9
5 6 4 9
5 6 4 10
5 6 4 10
5 6 4 10
5 6 3 8
4 6 2 8
4 6 2 8
4 6 2 8
4 6 2 8
4 5 1 8
4 5 1 8
4 5 1 8
4 5 1 7
4 5 1 6
4 5 1 6
4 5 1 6
4 5 1 6
4 5 1 6
4 5 0 6
4 5 0 6
4 4 0 6
2 2 0 5
2 2 0 5
2 2 0 5
2 2 0 5
2 2 0 5
2 2 0 5
2 1 0 5
0 0 0 2
0 0 0 2
0 0 0 2
0 0 0 2
0 0 0 2
0 0 0 1
0 0 0 1
0 0 0 1
0 0 1 1
0 0 1 1
0 0 1 1
0 0 1 1
0 0 1 1
0 0 1 1
0 0 2 1
0 0 3 1
0 0 3 1
0 0 3 0
0 0 3 0
0 0 5 0
0 1 6 2
0 1 6 2
0 1 6 2
0 1 6 2
0 1 6 2
0 1 6 2
0 1 6 2
0 1 6 2
0 1 6 2
0 1 6 2
0 1 6 2
0 1 6 2
0 1 6 2
0 1 6 2
0 1 6 2
0 1 6 2
0 1 6 2
0 1 6 2
0 1 6 2
0 1 6 2
0 1 5 2
0 1 5 2
0 1 5 2
0 1 5 2
0 1 5 2
0 1 5 2
0 1 4 2
0 1 3 2
0 1 3 2
0 1 3 2
0 1 3 2
0 1 1 2
0 0 0 0
0 0 0 0
0 0 0 0
0 0 0 0
0 0 0 0
0 0 0 0
0 0 0 0
0 0 0 0
0 0 0 0
0 0 0 0
0 0 0 0
0 0 0 0
0 0 0 0
0 0 0 0
0 0 0 0
0 0 0 0
0 0 0 0
0 0 0 0
0 0 0 0
0 0 0 0
0 0 0 0
0 0 0 0
0 0 0 0
0 0 0 0
0 0 0 0
0 0 0 0
0 0 0 0
0 0 0 0
0 0 0 0
0 0 0 0
0 0 0 0
0 0 0 0
0 0 0 0
0 0 0 0
0 0 0 0
0 0 0 0
0 0 0 0
0 0 0 0
0 0 0 0
0 0 0 0
0 0 0 0
0 0 0 0
0 0 0 0
0 0 0 0
0 0 0 0
0 0 0 0
0 0 0 0
0 0 0 0
0 0 0 0
0 0 0 0
0 0 0 0
0 0 0 0
0 0 0 0
0 0 0 0
0 0 0 0
0 0 0 0
0 0 0 0
0 0 0 0
0 0 0 0
0 0 0 0
0 0 0 0
0 0 0 0
0 0 0 0
0 0 0 0
0 0 0 0
0 0 0 0
0 0 0 0
0 0 0 0
0 0 0 0
0 0 0 0
0 0 0 0
0 0 0 0
0 0 0 0
0 0 0 0
0 0 0 0
0 0 0 0
0 0 0 0
0 0 0 0
0 0 0 0
0 0 0 0
0 0 0 0
0 0 0 0
0 0 0 0
0 0 0 0
0 0 0 0
0 0 0 0
0 0 0 0
0 0 0 0
0 0 0 0
0 0 0 0
0 0 0 0
0 0 0 0
0 0 0 0
0 0 0 0
0 0 0 0
0 0 0 0
0 0 0 0
0 0 0 0
0 0 0 0
0 0 0 0
0 0 0 0
0 0 0 0
0 0 0 0
0 0 0 0
0 0 0 0
0 0 0 0
0 0 0 0
0 0 0 0
0 0 0 0
0 0 0 0
0 0 0 0
0 0 0 0
0 0 0 0
0 0 0 0
0 0 0 0
0 0 0 0
0 0 0 0
0 0 0 0
0 0 0 0
0 0 0 0
0 0 0 0
0 0 0 0
0 0 0 0
0 0 0 0
0 0 0 0
0 0 0 0
0 0 0 0
0 0 0 0
0 0 0 0
0 0 0 0
0 0 0 0
0 0 0 0
0 0 0 0
0 0 0 0
0 0 0 0
0 0 0 0
0 0 0 0
0 0 0 0
0 0 0 0
0 0 0 0
0 0 0 0
0 0 0 0
0 0 0 0
0 0 0 0
0 0 0 0
0 0 0 0
0 0 0 0
0 0 0 0
0 0 0 0
0 0 0 0
0 0 0 0
0 0 0 0
0 0 0 0
0 0 0 0
0 0 0 0
0 0 0 0
0 0 0 0
0 0 0 0
0 0 0 0
0 0 0 0
0 0 0 0
0 0 0 0
0 0 0 0
0 0 0 0
0 0 0 0
0 0 0 0
0 0 0 0
0 0 0 0
0 0 0 0
0 0 0 0
0 0 0 0
2 0 0 0
2 0 0 0
2 0 0 0
2 0 0 0
2 0 0 0
2 0 0 0
2 0 0 0
2 0 0 0
2 0 0 0
2 0 0 0
2 0 0 0
2 0 0 0
2 0 0 0
2 0 0 0
2 0 0 0
2 0 0 0
2 0 0 0
2 0 0 0
2 0 0 0
2 0 0 0
2 0 0 0
2 0 0 0
2 0 0 0
2 0 0 0
2 0 0 0
2 0 0 0
2 0 0 0
2 0 0 0
2 0 0 0
2 0 0 0
2 0 0 0
2 0 0 0
0 0 0 0
0 0 0 0
0 0 0 0
0 0 0 0
0 0 0 0
0 0 0 0
0 0 0 0
0 0 0 0
0 0 0 0
0 0 0 0
0 0 0 0
0 0 0 0
0 0 0 0
0 0 0 0
0 0 0 0
0 0 0 0
0 0 0 0
0 0 0 0
0 0 0 0
0 0 0 0
0 0 0 0
0 0 0 0
0 0 0 0
0 0 0 0
0 0 0 0
0 0 0 0
0 0 0 0
0 0 0 0
0 0 0 0
0 0 0 0
0 0 0 0
0 0 0 0
0 0 0 0
0 0 0 0
0 0 0 0
0 0 0 0
0 0 0 0
0 0 0 0
0 0 0 0
0 0 0 0
0 0 0 0
0 0 0 0
0 0 0 0
0 0 0 0
0 0 0 0
0 0 0 0
0 0 0 0
0 0 0 0
0 0 0 0
0 0 0 0
0 0 0 0
0 0 0 0
0 0 0 0
0 0 0 0
0 0 0 0
0 0 0 0
0 0 0 0
0 0 0 0
0 0 0 0
0 0 0 0
0 0 0 0
0 0 0 0
0 0 0 0
0 0 0 0
0 0 0 1
0 0 0 1
0 0 0 1
0 0 0 1
0 0 0 1
0 0 0 1
0 0 0 1
0 0 0 1
0 0 0 1
0 0 0 1
0 0 0 1
0 0 0 1
0 0 0 1
0 0 0 1
0 0 0 1
0 0 0 1
0 0 0 1
0 0 0 1
0 0 0 1
0 0 0 1
0 0 0 1
0 0 0 1
0 0 0 1
0 0 0 1
0 0 0 1
0 0 0 1
0 0 0 1
0 0 0 1
0 0 0 1
0 0 0 1
0 0 0 1
0 0 0 1
0 0 0 0
2 0 0 0
2 0 0 0
2 0 0 0
2 0 0 0
2 0 0 0
2 0 0 0
2 0 0 0
2 0 0 0
2 0 0 0
2 0 0 0
2 0 0 0
2 0 0 0
2 0 0 0
2 0 0 0
2 0 0 0
2 0 0 0
2 0 0 0
2 0 0 0
2 0 0 0
2 0 0 0
2 0 0 0
2 0 0 0
2 0 1 0
2 0 1 0
2 0 1 0
2 0 1 0
2 0 1 0
2 0 1 0
2 0 1 0
2 0 1 0
2 0 1 0
2 0 1 0
0 0 1 0
0 0 1 0
0 0 1 0
0 0 1 0
0 0 1 0
0 0 1 0
0 0 1 0
0 0 1 0
0 0 1 0
0 0 1 0
0 0 1 0
0 0 1 0
0 0 1 0
0 0 1 0
0 0 1 0
0 0 1 0
0 0 1 0
0 0 1 0
0 0 1 0
0 0 1 0
0 0 1 0
0 0 1 0
0 0 0 0
0 0 0 0
0 0 0 0
0 0 0 0
0 0 0 0
0 0 0 0
0 0 0 0
0 0 0 0
0 0 0 0
0 0 0 0
0 0 0 0
0 0 0 0
0 0 0 0
0 0 0 0
0 0 0 0
0 0 0 0
0 0 0 0
0 0 0 0
0 0 0 0
0 0 0 0
0 0 0 0
0 0 0 0
0 0 1 0
0 0 1 0
0 0 1 0
0 0 1 0
0 0 1 0
0 0 1 0
0 0 1 0
0 0 1 0
0 0 1 0
0 0 1 0
0 0 1 0
0 0 1 0
0 0 1 0
0 0 1 0
0 0 1 0
0 0 1 0
0 0 1 0
0 0 1 0
0 0 1 0
0 0 1 0
0 0 1 0
0 0 1 0
0 0 1 0
0 0 1 0
0 0 1 0
0 0 2 0
0 0 2 0
0 0 2 0
0 0 2 0
0 0 2 0
0 0 2 0
0 0 2 0
0 0 1 0
0 0 1 0
0 0 1 0
0 0 1 0
0 0 1 0
0 0 1 0
0 0 1 0
0 0 1 0
0 0 1 0
0 0 1 0
0 0 1 0
0 0 1 0
0 0 1 0
0 0 1 0
0 0 1 0
0 0 1 0
0 0 1 0
0 0 1 0
0 0 1 0
0 0 1 0
0 0 1 0
0 0 1 0
0 0 1 0
0 0 1 0
0 0 1 0
0 0 0 0
0 0 0 0
0 0 0 0
0 0 0 0
0 0 0 0
0 0 0 0
0 0 0 0
0 0 0 0
0 0 0 0
0 0 0 0
0 0 0 0
0 0 0 0
0 0 0 0
0 0 0 0
0 0 0 0
0 0 0 0
0 0 0 0
0 0 0 0
0 0 0 0
0 0 0 0
0 0 0 0
0 0 0 0
0 0 0 0
0 0 0 0
0 0 0 0
0 0 0 0
0 0 0 0
0 0 0 0
0 0 0 0
0 0 0 0
0 0 0 0
0 0 0 0
0 0 0 0
0 0 0 0
0 0 0 0
0 0 0 0
0 0 0 0
0 0 0 0
0 0 0 0
0 0 0 0
0 0 0 0
0 0 0 0
0 0 0 0
0 0 0 0
0 0 0 0
0 0 0 0
0 0 0 0
0 0 0 0
0 0 0 0
0 0 0 0
0 0 0 0
0 0 0 0
0 0 0 0
0 0 0 0
0 1 0 0
0 1 0 0
0 1 0 0
0 1 0 0
0 1 0 0
0 1 0 0
0 1 0 0
0 1 0 0
0 1 0 0
0 1 0 0
0 1 0 0
0 1 0 0
0 1 0 0
0 1 0 0
0 1 0 0
0 1 0 0
0 1 0 0
0 1 0 0
0 1 0 0
0 1 0 0
0 1 0 0
0 1 0 0
0 1 0 0
0 1 0 0
0 1 0 0
0 1 0 0
0 1 0 0
0 1 0 1
0 1 0 1
0 1 0 1
0 1 0 1
0 1 0 1
0 0 0 1
0 0 0 1
0 0 0 1
0 0 0 1
0 0 0 1
0 0 0 1
0 0 0 1
0 0 0 1
0 0 0 1
0 0 0 1
0 0 0 1
0 0 0 1
0 0 0 1
0 0 0 1
0 0 0 1
0 0 0 1
0 0 0 1
0 0 0 1
0 0 0 1
0 0 0 1
0 1 0 1
0 1 0 1
0 1 0 1
0 1 0 1
0 1 0 1
0 1 0 1
0 1 0 1
0 1 0 0
0 1 0 0
0 1 0 0
0 1 0 0
0 1 0 0
0 1 0 0
0 1 0 0
0 1 0 0
0 1 0 0
0 1 0 0
0 1 0 0
0 1 0 0
0 1 0 0
0 1 0 0
0 1 0 0
0 1 0 0
0 1 0 0
0 1 0 0
0 1 0 0
0 1 0 0
0 1 0 0
0 1 0 0
0 1 0 0
0 1 0 0
0 1 0 0
0 0 0 0
0 0 0 0
0 0 0 0
0 0 0 0
0 0 0 0
0 0 0 0
0 0 0 0
0 0 0 0
0 0 0 0
0 0 0 0
0 0 0 0
0 0 0 0
0 0 0 0
0 0 0 0
0 0 0 0
0 0 0 0
0 0 0 0
0 0 0 0
0 0 0 0
0 0 0 0
0 0 0 0
0 0 0 0
0 0 0 0
0 0 0 0
0 0 0 0
0 0 0 0
0 0 0 0
0 0 0 0
0 0 0 0
0 0 0 0
0 0 0 0
0 0 0 0
0 0 0 0
0 0 0 0
0 0 0 0
0 0 0 0
0 0 0 0
0 0 0 0
0 0 0 0
0 0 0 0
0 0 0 0
0 0 0 0
0 0 0 0
0 0 0 0
0 0 0 0
0 0 0 0
0 0 0 0
0 0 0 0
0 0 0 0
0 0 0 0
0 0 0 0
0 0 0 0
0 0 0 0
0 0 0 0
0 0 0 0
0 0 0 0
0 0 0 0
0 0 0 0
0 0 0 0
0 0 0 0
0 0 0 0
0 0 0 0
0 0 0 0
0 0 0 0
0 0 0 0
0 0 0 0
0 0 0 0
0 0 0 0
0 0 0 0
0 0 0 0
0 0 0 0
0 0 0 0
0 0 0 0
0 0 0 0
0 0 0 0
0 0 0 0
0 0 0 0
0 0 0 0
0 0 0 0
0 0 0 0
0 0 0 0
0 0 0 0
0 0 0 0
0 0 0 0
0 0 0 0
0 0 0 0
0 0 0 0
0 0 0 0
0 0 0 0
0 0 0 0
0 0 0 0
0 0 0 0
0 0 0 0
0 0 0 0
0 0 0 0
0 0 0 0
0 0 0 0
0 0 0 0
0 0 0 0
0 0 0 0
0 0 0 0
0 0 0 0
0 0 0 0
0 0 0 0
0 0 0 0
0 0 0 0
0 0 0 0
0 0 0 0
0 0 0 0
0 0 0 0
0 0 0 0
0 0 0 0
0 0 0 0
0 0 0 0
0 0 0 0
0 0 0 0
0 0 0 0
0 0 0 0
0 0 0 0
0 0 0 0
0 0 0 0
0 0 0 0
0 0 0 0
0 0 0 0
0 0 0 0
0 0 0 0
0 0 0 0
0 0 0 0
0 0 0 0
0 0 0 0
0 0 0 0
0 0 0 0
0 0 0 0
0 0 0 0
0 0 0 0
0 0 0 0
0 0 0 0
0 0 0 0
0 0 0 0
0 0 0 0
0 0 0 0
0 0 0 0
0 0 0 0
0 0 0 0
0 0 0 0
0 0 0 0
0 0 0 0
0 0 0 0
0 0 0 0
0 0 0 0
0 0 0 0
0 0 0 0
0 0 0 0
0 0 0 0
0 0 0 0
0 0 0 0
0 0 0 0
0 0 0 0
0 0 0 0
0 0 0 0
0 0 0 0
0 0 0 1
0 0 0 1
0 0 0 1
0 0 0 1
0 0 0 1
0 0 0 1
0 0 0 1
0 0 0 1
0 0 0 1
0 0 0 1
0 0 0 1
0 0 0 1
0 0 0 1
0 0 0 1
0 0 0 1
0 0 0 1
0 0 0 1
0 0 0 1
0 0 0 1
0 0 0 1
0 0 0 1
0 0 0 1
0 0 0 1
0 0 0 1
0 0 0 1
0 0 0 1
0 0 0 1
0 0 0 1
0 0 0 1
0 0 0 1
0 0 0 1
0 0 0 1
0 0 0 0
0 0 0 0
0 0 0 0
0 0 0 0
0 0 0 0
0 0 0 0
0 0 0 0
0 0 0 0
0 0 0 0
0 0 0 0
0 0 0 0
0 0 0 0
0 0 0 0
0 0 0 0
0 0 0 0
0 0 0 0
0 0 0 0
0 0 0 0
0 0 0 0
0 0 0 0
0 0 0 0
0 0 0 0
0 0 0 0
0 0 0 0
0 0 0 0
0 0 0 0
0 0 0 0
0 0 0 0
0 0 0 0
0 0 0 0
0 0 0 0
0 0 0 0
0 0 0 0
0 0 0 0
0 0 0 0
0 0 0 0
0 0 0 0
0 0 0 0
0 0 0 0
0 0 0 0
0 0 0 0
0 0 0 0
0 0 0 0
0 0 0 0
0 0 0 0
0 0 0 0
0 0 0 0
0 0 0 0
0 0 0 0
0 0 0 0
0 0 0 0
0 0 0 0
0 0 0 0
0 0 0 0
0 0 0 0
0 0 0 0
0 0 0 0
0 0 0 0
0 0 0 0
0 0 0 0
0 0 0 0
0 0 0 0
0 0 0 0
0 0 0 0
0 0 0 0
0 0 0 0
0 0 0 0
0 0 0 0
0 0 0 0
0 0 0 0
0 0 0 0
0 0 0 0
0 0 0 0
0 0 0 0
0 0 0 0
0 0 0 0
0 0 0 0
0 0 0 0
0 0 0 0
0 0 0 0
0 0 0 0
0 0 1 0
0 0 1 0
0 0 1 0
0 0 1 0
0 0 1 0
0 0 1 0
0 0 1 0
0 0 1 0
0 0 1 0
0 0 1 0
0 0 1 0
0 0 1 0
0 0 1 0
0 0 1 0
0 0 1 0
0 0 1 0
0 0 1 0
0 0 1 0
0 0 1 0
0 0 1 0
0 0 1 0
0 0 1 0
0 0 1 0
0 0 1 0
0 0 1 0
0 0 1 0
0 0 1 0
0 0 1 0
0 0 1 0
0 0 1 0
0 0 1 0
0 0 1 0
0 0 0 0
0 0 0 0
0 0 0 0
0 0 0 0
0 0 0 0
0 0 0 0
0 0 0 0
0 0 0 0
0 0 0 0
0 0 0 0
0 0 0 0
0 0 0 0
0 0 0 0
0 0 0 0
0 0 0 0
0 0 0 0
0 0 0 0
0 0 0 0
0 0 0 0
0 0 0 0
0 0 0 0
0 0 0 0
0 0 0 0
0 0 0 0
0 0 0 0
0 0 0 0
0 0 0 0
0 0 0 0
0 0 0 0
0 0 0 0
0 0 0 0
0 0 0 0
0 0 0 0
0 0 0 0
0 0 0 0
0 0 0 0
0 0 0 0
0 0 0 0
0 0 0 0
0 0 0 0
0 0 0 0
0 0 0 0
0 0 0 0
0 0 0 0
0 0 0 0
0 0 0 0
0 0 0 0
0 0 0 0
0 0 0 0
0 0 0 0
0 0 0 0
0 0 1 0
2 0 1 0
2 0 1 0
2 0 1 0
2 0 1 0
2 0 1 0
2 0 1 0
2 0 1 0
2 0 1 0
2 0 1 0
2 0 1 0
2 0 1 0
2 0 1 0
2 0 1 0
2 0 1 0
2 0 1 0
2 0 1 0
2 0 1 0
2 0 1 0
2 0 1 0
2 0 1 0
2 0 1 0
2 0 1 0
2 0 1 0
2 0 1 0
2 0 1 0
2 0 1 0
2 0 1 0
2 0 1 0
2 0 1 0
2 0 1 0
2 0 1 0
2 0 0 0
0 0 0 0
0 0 0 0
0 0 0 0
0 0 0 0
0 0 0 0
0 0 0 0
0 0 0 0
0 0 0 0
0 0 0 0
0 0 0 0
0 0 0 0
0 0 0 0
0 0 0 0
0 0 0 0
0 0 0 0
0 0 0 0
0 0 0 0
0 0 0 0
0 0 0 0
0 0 0 0
0 0 0 0
0 0 0 0
0 0 0 0
0 0 0 0
0 0 0 0
0 0 0 0
0 0 0 0
0 0 0 0
0 0 0 0
0 0 0 0
0 0 1 0
0 0 1 0
0 0 1 0
0 0 1 0
0 0 1 0
0 0 1 0
0 0 1 0
0 0 1 0
0 0 1 0
0 0 1 0
0 0 1 0
0 0 1 0
0 0 1 0
0 0 1 0
0 0 1 0
0 0 1 0
0 0 1 0
0 0 1 0
0 0 1 0
0 0 1 0
0 0 1 0
0 0 1 0
0 0 1 0
0 0 1 0
0 0 1 0
0 0 1 0
0 0 1 0
0 0 1 0
0 0 1 0
0 0 1 0
0 0 1 0
0 0 1 0
0 0 0 0
0 0 0 0
0 0 0 0
0 0 0 0
0 0 0 0
0 0 0 0
0 0 0 0
0 0 0 0
0 0 0 0
0 0 0 0
0 0 0 0
0 0 0 0
0 0 0 0
0 0 0 0
0 0 0 0
0 0 0 0
0 0 0 0
0 0 0 0
0 0 0 0
0 0 0 0
0 0 0 0
0 0 0 0
0 0 0 0
0 0 0 0
0 0 0 0
0 0 0 0
0 0 0 0
0 0 0 0
0 0 0 0
0 0 0 0
0 0 0 0
0 0 0 0
0 0 0 0
0 0 0 0
0 0 0 0
0 0 0 0
0 0 1 0
0 0 1 0
0 0 1 0
0 0 1 0
0 0 1 0
0 0 1 0
0 0 1 0
0 0 1 0
0 0 1 0
0 0 1 0
0 0 1 0
0 0 1 0
0 0 1 0
0 0 1 0
0 0 1 0
0 0 1 0
0 0 1 0
0 0 1 0
0 0 1 0
0 0 1 0
0 0 1 0
0 0 1 0
0 0 1 0
0 0 1 0
0 0 1 0
0 0 1 0
0 0 1 0
0 0 1 0
0 0 1 0
0 0 1 0
0 0 1 0
0 0 1 0
0 0 0 0
0 0 0 0
0 0 0 0
0 0 0 0
0 0 0 0
0 0 0 0
0 0 0 0
0 0 0 0
0 0 0 0
0 0 0 0
0 0 0 0
0 0 0 0
0 0 0 0
0 0 0 0
0 0 0 0
0 0 0 0
0 0 0 0
0 0 0 0
0 0 0 0
0 0 0 0
0 0 0 0
0 0 0 0
0 0 0 0
0 0 0 0
0 0 1 0
0 0 1 0
0 0 1 0
0 0 1 0
0 0 1 0
0 0 1 0
0 0 1 0
0 0 1 0
0 0 1 0
0 0 1 0
0 0 1 0
0 0 1 0
0 0 1 0
0 0 1 0
0 0 1 0
0 0 1 0
0 0 2 0
0 0 2 0
0 0 2 0
0 0 2 0
2 0 2 0
2 0 2 0
2 0 2 0
2 0 2 0
2 0 3 1
2 0 3 1
2 0 3 1
2 0 3 1
2 0 3 1
2 0 3 1
2 0 3 1
2 0 3 1
2 0 2 1
2 0 2 1
2 0 2 1
2 1 2 1
2 1 2 1
2 1 2 1
2 1 2 1
2 1 2 1
2 1 2 1
2 1 2 1
2 1 2 1
2 1 2 1
2 1 2 1
2 1 2 1
2 1 2 1
2 1 2 1
2 1 1 1
2 1 1 1
2 1 1 1
2 1 1 1
0 1 1 1
0 1 1 1
0 1 1 1
0 1 1 1
0 1 0 0
0 1 0 0
0 1 0 0
0 1 0 0
0 1 0 0
0 1 0 0
0 1 0 0
0 1 0 0
0 1 0 0
0 1 0 0
0 1 0 0
0 0 0 0
0 0 0 0
0 0 0 0
0 0 0 0
0 0 0 0
0 0 0 0
0 0 0 0
0 0 0 0
0 0 0 0
0 0 0 0
0 0 0 0
0 0 0 0
0 0 0 0
0 0 0 0
0 0 0 0
0 0 0 0
0 0 0 0
0 0 0 0
0 0 0 0
0 0 0 0
0 0 0 0
0 0 0 0
0 0 0 0
0 0 0 0
0 0 0 0
0 0 0 0
0 0 0 0
0 0 0 0
0 0 0 0
0 0 0 0
0 0 0 0
0 0 0 0
0 0 0 0
0 0 0 0
0 0 0 0
0 0 0 0
0 0 0 0
0 0 0 0
0 0 0 0
0 0 0 0
0 0 0 0
0 0 0 0
0 0 0 0
0 0 0 0
0 0 0 0
0 0 0 0
0 0 0 0
0 0 0 0
0 0 0 0
0 0 0 0
0 0 0 0
0 0 0 0
0 0 0 0
0 0 0 0
0 0 0 0
0 0 0 0
0 0 0 0
0 0 0 0
0 0 0 0
0 0 0 0
0 0 0 0
0 0 0 0
0 0 0 0
0 0 0 0
0 0 0 0
0 0 0 0
0 0 0 0
0 0 0 0
0 0 0 0
0 0 0 0
0 0 0 0
0 0 0 0
0 0 0 0
0 0 0 0
0 0 0 0
0 0 0 0
0 0 0 0
0 0 0 0
0 0 0 0
0 0 0 0
0 0 0 0
0 0 0 0
0 0 0 0
0 0 0 0
0 0 0 0
0 0 0 0
0 0 0 0
0 0 0 0
0 0 0 0
0 0 0 0
0 0 0 0
0 0 0 0
0 0 0 0
0 0 0 0
0 0 0 0
0 0 0 0
0 0 0 0
0 0 0 0
0 0 0 1
0 0 0 1
0 0 0 1
0 0 0 1
0 0 0 1
0 0 0 1
0 0 0 1
0 0 0 1
0 0 0 1
0 0 0 1
0 0 0 1
0 0 0 1
0 0 0 1
0 0 0 1
0 0 0 1
0 0 0 1
0 0 0 1
0 0 0 1
0 0 0 1
0 0 0 1
0 0 0 1
0 0 0 1
0 0 0 1
0 0 0 1
0 0 0 1
0 0 0 1
0 0 0 1
0 0 0 1
0 0 0 1
0 0 0 1
0 0 0 1
0 0 0 1
0 0 0 0
0 0 0 0
0 0 0 0
0 0 0 0
0 0 0 0
0 0 0 0
0 0 0 0
0 0 0 0
0 0 0 0
0 0 0 0
0 0 0 0
0 0 0 0
0 0 0 0
0 0 0 0
0 0 0 0
0 0 0 0
0 0 0 0
0 0 0 0
0 0 0 0
0 0 0 0
0 0 0 0
0 0 0 0
0 0 0 0
0 0 1 0
0 0 1 0
0 0 1 0
0 0 1 0
0 0 1 0
0 0 1 0
0 0 1 0
0 0 1 0
0 0 1 0
0 0 1 0
0 0 1 0
0 0 2 0
0 0 2 0
0 0 2 0
0 0 2 0
0 0 2 0
0 0 2 0
0 0 2 0
0 0 2 0
0 0 2 0
0 0 2 0
0 0 2 0
0 0 2 0
0 0 2 0
0 0 2 0
0 0 2 0
0 0 2 0
0 0 2 0
0 0 3 0
0 0 3 0
0 0 3 0
0 0 3 0
0 0 2 0
0 0 2 0
0 0 2 0
0 0 2 0
0 0 3 0
0 0 3 0
0 0 3 0
0 0 3 0
2 0 4 1
2 0 5 1
4 0 5 1
5 0 4 1
5 0 4 1
5 0 4 1
5 0 4 1
5 0 4 1
5 0 4 1
5 0 4 1
5 0 4 1
5 0 4 1
5 0 4 1
5 0 4 1
5 0 4 1
5 0 4 1
5 0 4 1
5 0 4 1
5 0 4 1
5 0 4 1
7 0 3 1
7 0 3 1
7 0 3 1
9 0 3 1
9 0 3 1
9 0 3 1
9 0 3 1
9 0 3 1
9 0 2 1
9 0 2 1
9 0 2 1
9 0 2 1
7 0 1 0
7 0 0 0
5 0 0 0
4 0 0 0
4 0 0 0
4 0 0 0
4 0 0 0
4 0 0 0
4 0 0 0
4 0 0 0
4 0 0 1
4 0 0 1
4 0 0 1
4 0 0 1
4 0 0 1
4 0 0 1
4 0 0 1
4 0 0 1
4 0 0 1
4 0 0 1
2 0 0 1
2 0 0 1
2 0 0 1
0 0 0 1
0 0 0 1
0 0 0 1
0 0 0 1
0 0 0 1
0 0 0 1
0 0 0 1
0 0 0 1
0 0 0 2
0 0 0 2
0 0 0 2
0 0 0 2
0 0 0 2
0 0 0 2
0 0 0 2
0 0 0 2
0 0 0 2
0 0 0 2
0 0 0 2
0 0 0 1
0 0 0 1
0 0 0 1
0 0 0 1
0 0 0 1
0 1 0 1
0 1 0 1
0 1 0 1
0 1 0 1
0 1 0 1
0 1 0 1
0 1 0 1
0 2 0 1
0 2 0 1
0 2 0 1
0 2 0 1
0 2 0 1
0 2 0 1
0 2 0 1
2 2 0 1
2 2 0 1
2 2 0 0
2 4 0 0
5 4 0 0
5 4 0 0
5 4 0 0
5 4 0 0
5 4 0 0
5 4 0 0
5 4 0 0
5 4 0 0
5 4 0 0
5 4 0 0
5 4 0 0
5 4 0 0
5 4 1 0
5 4 1 0
7 2 1 0
7 2 1 0
7 2 1 0
7 2 1 0
7 2 1 0
7 2 1 0
7 2 1 0
7 1 1 0
7 1 1 0
7 1 1 0
7 1 1 0
7 1 1 0
7 1 1 0
7 1 1 0
5 1 1 0
5 1 1 0
5 1 1 0
5 0 1 0
2 0 1 0
2 0 1 0
2 0 1 0
2 0 1 0
2 0 1 0
2 0 1 0
2 0 1 0
2 0 1 0
2 0 1 0
2 0 1 0
2 0 1 0
2 0 1 0
2 0 0 0
2 0 0 0
0 0 0 0
0 0 0 0
0 0 0 0
0 0 0 0
0 0 0 0
0 0 0 0
0 0 0 0
0 0 0 0
0 0 0 0
0 0 0 0
0 0 0 0
2 0 0 0
2 0 1 0
2 0 1 0
2 0 1 0
2 0 1 0
2 0 1 0
2 0 1 0
2 0 1 0
2 0 1 0
2 0 1 0
2 0 1 0
2 0 1 0
2 0 1 0
2 0 1 0
2 0 1 0
2 0 1 0
2 0 1 0
2 0 1 0
2 0 1 0
2 0 1 0
2 0 1 0
2 0 1 0
2 0 1 0
2 0 1 0
2 0 1 0
2 0 1 0
2 0 1 0
2 0 1 0
2 0 1 0
2 0 1 0
2 0 1 0
2 0 1 0
0 0 1 0
0 0 0 0
0 0 0 0
0 0 0 0
0 0 0 0
0 0 0 0
0 1 0 0
0 1 0 0
0 1 0 0
0 1 0 0
0 1 0 0
0 1 0 0
0 1 0 0
0 1 0 0
0 1 0 0
0 1 0 0
0 1 0 0
0 1 0 0
0 1 0 0
0 1 0 0
0 1 0 0
0 1 0 0
0 1 0 0
0 1 0 0
0 1 0 0
0 1 0 0
0 1 0 0
0 1 0 0
0 1 0 0
0 1 0 0
0 1 0 0
0 1 0 0
0 1 0 0
0 1 0 0
0 1 0 0
0 1 0 0
0 1 0 0
0 1 0 0
0 0 0 0
0 0 0 0
0 0 0 0
0 0 0 0
0 0 0 0
0 0 0 0
0 0 0 0
0 0 0 0
0 0 0 0
0 0 0 0
0 0 0 0
0 0 0 1
0 0 0 1
0 0 0 1
0 0 0 1
0 0 0 1
0 0 0 1
0 0 0 1
0 0 0 1
0 0 0 1
0 0 0 1
0 0 0 1
0 0 0 1
0 0 0 1
0 0 0 1
0 0 0 1
0 0 0 1
0 0 0 1
0 0 0 1
0 0 0 1
0 0 0 1
0 0 0 1
0 0 0 1
0 0 1 1
0 0 1 1
0 0 1 1
0 0 1 1
0 0 1 1
0 0 1 1
0 0 1 1
0 0 1 1
0 0 1 1
0 0 1 1
0 0 1 0
0 0 1 0
0 0 1 0
0 0 1 0
0 0 1 0
0 0 1 0
0 0 1 0
0 0 1 0
0 0 1 0
0 0 1 0
0 0 1 0
0 0 1 0
0 0 1 0
0 0 1 0
0 0 1 0
0 0 1 0
0 0 1 0
0 0 1 0
0 0 1 0
0 0 1 0
0 0 1 0
0 0 1 0
0 0 0 0
0 0 0 0
0 0 0 0
0 0 0 0
0 0 0 0
0 0 0 0
0 0 0 0
0 0 0 0
0 0 0 0
0 0 0 0
0 0 0 0
0 0 0 0
0 0 0 0
0 0 0 0
0 0 0 0
0 0 0 0
0 0 0 0
0 0 0 0
0 0 0 0
0 0 0 0
0 0 0 0
0 0 0 0
0 0 0 0
0 0 0 0
0 0 0 0
0 0 0 0
0 0 0 0
0 0 0 0
0 0 0 0
0 0 0 0
0 0 0 0
0 0 0 0
0 0 0 0
0 0 0 0
0 0 0 0
0 0 0 0
0 0 0 0
0 0 0 0
0 0 0 0
0 0 0 0
0 0 0 0
0 0 0 0
0 0 0 0
0 0 0 0
0 0 0 0
0 0 0 0
0 0 0 0
0 0 0 0
0 0 0 0
0 0 0 0
0 0 0 0
0 0 0 0
0 0 0 0
0 0 0 0
0 0 0 0
0 0 0 0
0 0 0 0
0 0 0 0
0 0 0 0
0 0 0 0
0 0 0 0
0 0 0 0
0 0 0 0
0 0 0 0
0 0 0 0
0 0 0 0
0 0 0 0
0 0 0 0
0 0 0 0
0 0 0 0
0 0 0 0
0 0 0 0
0 0 0 0
0 0 0 0
0 0 0 0
0 0 0 0
0 0 0 0
0 0 0 0
0 0 0 0
0 0 0 0
0 0 0 0
0 0 0 0
0 0 0 0
0 0 0 0
0 0 0 0
0 0 0 0
0 0 0 0
0 0 0 0
0 0 0 0
0 0 0 0
0 0 0 0
0 0 0 0
0 0 0 0
0 0 0 0
0 0 1 0
0 0 1 0
0 0 1 0
0 0 1 0
0 0 1 0
0 0 1 0
0 0 1 0
0 0 1 0
0 0 1 0
0 0 1 0
0 0 1 0
0 0 1 0
0 0 1 0
0 0 1 0
0 0 1 0
0 0 1 0
0 0 1 0
0 0 1 0
0 0 1 0
0 0 1 0
0 0 1 0
0 0 1 0
0 0 1 0
0 0 1 0
0 0 1 0
0 0 1 0
0 0 1 0
0 0 1 0
0 0 1 0
0 0 1 0
0 0 1 0
0 0 1 0
0 0 0 0
0 1 0 0
0 1 0 0
0 1 0 0
0 1 0 0
0 1 0 0
0 1 0 0
0 1 0 0
0 1 0 0
0 1 0 0
0 1 0 0
0 1 0 0
0 1 0 0
0 1 0 0
0 1 0 0
0 2 0 0
0 2 0 0
0 2 0 0
0 2 0 0
0 2 0 0
2 2 0 0
2 2 0 0
2 2 0 0
2 2 0 0
2 2 0 0
2 2 0 0
2 2 0 0
2 2 0 0
2 2 0 0
2 2 0 0
2 2 0 0
2 2 0 0
2 2 0 0
2 1 0 0
2 1 0 0
2 1 0 0
2 1 0 0
2 1 0 0
2 1 0 0
2 1 0 0
2 1 0 0
2 1 0 0
2 1 0 0
2 1 0 0
2 1 0 0
2 1 0 0
2 1 0 0
2 0 0 0
2 0 0 0
2 0 0 0
2 0 0 0
2 0 0 0
0 1 0 0
0 1 0 0
0 1 0 0
0 1 0 0
0 1 0 0
0 1 0 0
0 1 1 0
0 1 1 0
0 1 1 0
0 1 1 0
0 1 1 0
0 1 1 0
0 1 1 0
0 1 1 0
0 1 1 0
0 1 1 0
0 1 1 0
0 1 1 0
0 1 1 0
0 1 1 0
0 1 1 0
0 1 1 0
0 1 1 0
0 1 1 0
0 1 1 0
0 1 1 0
0 1 1 0
0 1 1 0
0 1 1 0
0 1 1 0
0 1 1 0
0 1 1 0
0 0 1 0
0 0 1 0
0 0 1 0
0 0 1 0
0 0 1 0
0 0 1 0
0 0 0 0
0 0 0 0
0 0 0 0
0 0 0 0
0 0 0 0
0 0 0 0
0 0 0 0
0 0 0 0
0 0 0 0
0 0 0 0
0 0 0 0
0 0 0 0
0 0 0 0
0 0 0 0
0 0 0 0
0 0 0 0
0 0 0 0
0 0 0 0
0 0 0 0
0 0 0 0
0 0 0 0
0 0 0 0
0 1 0 0
0 1 0 0
0 1 0 0
0 1 0 0
0 1 0 0
0 1 0 0
0 1 0 0
0 1 0 0
0 1 0 0
0 1 0 0
0 1 0 0
0 1 0 0
0 1 0 0
0 1 0 0
0 1 0 0
0 1 0 0
0 1 0 0
0 1 0 0
0 1 0 0
0 1 0 0
0 1 0 0
2 1 0 0
2 1 0 0
2 1 0 0
2 1 0 0
2 1 0 0
2 1 0 0
2 1 1 0
2 1 1 0
2 1 1 0
2 1 1 0
2 1 1 0
2 0 1 0
2 0 1 0
2 0 1 0
2 0 1 0
2 0 1 0
2 0 1 0
2 0 1 0
2 0 1 0
2 0 1 0
2 0 1 0
2 0 1 0
2 0 1 0
2 0 1 0
2 0 1 0
2 0 1 0
2 0 1 0
2 0 1 0
2 0 1 0
2 1 1 0
2 1 1 0
2 1 1 0
0 1 1 0
0 1 1 0
0 1 1 0
0 1 1 0
0 1 1 0
0 1 1 0
0 1 0 0
0 1 0 0
0 1 0 0
0 1 0 0
0 1 0 0
0 1 0 0
0 1 0 0
0 1 0 0
0 1 0 0
0 1 0 0
0 1 0 0
0 1 0 0
0 1 0 0
0 1 0 0
0 1 0 0
0 1 0 0
0 1 0 0
0 1 0 0
0 1 0 0
0 1 0 0
0 1 0 0
0 1 0 0
0 1 0 0
0 0 0 0
0 0 0 0
0 0 0 0
0 0 0 0
0 0 0 0
0 0 0 0
0 0 0 0
0 0 0 0
0 0 0 0
0 0 0 0
0 0 0 0
0 0 0 0
0 0 0 0
0 0 0 0
0 0 0 0
0 0 0 0
0 0 0 0
0 0 0 0
0 0 0 0
0 0 0 0
0 0 0 0
0 0 0 0
0 0 0 0
0 0 0 0
0 0 0 0
0 0 0 0
0 0 0 0
0 0 0 0
0 0 0 0
0 0 0 0
0 0 0 0
0 0 0 0
0 0 0 0
0 0 0 0
0 0 0 0
0 0 0 0
0 0 0 0
0 0 0 0
0 0 0 0
0 0 0 0
0 0 0 0
0 0 0 0
0 0 0 0
0 0 0 0
0 0 0 0
0 0 0 0
0 0 0 0
0 0 0 0
0 0 0 0
0 0 0 0
0 0 0 0
0 0 0 0
0 0 0 0
0 0 0 0
0 0 0 0
0 0 0 0
0 0 0 0
0 0 0 0
0 0 0 0
0 0 0 0
0 0 0 0
0 0 0 0
0 0 0 0
0 0 0 0
0 0 0 0
0 0 0 0
0 0 0 0
0 0 0 0
0 0 0 0
0 0 0 0
0 0 0 0
0 0 0 0
0 0 0 0
0 0 0 0
0 0 0 0
0 0 0 0
0 0 0 0
0 0 0 0
0 0 0 0
0 0 0 0
0 0 0 0
0 0 0 0
0 0 0 0
0 0 0 0
0 0 0 0
0 0 0 0
0 0 0 0
0 0 0 0
0 0 0 0
0 0 0 0
0 0 0 0
0 0 0 0
0 0 0 0
0 0 0 0
0 0 0 0
0 0 0 0
0 0 0 0
0 0 0 0
0 0 0 0
0 0 0 0
0 0 0 0
0 0 0 0
0 0 0 0
0 0 0 0
0 0 0 0
0 0 0 0
0 0 0 0
0 0 0 0
0 0 0 0
0 0 0 0
0 0 0 0
0 0 0 0
0 0 0 0
0 0 0 0
0 0 0 0
0 0 0 0
0 0 0 0
0 0 0 0
0 0 1 0
0 0 1 0
0 0 1 0
0 0 1 0
0 0 1 0
0 0 1 0
0 0 1 0
0 0 1 0
0 0 1 0
0 0 1 0
0 0 1 0
0 0 1 0
0 0 1 0
0 0 1 0
0 0 1 0
0 0 1 0
0 0 1 0
0 0 1 0
0 0 1 0
0 0 1 0
0 0 1 0
0 0 1 0
0 0 1 0
0 0 1 0
0 0 1 0
0 0 1 0
0 0 1 0
0 0 1 0
0 0 1 0
0 0 1 0
0 0 1 0
0 0 1 0
0 0 0 0
0 0 0 0
0 0 0 0
0 0 0 0
0 0 0 0
0 0 0 0
0 0 0 0
0 0 0 0
0 0 0 0
0 0 0 0
0 0 0 0
0 0 0 0
0 0 0 0
0 0 0 0
0 0 0 0
0 0 0 0
0 0 0 0
0 0 0 0
0 0 0 0
2 0 0 0
2 0 0 0
2 0 0 0
2 0 1 0
2 0 1 0
2 0 1 0
2 0 1 0
2 0 1 0
2 0 1 0
2 0 1 0
2 0 1 0
2 0 1 0
2 0 1 0
2 0 1 0
2 0 1 0
2 0 1 0
2 0 1 0
2 0 1 0
2 0 1 0
2 0 1 0
2 0 1 0
2 0 1 0
2 0 1 0
2 0 1 0
2 0 1 0
2 0 1 0
2 0 1 0
2 0 1 1
2 0 1 1
2 0 1 1
2 0 2 1
2 0 2 1
0 0 2 1
0 0 2 1
0 0 2 1
0 0 1 1
0 0 1 1
0 0 1 1
0 0 1 1
0 0 1 1
0 0 1 1
0 0 1 1
0 0 1 1
0 0 1 1
0 0 1 1
0 0 1 1
0 0 1 1
0 0 1 1
0 0 1 1
0 0 1 1
0 0 1 1
0 0 1 1
0 0 1 1
0 0 1 1
0 0 1 1
0 0 1 1
0 0 1 2
0 0 1 2
0 0 1 2
0 0 1 1
0 0 1 1
0 1 2 1
0 1 1 1
0 1 1 1
2 1 1 1
2 1 1 1
2 1 1 1
2 1 1 1
2 1 1 1
2 1 1 1
2 1 1 1
2 1 1 1
2 1 1 1
2 1 1 1
2 1 1 1
2 1 1 1
2 1 1 1
2 1 1 1
2 1 1 1
2 1 1 1
2 1 1 1
2 1 1 1
2 1 1 1
2 1 1 1
2 1 1 1
2 1 1 1
2 1 1 1
2 1 1 1
2 1 1 0
2 1 1 0
2 1 1 0
2 1 1 0
2 1 1 0
2 0 0 0
2 0 0 0
2 0 0 0
0 0 0 0
0 0 0 0
0 0 0 0
0 0 0 0
0 0 0 0
0 0 0 0
0 0 0 0
0 0 0 0
0 0 0 0
0 0 0 0
0 0 0 0
0 0 0 0
0 0 0 0
0 0 0 0
0 0 0 0
0 0 0 0
0 0 0 0
0 0 0 0
0 0 0 0
0 0 0 0
0 0 0 0
0 0 0 0
0 0 0 0
0 0 0 0
0 0 0 0
0 0 0 0
0 0 0 0
0 0 0 0
0 0 0 0
0 0 0 0
0 0 0 0
0 0 0 0
0 0 0 0
0 0 0 0
0 0 0 0
0 0 0 0
0 0 0 0
0 0 0 0
0 0 0 0
0 0 0 0
0 0 0 0
0 0 0 0
0 0 0 0
0 0 0 0
0 0 0 0
0 0 0 0
0 0 0 0
0 0 0 0
0 0 0 0
0 0 0 0
0 0 0 0
0 0 0 0
0 0 0 0
0 0 0 0
0 0 0 0
0 0 0 0
0 0 0 0
0 0 0 0
0 0 0 0
0 0 0 0
0 0 0 0
0 0 0 0
0 0 0 0
0 0 0 0
0 0 0 0
0 0 0 0
0 0 0 0
0 0 0 0
0 0 0 0
0 0 0 0
0 0 0 0
0 0 0 0
0 0 0 0
0 0 0 0
0 0 0 0
0 0 0 0
0 0 0 0
0 0 0 0
0 0 0 0
0 0 0 0
0 0 0 0
0 0 0 0
0 0 0 0
0 0 0 0
0 0 0 0
0 0 0 0
0 0 0 0
0 0 0 0
0 0 0 0
0 0 0 0
0 0 0 0
0 0 0 0
0 0 0 0
0 0 0 0
0 0 0 0
0 0 0 0
0 0 0 0
0 0 0 0
0 0 0 0
0 0 0 0
0 0 0 0
0 0 0 0
0 0 0 0
0 0 0 0
0 0 0 0
0 0 0 0
0 0 0 0
0 0 0 0
0 0 0 0
0 0 0 0
0 0 0 0
0 0 0 0
0 0 0 0
0 0 0 0
0 0 0 0
0 0 0 0
0 0 0 0
0 0 0 0
0 0 0 0
0 0 0 0
0 0 0 0
0 0 0 0
0 0 0 0
0 0 0 0
0 0 0 0
0 0 0 0
0 0 0 0
0 0 0 0
0 0 0 0
0 0 0 0
0 0 0 0
0 0 0 0
0 0 0 0
0 0 0 0
0 0 0 0
0 0 0 0
0 0 0 0
0 0 0 1
0 0 0 1
0 0 0 1
0 0 0 1
0 0 0 1
0 0 0 1
0 0 0 1
0 0 0 1
0 0 0 1
0 0 0 1
0 0 0 1
0 0 0 1
0 0 0 1
0 0 0 1
0 0 0 1
0 0 0 1
0 0 0 1
0 0 0 1
0 0 0 1
0 0 0 1
0 0 0 1
0 0 0 1
0 0 0 1
0 0 0 1
0 0 0 1
0 0 0 1
0 0 0 1
0 0 0 1
0 0 0 1
0 0 0 1
0 0 0 1
0 0 0 1
0 0 0 0
0 0 0 0
0 0 0 0
0 0 0 0
0 0 0 0
0 0 0 0
0 0 0 0
0 0 0 0
0 0 0 0
0 0 0 0
0 0 0 0
0 0 0 0
0 0 0 0
0 0 0 0
0 0 0 0
0 0 0 0
0 0 0 0
0 0 0 0
0 0 0 0
0 0 0 0
0 0 0 0
0 0 0 0
0 0 0 0
0 0 0 0
0 0 0 0
0 0 0 0
0 0 0 0
0 0 0 0
0 0 0 0
0 0 0 0
0 0 0 0
0 0 0 0
0 0 0 0
0 0 0 0
0 0 0 0
0 0 0 0
0 0 0 0
0 0 0 0
0 0 0 0
0 0 0 0
0 0 0 0
0 0 0 0
0 0 0 0
0 0 0 0
0 0 0 0
0 0 0 0
0 0 0 0
0 0 0 0
0 0 0 0
0 0 0 0
0 0 0 0
0 0 0 0
0 0 0 0
0 0 0 0
0 0 0 0
0 0 0 0
0 0 0 0
0 0 0 0
0 0 0 0
0 0 0 0
0 0 0 0
0 0 0 0
0 0 0 0
0 0 0 0
0 0 0 0
0 0 0 0
0 0 0 0
0 0 0 0
0 0 0 0
0 0 0 0
0 0 0 0
0 0 0 0
0 0 0 0
0 0 0 0
0 0 0 0
0 0 0 0
0 0 0 0
0 0 0 0
0 0 0 0
0 0 0 0
0 0 0 0
0 0 0 0
0 0 0 0
0 0 0 0
0 0 0 0
0 0 0 0
0 0 0 0
0 0 0 0
0 0 0 0
0 0 0 0
0 0 0 0
0 0 0 0
0 0 0 0
0 0 0 0
0 0 0 0
0 0 0 0
0 0 0 0
0 0 0 0
0 0 0 0
0 0 0 0
0 0 0 0
0 0 0 0
0 0 0 0
0 0 0 0
0 0 0 0
0 0 0 0
0 0 0 0
0 0 0 0
0 0 0 0
0 0 0 0
0 0 0 0
0 0 0 0
0 0 0 0
0 0 0 0
0 0 0 0
0 0 0 0
0 0 0 0
0 0 0 0
0 0 0 0
0 0 0 0
0 0 0 0
0 0 0 0
0 0 0 0
0 0 0 0
0 0 0 0
0 0 0 0
0 0 0 0
0 0 0 0
0 0 0 0
0 0 0 0
0 0 0 0
0 0 1 1
0 0 1 1
0 0 1 1
0 0 1 1
0 0 1 1
0 0 1 1
0 0 1 1
0 0 1 1
0 0 1 1
0 0 1 1
0 0 1 1
0 0 1 1
0 0 1 1
0 0 1 1
0 0 1 1
0 0 1 1
0 0 1 1
0 0 1 1
0 0 1 1
0 0 1 1
0 0 1 1
0 0 1 1
0 0 1 1
0 0 1 1
0 0 1 1
0 0 1 1
0 0 1 1
0 0 1 1
0 0 1 1
0 0 1 1
0 0 1 1
0 0 1 1
0 0 0 0
0 0 0 0
0 0 0 0
0 0 0 0
0 0 0 0
0 0 0 0
0 0 0 0
0 0 0 0
0 0 0 0
0 0 0 0
0 0 0 0
0 0 0 0
0 0 0 0
0 0 0 0
0 0 0 0
0 0 0 0
0 0 0 0
0 0 0 0
0 0 0 0
0 0 0 0
0 0 0 0
0 0 0 0
0 0 0 0
0 0 0 0
0 0 0 0
0 0 0 0
0 0 0 0
0 0 0 0
0 0 0 0
0 0 0 0
0 0 0 0
0 0 0 0
0 0 0 0
0 0 0 0
0 0 0 0
0 0 0 0
0 0 0 0
0 0 0 0
0 0 0 0
0 0 1 0
0 0 1 0
0 0 1 0
0 0 1 0
0 0 1 0
0 0 1 0
0 0 1 0
0 1 1 0
0 1 1 0
0 1 1 0
0 1 1 0
0 1 1 0
0 1 1 0
0 1 1 0
0 1 1 0
0 1 1 0
0 1 1 0
0 1 1 0
0 1 1 0
0 1 1 0
0 1 1 0
0 1 1 0
0 1 1 0
0 1 1 0
0 1 1 0
0 1 1 0
0 1 1 0
0 1 1 0
0 1 1 0
0 1 1 0
0 1 1 0
0 1 1 0
0 1 0 0
0 1 0 0
0 1 0 0
0 1 0 0
0 1 0 0
0 1 0 0
0 1 0 0
0 0 0 0
0 0 0 0
0 0 0 0
0 0 0 0
0 0 0 0
0 0 0 0
0 0 0 0
0 0 0 0
0 0 0 0
0 0 0 0
0 0 0 0
0 0 0 0
0 0 0 0
0 0 0 0
0 0 0 0
0 0 0 0
0 0 0 0
0 0 0 0
0 0 0 0
0 0 0 0
0 0 0 0
0 0 0 0
0 0 0 0
0 0 0 0
0 0 0 0
0 0 0 0
0 0 0 0
0 0 0 0
0 0 0 0
0 0 0 0
0 0 0 0
0 0 0 0
0 0 0 0
0 0 0 0
0 0 0 0
0 0 0 0
0 0 0 0
0 0 0 0
0 0 0 0
0 0 0 0
0 0 0 0
0 0 0 0
0 0 0 0
0 0 0 0
0 0 0 0
0 0 0 0
0 0 0 0
0 0 0 0
0 0 0 0
0 0 0 0
0 0 0 0
0 0 0 0
0 0 0 0
0 0 0 0
0 0 0 0
0 0 0 0
0 0 0 0
0 0 0 0
0 0 0 0
0 0 0 0
0 0 0 0
0 0 0 0
0 0 0 0
0 0 0 0
0 0 0 0
0 0 0 0
0 0 0 0
0 0 0 0
0 0 0 0
0 0 0 0
0 0 0 0
0 0 0 0
0 0 0 0
0 0 0 0
0 0 0 0
0 0 0 0
0 0 0 0
0 0 0 0
0 0 0 0
0 0 0 0
0 0 0 0
0 0 0 0
0 0 0 0
0 0 0 0
0 0 0 0
0 0 0 0
0 0 0 0
0 0 0 0
0 0 0 0
0 0 0 0
0 0 0 0
0 0 0 0
0 0 0 0
0 0 0 0
0 0 0 0
0 0 0 0
0 0 0 0
0 0 0 0
0 0 1 0
0 0 1 0
0 0 1 0
0 0 1 0
0 0 1 0
0 0 1 0
0 0 1 0
0 0 1 0
0 0 1 0
0 0 1 0
0 0 1 0
0 0 1 0
0 0 1 0
0 0 1 0
0 0 1 0
0 0 1 0
0 0 1 0
0 0 1 0
0 0 1 0
0 0 1 0
0 0 1 0
0 0 1 0
0 0 1 0
0 0 1 0
0 0 1 0
0 0 1 0
0 0 1 0
0 0 1 0
0 0 1 0
0 0 1 0
0 0 1 0
0 0 1 0
0 0 0 0
0 0 0 0
0 0 0 0
0 0 0 0
0 0 0 0
0 0 0 0
0 0 0 0
0 0 0 0
0 0 0 0
0 0 0 0
0 0 0 0
0 0 0 0
0 0 0 0
0 0 0 0
0 0 0 0
0 0 0 0
0 0 0 0
0 0 0 0
0 0 0 0
0 0 0 0
0 0 0 0
0 0 0 0
0 0 0 0
0 0 0 0
0 0 0 0
0 0 0 0
0 0 0 0
0 0 0 0
0 0 0 0
0 0 0 0
0 0 0 0
0 0 0 0
0 0 0 0
0 0 0 0
0 0 0 0
0 0 0 0
0 0 0 0
0 0 0 0
0 0 0 0
0 0 0 0
0 0 0 0
0 0 0 0
0 0 0 0
0 0 0 0
0 0 0 0
0 0 0 0
0 0 0 0
0 0 0 0
0 0 0 0
0 0 0 0
0 0 0 0
0 0 0 0
0 0 0 0
0 0 0 0
0 0 0 0
0 0 0 0
0 0 0 0
0 0 0 0
0 0 0 0
0 0 0 0
0 0 0 0
0 0 0 0
0 0 0 0
0 0 0 0
0 0 0 0
0 0 0 0
0 0 0 0
0 0 0 0
0 0 0 0
0 0 0 0
0 0 0 0
0 0 0 0
0 0 0 0
0 0 0 0
0 0 0 0
0 0 0 0
0 0 0 0
0 0 0 0
0 0 0 0
0 0 0 0
0 0 0 0
0 0 0 0
0 0 0 0
0 0 0 0
2 0 0 0
2 0 0 0
2 0 0 0
2 0 0 0
2 0 0 0
2 0 0 0
2 0 0 0
2 0 0 0
2 0 0 0
2 1 0 0
2 1 0 0
2 1 0 0
2 1 0 0
2 1 0 0
2 1 0 0
2 1 0 0
2 1 0 0
2 1 0 0
2 1 0 0
2 1 0 0
2 1 0 0
2 1 0 0
2 1 0 0
2 1 0 0
2 1 0 0
2 1 0 0
2 1 0 0
2 1 0 0
2 1 0 0
2 1 0 0
2 1 0 0
2 1 0 0
0 1 0 0
0 1 0 0
0 1 0 0
0 1 0 0
0 1 0 0
0 1 0 0
0 1 0 0
0 1 0 0
0 1 0 0
0 0 0 0
0 0 0 0
0 0 0 0
0 0 0 0
0 0 0 0
0 0 0 0
0 0 0 0
0 0 0 0
0 0 0 0
0 0 0 0
2 0 0 0
2 0 0 0
2 0 0 1
2 0 0 1
2 0 0 1
2 0 0 1
2 0 0 1
2 0 0 1
2 0 0 1
2 0 0 1
2 0 0 1
2 0 0 1
2 0 0 1
2 0 0 1
2 0 0 1
2 0 0 1
2 0 0 1
2 0 0 1
2 0 0 1
2 0 0 1
2 0 0 1
2 0 0 1
2 0 0 1
2 0 0 1
2 0 0 1
2 0 0 1
2 1 0 1
2 1 0 1
2 1 0 1
2 1 0 1
2 1 0 1
2 1 0 1
0 1 0 1
0 1 0 1
0 1 0 0
0 1 0 0
0 1 0 0
0 1 0 0
0 1 0 0
0 1 0 0
0 1 0 0
0 1 0 0
0 1 1 0
0 1 1 0
0 1 1 0
0 1 1 0
0 1 1 0
0 1 1 0
0 1 1 0
0 1 1 0
0 1 1 0
0 1 1 0
0 1 2 0
0 1 2 0
0 1 2 0
0 1 2 0
0 1 2 0
0 1 2 0
0 0 2 0
0 0 2 0
0 0 2 0
0 0 2 0
0 0 2 0
0 0 2 0
0 0 2 0
0 0 2 0
0 0 2 0
0 0 2 0
0 0 2 0
0 0 2 0
0 0 2 0
0 0 2 0
0 0 2 0
0 0 2 0
0 0 1 0
0 0 2 0
0 0 3 0
0 0 3 0
0 0 3 1
0 0 3 1
0 0 3 1
0 0 3 1
0 0 3 1
0 0 3 1
0 0 2 1
0 0 2 2
0 0 2 2
0 0 2 2
0 0 2 2
0 0 2 2
0 0 2 2
0 0 2 2
0 0 3 2
0 0 3 2
0 0 3 2
0 0 3 2
0 0 3 2
0 0 3 2
0 0 3 2
0 0 3 2
0 0 3 2
0 0 3 2
0 0 3 2
0 0 3 2
0 0 3 2
0 0 3 2
0 0 3 2
0 0 2 2
0 0 1 2
0 0 1 2
0 0 1 1
0 0 1 1
0 0 1 1
0 0 1 1
0 0 1 1
0 0 1 1
0 0 1 1
0 0 1 0
0 0 1 0
0 0 1 0
0 0 1 0
0 0 1 0
0 0 1 0
0 0 1 0
0 0 0 0
0 0 0 0
0 0 0 0
0 0 0 0
0 0 0 0
0 0 0 0
0 0 0 0
0 0 0 0
0 0 0 0
0 0 0 0
0 0 0 0
0 0 0 0
0 0 0 0
0 0 0 0
0 0 0 0
0 0 0 0
0 0 0 0
0 0 0 0
0 0 0 0
0 0 0 0
0 0 0 0
0 0 0 0
0 0 0 0
0 0 1 0
0 0 2 0
0 0 2 0
0 0 2 0
2 0 2 0
2 0 2 0
2 0 2 0
2 0 2 0
2 0 2 0
2 0 2 0
2 0 2 0
2 0 2 0
2 0 2 0
2 0 2 0
2 0 2 0
2 0 2 0
2 0 2 0
4 0 2 0
4 0 2 0
4 0 2 0
4 0 2 0
4 0 2 0
4 0 2 0
4 0 2 0
4 0 2 0
4 0 2 0
4 0 2 0
4 0 2 0
4 0 2 0
4 0 2 0
4 0 2 0
4 0 2 0
5 0 1 0
5 0 0 0
5 0 0 0
5 0 0 0
4 0 0 0
4 0 0 0
4 0 0 0
4 0 0 0
4 0 0 0
4 0 0 0
4 0 0 0
4 0 0 0
4 0 0 0
4 0 0 0
4 0 0 0
4 0 0 0
4 0 0 0
2 0 0 0
2 0 0 0
2 0 0 0
2 0 0 0
2 0 0 0
2 0 0 0
2 0 0 0
2 0 0 0
2 0 0 0
2 0 0 0
2 0 0 0
2 0 0 0
2 0 0 0
2 0 0 0
2 0 0 0
0 0 0 0
0 0 0 0
0 0 0 0
0 0 0 0
0 0 0 0
0 0 0 0
0 0 0 0
0 0 1 0
0 0 1 0
0 0 1 0
0 0 1 0
0 0 1 0
0 0 1 0
0 0 1 0
0 0 1 0
0 0 1 0
0 0 1 0
0 0 1 0
0 0 1 0
0 0 1 0
0 0 1 0
0 0 1 0
0 0 1 0
0 0 1 0
0 0 1 0
0 0 1 0
0 0 1 0
0 0 1 0
0 0 1 0
0 0 1 0
0 0 1 0
0 0 1 0
0 0 1 0
0 0 1 0
0 0 1 0
0 0 1 0
0 0 1 0
0 0 1 0
0 0 1 0
0 0 0 0
0 0 0 0
0 0 0 0
0 0 0 0
0 0 0 0
0 0 0 0
0 0 0 0
0 0 0 0
0 0 0 0
0 0 1 0
2 0 1 0
2 0 1 0
2 0 1 0
2 0 1 0
2 0 1 0
2 0 1 0
2 0 1 0
2 0 1 0
2 0 1 0
2 0 1 0
2 0 1 0
2 0 1 0
2 0 1 0
2 0 2 0
2 0 2 0
2 0 2 0
2 0 2 0
2 0 2 0
2 0 2 0
2 0 2 0
2 0 2 0
2 0 2 0
2 0 2 0
2 0 2 0
2 0 2 0
2 0 2 0
2 0 2 0
2 0 2 0
2 0 2 0
2 0 2 0
2 0 2 0
2 0 1 0
0 0 1 0
0 0 1 0
2 0 1 0
2 0 1 0
2 0 1 0
2 0 1 0
2 0 1 0
2 0 1 0
2 0 1 0
2 0 1 0
2 0 1 0
2 0 1 0
2 0 1 0
2 0 0 0
2 0 0 0
2 0 0 0
2 0 0 0
2 0 0 0
2 0 0 0
2 0 0 0
2 0 0 0
2 0 0 0
2 0 0 0
2 0 0 0
2 0 0 0
2 0 0 0
2 0 0 0
2 0 0 0
4 0 0 0
4 0 0 0
4 0 0 0
4 0 0 0
4 0 0 0
4 0 0 0
2 0 0 0
2 0 0 0
2 0 0 0
2 0 0 0
2 0 0 0
2 0 0 0
2 0 0 0
2 0 0 0
2 0 0 0
2 0 0 0
2 0 0 0
2 0 0 0
2 0 0 0
2 0 0 0
2 0 0 0
2 0 0 0
2 0 0 0
2 0 0 0
2 0 0 0
2 0 0 0
2 0 0 0
2 0 0 0
2 0 0 0
2 0 0 0
2 0 0 0
2 0 0 0
0 0 0 0
0 0 0 0
0 0 0 0
0 0 0 0
0 0 0 0
0 0 0 0
0 0 0 0
0 0 0 0
0 0 0 0
0 0 0 0
0 0 0 0
0 0 0 0
0 0 0 0
0 0 0 0
0 0 0 0
0 0 0 0
0 0 0 0
0 0 0 0
0 0 0 0
0 0 0 1
0 0 0 1
0 0 0 1
0 0 0 1
0 0 0 1
0 0 0 1
0 0 0 1
0 0 0 1
0 0 0 1
0 0 0 1
0 0 0 1
0 0 0 1
0 0 0 1
0 0 0 1
0 0 0 1
0 0 0 1
0 0 0 1
0 0 0 1
0 0 0 1
0 0 0 1
0 0 0 1
0 0 0 1
0 0 0 1
0 0 0 1
0 0 0 1
0 0 0 1
0 0 0 1
0 0 0 1
0 0 0 1
0 0 0 1
0 0 1 1
0 0 1 1
0 0 1 0
0 0 1 0
0 0 1 0
0 0 1 0
0 0 1 0
0 0 1 0
0 0 1 0
0 0 1 0
0 0 1 0
0 0 1 0
0 0 1 0
0 0 1 0
0 0 1 0
0 0 1 0
0 0 1 0
0 0 1 0
0 0 1 0
0 0 1 0
0 0 1 0
0 0 1 0
0 0 1 0
0 0 1 0
0 0 1 0
0 0 1 0
0 0 1 0
0 0 2 0
0 0 2 0
0 0 2 0
0 0 2 0
0 0 2 0
0 0 1 1
0 0 1 1
0 0 1 1
0 0 1 1
0 0 1 1
0 0 1 1
0 0 1 1
0 0 1 1
0 0 1 1
0 0 1 1
2 0 1 1
2 0 1 1
2 0 1 1
2 0 1 2
2 0 1 2
2 0 1 2
2 0 1 2
2 0 1 2
2 0 1 2
2 0 1 2
2 0 1 2
2 0 1 2
2 0 1 2
2 0 1 2
2 0 1 2
2 0 1 2
2 0 1 2
2 0 0 2
2 0 0 2
2 0 0 2
2 0 0 2
2 0 0 2
2 0 0 1
2 0 0 1
2 0 0 1
2 0 0 1
2 0 0 1
2 0 0 1
2 0 0 1
2 0 0 1
2 0 0 1
2 0 0 1
0 0 0 1
0 0 0 1
0 0 0 2
2 0 0 1
2 0 0 2
2 0 1 2
2 0 1 2
2 0 1 2
4 0 1 2
4 0 1 2
4 0 1 2
4 0 1 2
4 0 1 2
4 0 1 2
4 0 1 2
4 0 1 2
4 0 1 2
4 0 1 2
4 0 1 2
4 0 1 2
4 0 1 2
4 0 1 2
4 0 1 2
4 0 1 2
4 0 1 2
4 0 1 2
4 0 1 2
4 0 1 2
4 0 1 2
4 0 1 2
4 0 1 2
4 0 1 2
4 0 1 2
4 0 1 2
4 0 1 1
2 0 1 1
2 0 1 0
2 0 0 0
2 0 0 0
2 0 0 0
0 0 0 0
0 0 0 0
0 0 0 0
0 0 0 0
0 0 0 0
0 0 0 0
0 0 0 0
0 0 0 0
0 0 0 0
0 0 0 0
0 0 0 0
0 0 0 0
0 0 0 0
0 0 0 0
0 0 0 0
0 0 0 0
0 0 0 0
0 1 0 0
0 1 0 0
0 1 0 0
0 1 0 0
0 1 0 0
0 1 0 0
0 1 0 0
0 1 0 0
0 1 0 0
0 1 0 0
0 1 0 0
0 1 0 0
0 1 0 0
0 1 0 0
2 1 0 0
2 1 0 0
2 1 0 0
2 1 0 0
2 1 0 0
2 1 0 0
2 1 0 0
2 1 0 0
2 1 0 0
2 1 0 0
2 1 0 0
2 1 0 0
2 1 0 0
2 1 0 0
2 1 0 0
2 1 1 0
2 1 1 0
2 1 1 0
2 0 1 0
2 0 1 0
2 0 1 0
2 0 1 0
2 0 1 0
2 0 1 0
2 0 1 0
2 0 1 0
2 0 1 0
2 0 1 0
2 0 1 0
2 0 1 0
2 0 1 0
2 0 1 0
0 0 1 0
0 0 1 0
0 1 1 0
0 1 1 0
0 1 1 0
0 1 1 0
0 1 1 0
0 1 1 0
0 1 1 0
0 1 1 0
0 1 1 0
0 1 1 0
0 1 1 0
0 1 1 0
0 1 1 0
0 1 0 0
0 1 0 0
0 1 0 0
0 1 0 0
0 1 0 0
0 1 0 0
0 1 0 0
0 1 0 0
0 1 0 0
0 1 0 0
0 1 0 0
0 1 0 0
0 1 0 0
0 1 0 0
0 1 0 0
0 1 0 0
0 1 0 0
0 1 0 0
0 1 0 0
0 0 0 0
0 0 0 0
0 0 0 0
0 0 0 0
0 0 0 0
0 0 0 0
0 0 0 0
0 0 0 0
0 0 0 0
0 0 0 0
0 0 0 0
0 0 0 0
0 0 0 0
0 0 0 0
0 0 0 0
0 0 0 0
0 0 0 0
0 0 0 0
0 0 0 0
0 0 0 0
0 0 0 0
0 0 0 0
0 1 0 0
0 1 0 0
0 1 0 0
0 1 0 0
0 1 0 0
0 1 0 0
0 1 0 0
0 1 0 0
0 1 0 1
0 1 0 1
0 1 0 1
0 1 0 1
0 1 0 1
0 1 0 1
0 1 0 1
0 1 0 1
0 1 0 2
0 1 1 2
0 1 1 2
0 1 1 2
0 1 1 2
4 1 1 2
4 1 2 2
4 1 2 2
4 1 2 2
4 1 2 2
4 1 2 2
4 2 2 2
4 2 2 2
4 2 2 2
4 2 2 2
4 2 2 2
4 1 2 2
4 1 2 2
4 1 2 2
4 1 2 2
4 1 2 2
4 1 2 2
4 1 2 2
4 1 2 2
4 1 2 1
4 1 2 1
4 1 2 1
4 1 2 1
4 1 2 1
4 1 2 1
4 1 2 2
4 1 2 2
4 1 2 1
4 1 1 1
4 1 1 1
4 1 1 1
4 1 1 1
0 1 1 1
0 1 0 1
0 1 0 1
0 1 0 1
0 1 0 1
0 1 0 1
0 0 0 1
0 0 0 1
0 0 0 1
0 0 0 1
0 0 0 1
0 0 0 1
0 0 0 1
0 0 0 1
0 0 0 1
0 0 0 1
0 0 0 1
0 0 0 1
0 0 0 1
0 0 0 1
0 0 0 1
0 0 0 1
0 0 0 1
0 0 0 1
0 0 0 1
0 0 0 0
0 0 0 0
0 0 0 0
0 0 0 0
0 0 0 0
0 0 0 0
0 0 0 0
0 0 0 0
0 0 0 0
0 0 0 0
0 0 0 0
0 0 0 0
0 0 0 0
0 0 0 0
0 0 0 0
0 0 0 0
0 0 0 0
0 0 0 0
0 0 0 0
0 0 0 0
0 0 0 0
0 0 0 0
0 0 0 0
0 0 0 0
0 0 0 0
0 0 0 0
0 0 0 0
0 0 0 0
0 1 0 0
4 1 0 0
4 1 0 0
4 1 0 0
4 1 0 0
4 1 0 0
4 1 0 0
4 1 0 0
4 1 0 0
4 1 0 0
4 1 0 0
4 1 0 0
4 1 0 0
4 1 0 0
4 1 0 0
4 1 0 0
4 1 0 0
4 1 0 0
4 1 0 0
4 1 0 0
4 1 0 0
4 1 0 0
4 1 0 0
4 1 0 0
4 1 0 0
4 1 0 0
4 1 0 0
4 1 0 0
4 1 0 0
4 1 0 0
4 1 0 0
4 1 0 0
4 0 0 0
0 0 0 0
0 0 0 0
0 0 0 0
0 0 0 0
0 0 0 0
0 0 0 1
0 0 0 1
2 0 0 1
2 0 0 1
2 0 0 1
2 0 0 1
2 0 0 1
2 0 0 1
2 0 0 1
2 0 0 1
2 0 0 1
2 0 0 1
2 0 0 1
2 0 0 1
2 0 0 1
2 0 0 1
2 0 0 1
2 0 0 1
2 0 0 1
2 0 0 1
2 0 0 1
2 0 0 1
2 0 0 1
2 0 1 1
2 0 1 1
2 0 1 1
2 0 1 1
2 0 1 1
2 0 1 1
2 0 1 1
2 0 1 1
2 0 1 1
2 0 1 0
2 0 1 0
0 0 1 0
0 0 1 0
0 0 1 0
0 0 1 0
0 0 1 0
0 0 1 0
0 0 1 0
0 0 1 0
0 0 1 0
0 0 1 0
0 0 1 0
0 0 1 0
0 0 1 0
0 0 1 0
0 0 1 0
0 0 1 0
0 0 1 0
0 0 1 0
0 0 1 0
0 0 1 0
0 0 1 0
0 0 0 0
0 0 0 0
0 0 0 0
0 0 0 0
0 0 0 0
0 0 0 0
0 0 0 0
0 0 0 0
0 0 0 0
0 0 0 0
0 0 0 0
0 0 0 1
0 0 0 1
0 0 0 1
0 0 0 1
0 0 0 1
0 0 0 1
0 0 0 1
0 0 0 1
0 0 0 1
0 0 0 1
0 0 0 1
0 0 0 1
0 0 0 1
0 0 0 1
0 0 0 1
0 0 0 1
0 0 0 1
0 0 0 1
0 0 0 1
0 0 0 1
0 0 0 1
0 0 0 1
0 0 0 1
0 0 0 1
0 0 0 1
0 0 0 1
0 0 0 1
0 0 0 1
0 0 0 1
0 0 0 1
0 0 0 1
0 0 0 1
0 0 0 0
0 0 0 0
0 0 0 0
0 0 0 0
0 0 0 0
0 0 0 0
0 0 0 0
0 0 0 0
0 0 0 0
0 0 0 0
0 0 0 0
0 0 0 0
0 0 0 0
0 0 0 0
0 0 0 0
0 0 0 0
0 0 0 0
0 0 0 0
0 0 0 0
0 0 0 0
0 0 0 0
0 0 0 0
0 0 0 0
0 0 0 0
0 0 0 0
0 0 0 0
0 0 0 0
0 0 0 0
0 0 0 0
0 0 0 0
0 0 0 0
0 0 0 0
0 0 0 0
0 0 0 0
0 0 0 0
0 0 0 0
0 0 0 0
0 0 0 0
0 0 0 0
0 0 0 0
0 0 0 0
0 0 0 0
0 0 0 0
0 0 0 0
0 0 0 0
0 0 0 0
0 0 0 0
0 0 0 0
0 0 0 0
0 0 0 0
0 0 0 0
0 0 0 0
0 0 0 0
0 0 0 0
0 0 0 0
0 0 0 0
0 0 0 0
0 0 0 0
0 0 0 0
0 0 0 0
0 0 0 0
0 0 0 0
0 0 0 0
0 0 0 0
0 0 0 0
0 0 0 0
0 0 0 0
0 0 0 0
0 0 0 0
0 0 0 0
0 0 0 0
0 0 0 0
0 0 0 0
0 0 0 0
0 0 0 0
0 0 0 0
0 0 0 0
0 0 0 0
0 0 0 0
0 0 0 0
0 0 0 0
0 0 0 0
0 0 0 0
0 0 0 0
0 0 0 0
0 0 0 0
0 0 0 0
0 0 0 0
0 0 0 0
0 0 0 0
0 0 0 0
0 0 0 0
0 0 0 0
0 0 0 0
0 0 0 0
0 0 0 0
0 0 0 1
0 0 0 1
0 0 0 1
0 0 0 1
0 0 0 1
0 0 0 1
0 0 0 1
0 0 0 1
0 0 0 1
0 0 0 1
0 0 0 1
0 0 0 1
0 0 0 1
0 0 0 1
0 0 0 1
0 0 0 1
0 0 0 1
0 0 0 1
0 0 0 1
0 0 0 1
0 0 0 1
0 0 0 1
0 0 0 1
0 0 0 1
0 0 0 1
0 0 0 1
0 0 0 1
0 0 0 1
0 0 0 1
0 0 0 1
0 0 0 1
0 0 0 1
0 0 0 0
0 0 0 0
0 0 0 0
0 0 0 0
0 0 0 0
0 0 0 0
0 0 0 0
0 0 0 0
0 0 0 0
0 0 0 0
0 0 0 0
0 0 0 0
0 0 0 0
0 0 0 0
0 0 0 0
0 0 0 0
0 0 0 0
0 0 0 0
0 0 0 0
0 0 0 0
0 0 0 0
0 0 0 0
0 0 0 0
0 0 0 0
0 0 0 0
0 0 0 0
0 0 0 0
0 0 0 0
0 0 0 0
0 0 0 0
0 0 0 0
0 0 0 0
0 0 0 0
0 0 0 0
0 0 0 0
0 0 0 0
0 0 0 0
0 0 0 0
0 0 0 0
0 0 0 0
0 0 0 0
0 0 0 0
0 0 0 0
0 0 0 0
0 0 0 0
0 0 0 0
0 0 0 0
0 0 0 0
0 0 0 0
0 0 0 0
0 0 0 0
0 0 0 0
0 0 0 0
0 0 0 0
0 0 0 0
0 0 0 0
0 0 0 0
0 0 0 0
0 0 0 0
0 0 0 0
0 0 0 0
0 0 0 0
0 0 0 0
0 0 0 0
0 0 0 0
0 0 0 0
0 0 0 0
0 0 0 0
0 0 0 0
2 0 0 0
2 0 0 0
2 0 0 0
2 0 0 0
2 0 0 0
2 0 0 0
2 0 0 0
2 0 0 0
2 0 0 0
2 0 0 0
2 0 0 0
2 0 0 0
2 0 0 0
2 0 0 0
2 0 0 0
2 0 0 0
2 0 0 0
2 0 0 0
2 1 0 0
2 1 0 0
2 1 0 0
2 1 0 0
2 1 0 0
2 1 0 0
2 1 0 0
2 1 0 0
2 1 0 0
2 1 0 0
2 1 0 0
2 1 0 0
2 1 0 0
2 1 0 0
0 1 1 0
0 1 1 0
0 1 1 0
0 1 1 0
0 1 1 0
0 1 1 0
0 1 1 0
0 1 1 0
0 1 1 0
0 1 1 0
0 1 1 0
0 1 1 0
0 1 1 0
0 1 1 0
0 1 1 0
0 1 1 0
0 1 1 0
0 1 1 0
0 0 1 0
0 0 1 0
0 0 1 0
0 0 1 0
0 0 1 0
0 0 1 0
0 0 1 0
0 0 1 0
0 0 1 0
0 0 1 0
0 0 1 0
0 0 1 0
0 0 1 0
0 0 1 0
0 0 0 1
0 0 0 1
0 0 0 1
0 0 0 1
0 0 0 1
0 0 0 1
0 0 0 1
0 0 0 1
0 0 0 1
0 0 0 1
0 0 0 1
0 0 0 1
0 0 1 1
0 0 1 1
0 0 1 1
0 0 1 1
0 0 1 1
0 0 1 1
0 0 1 1
0 0 1 1
0 0 1 1
0 0 1 1
0 0 1 1
0 0 1 1
0 0 1 1
0 0 1 1
0 0 1 1
0 0 1 1
0 0 1 1
0 0 1 1
0 0 1 1
0 0 1 1
0 0 1 0
0 0 1 0
0 0 1 0
2 0 1 0
2 0 1 0
2 0 1 0
2 0 1 0
2 0 1 0
2 0 1 0
2 0 1 0
2 0 1 0
2 0 1 0
2 0 0 0
2 0 0 0
2 0 0 0
2 0 0 0
2 0 0 0
2 0 0 0
2 0 0 0
2 0 0 0
2 0 0 0
2 0 0 0
2 0 0 0
2 0 0 0
2 0 0 0
2 0 0 0
2 0 0 0
2 0 1 0
2 1 1 0
2 1 1 0
2 1 1 0
2 1 1 0
2 1 1 0
2 1 1 0
2 1 2 0
0 2 2 0
0 2 2 0
0 2 2 0
0 2 2 0
0 2 2 0
0 2 2 0
0 2 2 0
0 2 2 0
0 2 2 0
0 2 2 0
0 4 2 0
0 4 2 0
0 4 2 0
0 4 2 0
0 4 2 0
0 4 2 0
0 4 2 0
0 4 2 0
0 4 2 0
0 4 2 0
0 4 2 0
0 4 2 0
0 4 2 0
0 4 2 0
0 4 1 0
0 2 1 0
0 2 1 0
0 2 1 0
0 2 1 0
0 2 1 0
0 2 1 0
0 2 0 0
0 1 0 0
0 1 0 0
0 1 0 0
0 1 0 0
0 1 0 0
0 1 0 0
0 1 0 0
0 1 0 0
0 1 0 0
0 1 0 0
0 0 0 0
0 0 0 0
0 0 0 0
0 0 0 0
0 0 0 0
0 0 0 0
0 0 0 0
0 0 0 0
0 0 0 0
0 0 0 0
0 0 0 0
0 0 0 0
2 0 0 0
2 0 0 0
2 0 0 0
2 0 0 0
2 0 0 0
2 0 0 0
2 0 0 0
2 0 0 0
2 1 0 0
2 1 0 0
2 1 0 0
2 1 0 0
2 1 0 0
2 1 0 0
4 1 0 0
4 1 0 0
4 1 0 0
4 1 0 0
4 1 0 0
4 1 0 0
4 1 0 0
4 1 0 0
4 1 0 0
4 1 0 0
4 1 0 0
4 1 0 0
4 1 0 0
4 1 0 0
4 1 0 0
4 1 0 0
4 1 0 0
4 1 0 0
2 1 0 0
2 1 0 0
2 1 0 0
2 1 0 0
2 1 0 0
2 1 0 0
2 1 0 0
2 1 0 0
2 0 0 0
2 0 0 0
2 0 0 0
2 0 0 0
2 0 0 0
2 0 0 0
0 0 0 0
0 0 0 0
0 0 0 0
0 0 0 0
0 0 0 0
0 0 0 0
0 0 0 0
0 0 0 0
0 0 0 0
0 0 0 0
0 0 0 0
0 0 0 0
0 0 0 0
0 0 0 0
0 0 0 0
0 0 0 0
0 0 0 0
0 0 0 0
0 0 0 0
0 0 0 0
0 0 0 0
0 0 0 0
0 0 0 0
0 0 0 0
0 0 0 0
0 0 0 0
0 0 0 0
0 0 0 0
0 0 0 0
0 0 0 0
0 0 0 0
0 0 0 0
0 0 0 0
0 0 0 0
0 0 0 0
0 0 0 0
0 0 0 0
0 0 0 0
0 0 0 0
0 0 0 0
0 0 0 0
0 0 0 0
0 0 0 0
0 0 0 0
0 0 0 0
0 0 0 0
0 0 0 0
0 0 0 0
0 0 0 0
0 0 0 0
0 0 0 0
0 0 0 0
0 0 0 0
0 0 0 0
0 0 0 0
0 0 0 0
0 0 0 0
0 0 0 0
0 0 0 0
0 0 0 0
0 0 0 0
0 0 0 0
0 0 0 0
0 0 0 0
0 0 0 0
0 0 0 0
0 0 0 0
0 0 0 0
0 0 0 0
0 0 0 0
0 0 0 0
0 0 0 0
0 0 0 0
0 0 0 0
0 0 0 0
0 0 0 0
0 0 0 0
0 0 0 0
0 0 0 0
0 0 0 0
0 0 0 0
0 0 0 0
0 0 1 0
0 0 1 0
0 0 1 0
0 0 1 0
0 0 1 0
0 0 1 0
0 0 1 0
0 0 1 0
0 0 1 0
0 0 1 0
0 0 1 0
0 0 1 0
0 0 1 0
0 0 1 0
0 0 1 0
0 0 1 0
0 0 1 0
0 0 1 0
0 0 1 0
0 0 1 0
0 0 1 0
0 0 1 0
0 0 1 0
0 0 1 0
0 0 1 0
0 0 1 0
2 0 1 0
2 0 1 0
2 0 1 0
2 0 1 0
2 0 1 0
2 0 1 0
2 0 0 0
2 0 0 0
2 0 0 0
2 0 0 0
2 0 0 0
2 0 0 0
2 0 0 0
2 0 0 0
2 0 0 0
2 0 0 0
2 0 0 0
2 0 0 0
2 0 0 0
2 0 0 0
2 0 0 0
2 0 0 0
2 0 0 0
2 0 0 0
2 0 0 0
2 0 0 0
2 0 0 0
2 0 0 0
2 0 0 1
2 0 0 1
2 0 0 1
4 0 0 1
2 0 1 1
2 0 1 1
2 0 1 1
2 0 1 1
2 0 1 1
2 0 1 1
2 0 1 1
2 0 1 1
2 0 1 1
2 0 1 1
2 0 1 1
2 0 1 1
2 0 1 1
2 0 1 1
2 0 1 1
2 0 1 1
2 0 1 1
2 0 1 1
2 0 1 1
2 0 1 1
2 0 1 1
2 0 1 1
2 0 1 1
2 0 1 1
2 0 1 1
2 0 1 1
2 0 1 1
2 0 1 1
2 1 1 0
2 1 2 0
2 1 2 0
0 1 2 0
0 1 1 0
0 1 1 0
0 1 1 0
0 1 1 0
0 1 1 0
0 1 1 0
0 1 1 0
0 1 1 0
0 1 1 0
0 1 1 0
0 1 1 0
0 1 1 0
0 1 1 0
0 1 1 0
0 1 1 0
0 1 1 0
0 1 1 0
0 1 1 0
0 1 1 0
0 1 1 0
0 1 1 0
0 1 1 0
0 1 1 0
0 1 1 0
0 1 1 0
0 1 1 0
0 1 1 0
0 1 1 0
0 0 1 0
0 0 0 0
0 0 0 0
0 0 0 0
0 0 0 0
0 0 0 0
2 0 0 0
2 0 0 0
2 0 0 0
2 0 0 0
2 0 0 0
2 0 0 0
2 0 0 0
2 0 0 0
2 0 0 0
2 0 0 0
2 0 0 0
2 0 0 0
2 0 0 0
2 0 0 0
2 0 0 0
2 0 0 0
2 0 0 0
2 0 0 0
2 0 0 0
4 0 0 0
4 0 0 0
4 0 0 0
4 0 0 0
4 0 0 0
4 0 0 0
4 0 0 0
4 0 0 0
4 0 0 0
4 0 0 0
4 0 0 0
4 0 0 0
4 0 0 0
2 0 0 0
2 0 0 0
2 0 0 0
2 0 0 0
2 0 0 0
2 0 0 0
2 0 0 0
2 0 0 0
2 0 0 0
2 0 0 0
2 0 0 0
2 0 0 0
2 0 0 0
2 0 1 0
2 0 1 0
2 0 1 0
2 0 1 0
2 0 1 0
2 0 1 0
0 0 1 0
0 0 1 0
0 0 1 0
0 0 1 0
0 0 1 0
0 0 1 1
0 0 1 1
2 0 1 1
2 0 1 1
2 0 1 1
2 0 1 1
2 0 1 1
2 0 1 1
2 0 1 1
2 0 1 1
2 0 1 1
2 0 1 1
2 0 1 1
2 0 1 1
2 0 1 1
2 0 1 1
2 0 1 1
2 0 1 1
2 0 1 1
2 0 1 1
2 0 1 1
2 0 0 1
2 0 0 1
2 0 0 1
2 0 0 1
2 0 0 1
2 0 0 1
2 0 0 1
2 0 0 1
2 0 0 1
2 1 0 1
2 1 0 1
2 1 0 0
2 1 0 0
0 1 0 0
0 1 0 0
0 1 0 0
0 1 0 0
0 1 0 0
0 1 0 0
0 1 0 0
0 1 1 0
0 1 1 0
0 1 1 0
0 1 1 0
0 1 1 0
0 1 1 0
0 1 1 0
0 1 1 0
0 1 1 0
0 1 1 0
0 1 1 0
0 1 1 0
0 1 1 0
0 1 1 0
0 1 1 0
0 1 1 0
0 1 1 0
0 1 1 0
0 1 1 0
0 1 1 0
0 1 1 0
0 0 1 0
0 0 1 0
0 0 1 0
0 0 1 0
0 0 1 0
0 0 1 0
0 0 1 0
0 0 1 0
0 0 1 0
0 0 1 0
0 0 1 0
0 0 0 0
0 0 0 0
0 0 0 0
0 0 0 0
0 0 0 0
0 0 0 0
0 0 0 0
0 0 0 0
0 0 0 0
0 0 0 0
0 0 0 0
0 0 0 0
0 0 0 0
0 1 0 0
0 1 0 0
0 1 0 0
0 1 0 0
0 1 0 0
0 1 0 0
0 1 0 0
0 1 0 0
0 1 0 0
0 1 0 0
0 1 0 0
0 1 0 0
0 1 0 0
0 1 0 0
0 1 0 0
0 1 1 0
0 1 1 0
0 1 1 0
0 1 1 0
0 1 1 0
0 1 1 0
0 1 1 0
0 1 1 0
0 1 1 0
0 1 1 0
0 1 1 0
0 1 1 0
0 1 1 0
0 1 1 0
0 1 1 0
0 1 1 0
0 1 1 0
0 0 1 0
0 0 1 0
0 0 1 0
0 0 1 0
0 0 1 0
0 0 1 0
0 0 1 0
0 0 1 0
0 0 1 0
0 0 1 0
0 0 1 0
0 0 1 0
0 0 1 0
0 0 1 0
0 0 1 0
0 0 0 0
0 0 0 0
0 0 0 0
0 0 0 0
0 0 0 0
0 0 0 0
0 0 0 0
0 0 0 0
0 0 0 0
0 0 0 0
0 0 0 0
0 0 0 0
0 0 0 0
0 0 0 0
0 0 0 0
0 0 0 0
0 0 0 0
0 0 0 0
0 0 0 0
0 0 0 0
0 0 0 0
0 0 0 0
0 0 0 0
0 0 0 0
0 0 0 0
0 0 1 0
0 0 1 0
0 0 1 0
0 0 1 0
0 0 1 0
0 0 1 0
0 0 1 0
0 0 1 0
0 0 1 0
0 0 1 0
0 0 1 0
0 0 1 0
0 0 1 0
0 0 1 0
0 0 1 0
0 0 1 0
0 0 1 0
0 0 1 0
0 0 2 0
0 0 2 0
0 0 2 0
0 0 2 0
0 0 2 0
0 0 2 0
0 0 2 0
0 0 2 0
0 0 2 0
0 0 2 0
2 0 2 0
2 0 2 0
2 0 3 0
2 0 3 0
2 0 2 0
2 0 2 1
2 0 2 1
2 0 2 1
2 0 2 1
2 0 2 1
2 0 2 1
2 1 2 1
2 1 2 1
2 1 2 1
2 1 2 1
2 1 2 1
2 1 2 1
2 1 2 1
2 1 2 1
2 1 2 1
2 1 2 1
2 1 2 1
2 1 1 1
2 1 1 1
2 1 1 1
2 1 1 1
2 1 1 1
2 1 1 1
2 1 1 1
2 1 1 1
2 1 1 1
2 1 1 1
0 1 1 1
0 1 1 1
0 1 0 1
0 1 0 1
0 1 0 1
0 1 0 0
0 1 0 0
0 1 0 0
0 1 0 0
0 1 0 0
0 1 0 0
0 0 0 0
0 0 0 0
0 0 0 0
0 0 1 0
0 0 1 0
0 0 1 0
0 0 1 0
0 0 1 0
0 0 1 0
0 0 1 0
0 0 1 0
0 0 1 0
0 0 1 0
0 0 1 0
0 0 1 0
0 0 1 0
0 0 1 0
0 0 1 0
0 0 1 0
0 0 1 0
0 0 1 0
0 0 1 0
0 0 1 0
0 0 1 0
0 0 1 0
0 0 1 0
0 0 1 0
0 0 1 0
0 0 1 0
0 0 1 0
0 0 1 0
0 0 1 0
0 0 1 0
0 0 1 0
0 0 1 0
0 0 0 0
0 0 0 0
0 0 0 0
0 0 0 0
0 0 0 0
0 0 0 0
0 0 0 0
0 0 0 0
0 0 0 0
0 0 0 0
0 0 0 0
0 0 0 0
0 0 0 0
0 0 0 0
0 0 0 0
0 0 0 0
0 0 0 0
0 0 0 0
0 0 0 0
0 0 0 0
0 0 0 0
0 0 0 0
0 0 0 0
0 0 0 0
0 0 0 0
0 0 0 0
0 0 0 0
0 0 0 0
0 0 0 0
0 0 0 0
0 0 0 0
0 0 0 0
0 0 0 0
0 0 0 0
0 0 0 0
0 0 0 1
0 0 0 1
0 0 0 1
0 0 0 1
0 0 0 1
0 0 0 1
0 0 0 1
0 0 0 1
0 0 0 1
0 0 0 1
0 0 0 1
0 0 0 1
0 0 0 1
0 0 0 1
0 0 0 1
0 0 0 1
0 0 0 1
0 0 0 1
0 0 0 1
0 0 0 1
0 0 0 1
0 0 0 1
0 0 0 1
0 0 0 1
0 0 0 1
0 0 0 1
0 0 0 1
0 0 0 1
0 0 0 1
0 0 0 1
0 0 0 1
0 0 0 1
0 0 0 0
0 0 0 0
0 0 0 0
0 0 0 0
0 0 0 0
0 0 0 0
0 0 0 0
0 0 0 0
0 0 0 0
0 0 0 0
0 0 0 0
0 0 0 0
0 0 0 0
0 0 0 0
0 0 0 0
0 0 0 0
0 0 0 0
0 0 0 0
0 0 0 0
0 0 0 0
0 0 0 0
0 0 0 0
0 0 0 0
0 0 0 0
0 0 0 0
0 0 0 0
0 0 0 0
0 0 0 0
0 0 0 0
0 0 0 0
0 0 0 0
0 0 0 0
0 0 0 0
0 0 0 0
2 0 0 0
2 0 0 0
2 0 1 0
2 0 1 0
2 0 2 0
2 0 2 0
2 0 2 0
2 0 2 0
2 0 2 0
2 0 2 0
2 0 2 1
2 0 2 1
2 0 2 1
2 0 2 1
2 0 2 1
2 0 2 1
2 0 2 1
2 0 2 1
2 0 2 1
2 0 2 1
2 0 2 1
2 0 2 1
2 0 2 1
2 0 2 1
2 0 2 1
2 0 2 1
2 0 2 1
2 0 2 1
2 0 2 1
2 0 2 1
2 0 2 1
2 0 2 1
0 0 2 1
0 0 2 1
0 0 1 1
0 0 1 1
0 0 0 1
0 0 0 1
0 0 0 1
0 0 0 1
0 0 0 1
0 0 0 1
0 0 0 0
0 0 0 0
0 0 0 0
0 0 0 0
0 0 0 0
0 0 0 0
0 0 0 0
0 0 0 0
0 0 0 0
0 0 0 0
0 0 0 0
0 0 0 0
0 0 0 0
0 0 0 0
0 0 0 0
0 0 0 0
0 0 0 0
0 0 0 0
0 0 0 0
0 0 0 0
0 0 0 0
0 0 0 0
0 0 0 0
0 0 0 0
0 0 0 0
0 0 0 0
0 0 0 0
0 0 0 0
0 0 0 0
0 0 0 0
0 0 0 0
0 0 0 0
0 0 0 1
0 0 0 1
0 0 0 1
0 0 0 1
0 0 0 1
0 0 0 1
0 0 0 1
0 0 0 1
0 0 0 1
0 0 0 1
0 0 0 1
0 0 0 1
0 0 0 1
0 0 0 1
0 0 0 1
0 0 0 1
0 0 0 1
0 0 0 1
0 0 0 1
0 0 0 1
0 0 0 1
0 0 0 1
0 0 0 1
0 0 0 1
0 0 0 1
0 0 0 1
0 0 0 1
0 0 0 1
0 0 0 1
0 0 0 1
0 0 0 1
0 0 0 1
0 0 0 0
0 0 0 0
0 0 0 0
0 0 0 0
0 0 0 0
0 0 0 0
0 0 0 0
0 0 0 0
0 0 0 0
0 0 0 0
0 0 0 0
0 0 0 0
0 0 0 0
0 0 0 0
0 0 0 0
0 0 0 0
0 0 0 0
0 0 0 0
0 0 0 0
0 0 0 0
0 0 0 0
0 0 0 0
0 0 0 0
0 0 0 0
0 0 0 0
0 0 0 0
0 0 0 0
0 0 0 0
0 0 0 0
0 0 0 0
0 0 0 0
0 0 0 0
0 0 0 0
0 0 0 0
0 0 0 0
0 0 0 0
0 0 0 0
0 0 0 0
0 0 0 0
0 0 0 0
0 0 0 0
0 0 0 0
0 0 0 0
0 0 0 0
0 0 0 0
0 0 0 0
0 0 0 0
0 0 0 0
0 0 0 0
0 0 0 0
0 0 0 1
0 0 0 1
0 0 0 1
0 0 0 1
0 0 0 1
0 0 0 1
0 0 0 1
0 0 0 1
0 0 0 1
0 0 0 1
0 0 0 1
0 0 0 1
0 0 0 1
0 0 0 1
0 0 0 1
0 0 0 1
0 1 0 1
0 1 0 1
0 1 0 1
0 1 0 1
0 1 0 1
0 1 0 1
0 1 0 1
0 1 0 1
0 1 0 1
0 1 0 1
0 1 0 1
0 1 0 1
0 1 0 1
0 1 0 1
0 1 0 1
0 1 0 1
0 1 0 0
0 1 0 0
0 1 0 0
0 1 0 0
0 1 0 0
0 1 0 0
0 1 0 0
0 1 0 0
0 1 0 0
0 1 0 0
0 1 0 0
0 1 0 0
0 1 0 0
0 1 0 0
0 1 0 0
0 1 0 0
0 0 0 0
0 0 0 0
0 0 0 0
0 0 0 0
0 0 0 0
0 0 0 0
0 0 0 0
0 0 0 0
0 0 0 0
0 0 0 0
0 0 0 0
0 0 0 0
0 0 0 0
2 0 0 0
2 0 0 0
2 0 0 0
2 0 0 0
2 0 0 0
2 0 0 0
2 0 0 0
2 0 0 0
2 0 0 0
2 0 0 0
2 0 0 0
2 0 0 0
2 0 0 0
2 0 0 0
2 0 0 1
2 0 0 1
2 0 0 1
2 0 0 1
2 0 0 1
2 0 0 1
2 0 0 1
2 0 0 1
2 0 0 1
2 0 0 1
2 0 0 1
2 0 0 1
2 0 0 1
4 0 0 1
4 0 0 1
4 0 0 1
4 0 0 1
4 0 0 1
2 0 0 1
2 0 0 1
2 0 0 1
2 0 0 1
2 0 0 1
2 0 0 1
2 0 0 1
2 0 0 1
2 0 0 1
2 0 0 1
2 0 0 1
2 0 0 1
2 0 0 1
2 0 0 1
2 0 0 0
2 0 0 0
2 0 0 0
2 0 0 0
2 0 0 0
2 0 0 0
2 0 0 0
2 0 0 0
2 0 0 0
2 0 0 0
2 0 0 0
2 0 0 0
2 0 0 0
0 0 0 0
0 0 0 0
0 0 0 0
0 0 0 0
0 0 0 0
0 0 0 0
0 0 0 0
0 0 0 0
0 0 0 0
0 0 0 0
0 0 0 0
0 0 0 0
0 0 0 0
0 0 0 0
0 0 0 0
0 0 0 0
0 0 0 0
0 0 0 0
0 0 0 0
0 0 0 0
0 0 0 0
0 0 0 0
0 0 0 0
0 0 0 0
0 0 0 0
0 0 0 0
0 0 0 0
0 0 0 0
0 0 0 0
0 0 0 0
0 0 0 0
0 0 0 0
0 0 0 0
0 0 0 0
0 0 0 0
0 0 0 0
0 0 0 0
0 0 0 0
0 0 0 0
0 0 0 0
0 0 0 0
0 0 0 0
0 0 0 0
0 0 0 0
0 0 0 0
0 0 0 0
0 0 0 0
0 0 0 0
0 0 0 0
0 0 0 0
0 0 0 0
0 0 0 0
0 0 0 0
0 0 0 0
0 0 0 0
0 0 0 0
0 0 0 0
0 0 0 0
2 0 0 1
2 0 0 1
2 0 0 1
2 0 0 1
2 0 0 1
2 0 0 1
2 0 0 1
2 0 0 1
2 0 0 1
2 0 0 1
2 0 0 1
2 0 0 1
2 0 0 1
2 0 0 1
2 0 0 1
2 0 0 1
2 0 0 1
2 0 0 1
2 0 0 1
2 0 0 1
2 0 0 1
2 0 0 1
2 0 0 1
2 0 0 1
2 0 0 1
2 0 0 1
2 0 0 1
2 0 0 1
2 0 0 1
2 0 0 1
2 0 0 1
2 0 1 1
0 0 1 0
0 0 1 0
0 0 1 0
0 0 1 0
0 0 1 0
0 0 1 0
0 0 1 0
0 0 1 0
0 0 1 0
0 0 1 0
0 0 1 0
0 0 1 0
0 0 1 0
0 0 1 0
0 0 1 0
0 0 1 0
0 0 1 0
0 0 1 0
0 0 1 0
2 0 1 0
2 0 1 0
2 0 1 0
2 0 1 0
2 0 1 0
2 0 1 0
2 0 1 0
2 0 1 0
2 0 2 0
2 0 2 0
2 0 2 0
2 0 2 0
2 0 1 0
2 0 1 0
2 0 1 0
2 0 1 0
2 0 1 0
2 0 1 0
2 0 1 0
2 0 1 0
2 0 1 0
2 0 1 0
2 0 1 0
2 0 1 0
2 0 1 0
2 0 1 0
2 0 1 0
2 0 1 0
2 0 1 0
2 0 1 0
2 0 1 0
2 0 1 0
0 0 1 0
0 0 1 1
0 0 1 1
0 0 1 1
0 0 1 1
0 0 1 1
0 0 1 1
0 0 1 1
0 0 0 1
0 0 0 1
0 0 0 1
0 0 0 1
0 0 0 1
0 0 0 1
0 0 0 1
0 0 0 1
0 0 0 1
0 0 0 1
0 0 0 1
0 0 0 1
0 0 0 1
0 0 0 1
0 0 0 1
0 0 0 1
0 0 0 1
0 0 0 1
0 0 0 1
0 0 0 1
0 0 0 1
0 0 0 1
0 0 0 1
0 0 0 1
0 0 0 1
0 0 0 0
0 0 0 0
0 0 0 0
0 0 0 0
0 0 0 0
0 0 0 0
0 0 0 0
0 0 0 0
0 0 0 0
0 0 0 0
0 0 0 0
0 0 0 0
0 0 0 0
0 0 0 0
0 0 0 0
0 0 1 0
0 0 1 0
0 0 1 0
0 0 1 0
0 0 1 0
0 0 1 0
0 0 1 0
4 0 1 0
4 0 2 0
4 0 2 0
4 0 2 0
4 0 2 0
4 0 2 0
4 0 2 0
4 0 2 0
4 0 2 0
4 0 2 0
4 0 2 0
4 0 2 0
4 0 2 0
4 0 2 0
4 0 2 0
4 0 2 0
4 0 2 0
4 0 2 0
4 0 2 0
4 0 2 0
4 0 2 0
4 0 2 0
4 0 2 0
4 0 2 0
4 0 2 0
4 0 1 0
4 0 1 0
4 0 1 0
4 0 1 0
4 0 1 0
4 0 1 0
4 0 1 0
0 0 1 0
0 0 0 0
0 0 0 0
0 0 0 0
0 0 0 0
0 0 0 0
0 0 0 0
0 0 0 0
0 0 0 0
0 0 0 0
0 0 0 0
0 0 0 0
0 0 0 0
0 0 0 0
0 0 0 0
0 0 0 0
0 0 0 0
0 0 0 0
0 0 0 0
0 0 0 0
0 0 0 0
0 0 0 0
0 0 0 0
0 0 1 0
0 0 1 0
0 0 1 0
0 0 1 0
0 0 1 0
0 0 1 0
0 0 1 0
0 0 2 0
0 0 2 0
0 0 2 0
0 0 2 0
0 0 2 0
0 0 2 0
0 0 2 0
0 0 2 0
0 0 2 0
0 0 2 0
0 0 2 0
0 0 2 0
0 0 2 0
0 0 2 0
0 0 2 0
0 0 2 0
0 0 2 0
0 0 2 0
0 0 2 0
0 0 2 0
0 0 2 0
0 0 2 0
0 0 2 0
0 0 2 0
0 0 2 0
0 0 1 0
0 0 1 0
0 0 1 0
0 0 1 0
0 0 1 0
0 0 1 0
0 0 1 0
0 0 0 0
0 0 0 0
0 0 0 0
0 0 0 0
0 0 0 0
0 0 1 0
4 0 1 0
5 1 1 0
5 1 1 0
5 1 1 0
5 1 1 0
5 1 1 0
5 1 1 0
5 1 1 0
5 1 1 0
5 1 1 0
5 1 1 0
5 1 1 0
5 1 1 0
5 1 1 0
5 1 1 0
5 1 1 0
5 1 1 0
5 1 1 0
5 1 1 0
5 1 1 0
5 1 1 0
5 1 1 0
5 1 1 0
5 1 1 0
5 1 1 0
5 1 1 0
5 1 1 0
5 2 1 0
5 2 1 0
5 2 1 0
5 2 1 0
5 2 0 0
2 2 0 0
0 1 0 0
0 1 0 0
0 1 1 0
0 1 1 0
0 1 1 0
0 1 1 0
0 1 1 0
0 1 1 0
0 1 1 0
0 1 1 0
0 1 1 0
0 1 1 0
0 1 1 0
0 1 1 0
0 1 1 0
0 1 1 0
0 1 1 0
0 1 1 0
0 1 1 0
0 1 1 0
0 1 1 0
0 1 1 0
2 1 1 0
2 1 1 0
2 1 1 0
2 1 1 0
2 0 1 0
2 0 1 0
2 0 1 0
2 0 3 0
2 0 3 0
2 0 3 0
2 0 3 0
2 0 3 0
2 0 2 0
2 0 2 0
2 0 2 0
2 0 2 0
2 0 2 0
2 0 2 0
2 0 2 0
2 0 2 0
2 0 2 0
2 0 2 0
2 0 2 0
2 0 2 0
2 0 2 0
2 0 2 0
2 0 2 0
2 0 2 0
2 0 2 0
2 0 2 0
2 0 2 0
2 0 2 0
0 0 2 0
0 0 2 0
0 0 2 0
0 0 2 0
0 0 2 0
0 0 2 0
0 0 2 0
0 0 0 0
0 0 0 0
0 0 0 0
0 0 0 0
0 0 0 0
0 0 0 0
0 0 1 0
0 0 1 0
0 0 1 0
0 0 1 0
0 0 1 0
0 0 1 0
0 0 1 0
0 0 1 0
0 0 1 0
0 0 1 0
0 0 1 0
0 0 1 0
0 0 1 0
0 0 1 0
0 0 1 0
0 0 1 0
0 0 1 0
0 0 1 0
0 0 1 0
0 0 1 0
0 0 1 0
0 0 1 0
0 0 1 0
0 0 1 0
0 0 1 0
0 0 1 0
0 0 1 0
0 0 1 0
0 0 1 0
0 0 1 0
0 0 1 0
0 0 1 0
0 0 0 0
0 0 0 0
0 0 0 0
0 0 0 0
0 0 0 0
0 0 0 0
0 0 0 0
0 0 0 0
0 0 0 0
0 0 0 0
0 0 0 0
0 0 0 0
0 0 0 0
2 0 1 0
2 0 1 0
2 0 1 0
2 0 1 0
2 0 1 0
2 0 1 0
2 0 1 0
2 0 1 0
2 0 1 0
2 0 1 0
2 0 1 0
2 0 1 0
2 0 1 0
2 0 1 0
2 0 1 0
2 0 1 0
2 0 1 0
2 0 1 0
2 0 1 0
2 0 1 0
2 0 1 0
2 0 1 0
2 0 1 0
2 0 1 0
2 0 1 0
2 0 1 0
2 0 1 0
2 0 1 0
2 0 1 0
2 0 1 0
2 0 1 0
2 0 1 0
0 0 0 0
0 0 0 0
0 0 0 0
0 0 0 0
0 0 0 0
0 0 0 0
0 0 0 0
0 0 0 0
0 0 0 0
0 0 0 0
0 0 0 0
0 0 0 0
0 0 0 0
0 0 0 0
0 0 0 0
0 0 0 0
0 0 0 0
0 0 0 0
0 0 0 0
0 0 0 0
0 0 0 0
2 0 0 0
2 0 0 0
2 0 0 0
2 0 0 0
2 0 0 0
2 0 0 0
2 0 0 0
2 0 0 0
2 0 0 0
2 0 0 0
2 0 0 0
2 0 0 0
2 0 0 0
2 0 0 0
2 0 0 0
2 0 0 0
2 0 0 0
2 0 0 0
2 0 0 0
2 0 0 0
2 0 0 0
2 0 0 0
2 0 0 0
2 0 0 0
2 0 0 0
2 0 0 0
2 0 0 0
2 0 0 0
2 0 0 0
2 0 0 0
4 0 0 0
4 1 0 0
2 1 0 0
2 1 0 0
2 1 0 0
2 1 0 0
2 1 0 0
2 1 0 0
2 1 0 0
2 1 0 0
2 1 0 0
2 1 0 0
2 1 0 0
2 1 1 0
2 1 1 0
2 1 1 0
2 1 1 0
2 1 1 0
2 1 1 0
2 1 1 0
2 1 1 0
2 1 1 0
2 1 1 0
2 1 1 0
2 1 1 0
2 1 1 0
2 1 1 0
2 1 1 0
2 1 1 0
2 1 1 0
2 1 1 0
2 1 1 0
0 1 1 0
0 0 1 0
0 0 1 0
0 0 1 0
0 0 1 0
0 0 1 0
0 0 1 0
0 0 1 0
0 0 1 0
0 0 1 0
0 0 1 0
0 0 1 0
0 0 1 0
0 0 1 0
0 0 1 0
0 0 1 0
0 0 1 0
0 0 1 0
0 0 1 0
0 0 1 0
0 0 1 0
0 0 1 0
0 0 1 0
0 0 1 0
0 0 1 0
0 0 1 0
0 0 1 0
0 0 1 0
0 0 1 0
0 0 1 0
0 0 1 0
0 0 1 0
0 0 1 0
0 0 1 0
0 0 1 0
0 0 1 0
0 0 1 0
0 0 1 0
0 0 1 0
0 0 1 0
0 0 2 0
0 0 2 0
0 0 2 0
0 0 2 0
0 0 2 0
0 0 1 0
0 0 1 0
0 0 1 0
0 0 1 0
0 0 1 0
0 0 1 0
0 0 1 0
0 0 1 0
0 0 1 0
0 0 1 0
0 0 1 0
0 0 1 0
0 0 1 1
0 0 1 1
0 0 1 1
0 0 1 1
0 0 1 1
0 0 1 1
0 0 1 1
0 0 1 1
0 0 1 1
0 0 1 1
0 0 1 1
0 0 1 1
0 0 1 1
0 0 1 1
0 0 1 1
0 0 0 1
0 0 0 1
0 0 0 1
0 0 0 1
0 0 0 1
0 0 0 1
0 0 0 1
0 0 0 1
0 0 0 1
0 0 0 1
0 0 1 2
0 0 1 2
0 0 1 2
0 0 1 2
0 0 2 2
2 0 2 2
2 0 2 2
2 0 2 1
2 0 3 1
2 0 3 1
2 0 3 1
2 0 3 1
2 0 3 1
2 0 3 1
2 0 3 1
2 0 3 1
2 0 3 1
2 0 3 1
2 0 3 1
2 0 3 1
2 0 3 1
2 0 3 1
2 0 3 1
2 0 3 1
2 0 3 1
2 0 3 1
2 0 3 1
2 0 3 1
2 0 3 1
2 0 3 1
2 0 3 1
2 0 3 1
2 0 2 0
2 0 2 0
2 0 2 0
2 0 2 0
2 0 1 0
0 0 2 0
2 0 2 0
2 0 2 0
2 0 1 0
2 0 1 0
2 0 1 1
2 0 1 1
2 0 1 1
2 0 1 1
2 0 1 1
2 0 1 1
2 0 1 1
2 0 1 1
2 0 1 1
2 0 1 1
2 0 1 1
2 0 1 1
2 0 1 1
2 0 1 1
2 0 1 1
2 0 1 1
2 0 1 1
2 0 1 1
2 0 1 1
2 0 1 1
2 0 1 1
2 0 1 1
2 0 1 1
2 0 1 1
2 0 1 1
2 0 1 1
2 0 1 1
2 0 0 1
0 0 0 1
0 1 0 1
2 1 0 1
2 1 0 1
2 1 0 1
2 1 0 1
2 1 0 1
4 1 0 1
4 1 0 1
4 1 0 1
4 1 0 1
4 1 0 1
4 1 1 1
4 1 1 1
4 1 1 1
4 1 2 1
4 1 2 1
4 1 2 1
4 1 2 1
4 1 2 1
4 1 2 1
4 1 2 1
4 1 2 1
4 1 2 1
4 1 2 1
4 1 2 1
4 1 2 1
4 2 2 1
4 2 2 1
4 2 2 1
4 2 2 1
4 2 2 1
4 2 2 1
4 1 2 1
2 1 2 1
2 1 2 1
2 1 2 0
2 1 2 0
2 1 2 0
0 1 2 0
0 1 2 0
0 1 2 0
0 1 2 0
0 1 2 0
0 1 1 0
0 1 1 0
0 1 1 0
0 1 0 0
0 1 0 0
0 1 0 0
0 1 0 0
0 1 1 0
0 1 1 0
0 1 1 0
0 1 1 0
0 1 1 0
0 1 1 0
0 1 1 0
0 1 1 0
0 0 1 0
0 0 1 0
0 0 1 0
0 0 1 0
0 0 1 0
0 0 1 0
0 0 1 0
0 0 1 0
0 0 1 0
0 0 1 0
0 0 1 0
0 0 1 0
0 0 1 0
0 0 1 0
0 0 1 0
0 0 1 0
0 0 1 0
0 0 1 0
0 0 1 0
0 0 1 0
0 0 1 0
0 0 1 0
0 0 1 0
0 0 1 0
0 0 0 0
0 0 0 0
0 0 0 0
0 0 0 0
0 0 0 1
0 0 0 1
0 0 0 1
2 0 0 1
2 0 0 1
2 0 0 1
2 0 0 1
2 0 0 1
2 0 0 1
2 0 0 1
2 0 0 1
2 0 0 1
2 0 0 1
2 0 0 1
2 0 0 1
2 0 0 1
2 0 0 1
2 0 0 1
2 0 0 1
2 0 0 1
2 0 0 1
2 0 0 1
2 0 0 1
2 0 0 1
2 0 0 1
2 0 0 1
2 0 0 1
2 0 0 1
2 0 0 1
2 0 0 1
2 0 0 1
2 0 0 1
2 0 0 0
2 0 0 0
2 0 0 0
0 0 0 0
0 0 0 0
0 0 0 0
0 0 0 0
0 0 0 0
0 0 0 0
0 0 0 0
0 0 0 0
0 0 0 0
0 0 0 0
0 0 0 0
0 0 0 0
0 0 0 0
0 0 0 0
0 0 1 0
0 0 1 0
0 0 1 0
0 0 1 0
0 0 1 0
0 0 1 0
0 0 1 0
0 0 1 0
0 0 1 0
0 0 1 0
0 0 1 0
0 0 1 0
0 0 1 0
0 0 1 0
0 0 1 0
0 0 1 0
0 0 1 0
0 0 1 0
0 0 1 0
0 0 1 0
0 0 1 0
0 0 1 0
0 0 1 0
0 0 1 0
0 0 1 0
0 0 1 0
0 0 1 0
0 0 1 0
0 0 1 0
0 0 1 0
0 0 1 0
0 0 1 0
0 0 0 0
0 0 0 0
0 0 0 0
0 0 0 0
0 0 0 0
0 0 0 0
0 0 0 0
0 0 0 0
0 0 0 0
0 0 1 0
0 0 1 0
0 0 1 0
0 0 1 0
0 0 1 0
0 0 1 0
0 0 1 0
0 0 1 0
0 0 1 0
0 0 1 0
0 0 1 0
0 0 1 0
0 0 1 0
0 0 1 0
0 0 1 0
0 0 1 0
0 0 1 0
0 0 1 0
0 0 1 0
0 0 1 0
0 0 1 0
0 0 1 0
0 0 1 0
0 0 1 0
0 0 1 0
0 0 1 0
0 0 1 0
0 0 1 0
0 0 1 0
0 0 1 0
0 0 1 0
0 0 1 0
0 0 0 0
0 0 0 0
2 0 0 0
2 0 0 0
2 0 0 0
2 0 0 0
2 0 0 0
2 0 0 0
2 0 0 0
2 0 0 0
2 0 0 0
2 0 0 0
2 0 0 0
2 0 0 0
2 0 0 0
2 0 0 0
2 0 0 0
2 0 0 0
2 0 0 0
2 0 0 0
2 0 0 0
2 0 0 0
2 0 0 0
2 0 0 0
2 0 0 0
2 0 0 0
2 0 0 0
2 0 0 0
2 0 0 0
2 0 0 0
2 0 0 0
2 0 0 0
2 0 0 0
2 0 0 0
0 0 0 0
0 0 0 0
0 0 0 0
0 0 0 0
0 0 0 0
0 0 0 0
0 0 0 0
0 0 0 0
0 0 0 0
0 0 0 0
0 0 0 0
0 0 0 0
0 0 0 0
0 0 0 0
0 0 0 0
0 0 0 0
0 0 0 0
0 0 1 0
0 0 1 0
0 0 1 0
0 0 1 0
0 0 1 0
0 0 1 0
0 0 1 0
0 0 1 0
0 0 1 0
0 0 1 0
0 0 1 0
0 0 1 0
0 0 1 0
0 0 1 0
0 0 1 0
0 0 2 0
0 0 2 0
0 0 2 0
0 0 2 0
0 0 2 0
0 0 2 0
0 0 2 0
0 0 2 0
0 0 2 0
0 0 2 0
0 0 2 0
0 0 2 0
0 0 2 0
0 0 2 0
0 0 2 0
0 0 2 0
0 0 2 0
0 0 1 0
0 0 1 0
0 0 1 0
0 0 1 0
0 0 1 0
0 0 1 0
0 0 1 0
0 0 1 0
0 0 1 0
0 0 1 0
0 0 1 0
0 0 1 0
0 0 1 0
0 0 1 0
0 0 1 0
0 0 0 0
0 0 0 0
0 0 0 0
0 0 0 0
0 0 0 0
0 0 0 0
0 0 0 0
0 0 0 0
0 0 0 0
0 0 0 0
0 0 0 0
0 0 0 0
0 0 0 0
0 0 0 0
0 0 0 0
0 0 0 0
0 0 0 0
0 0 0 0
0 0 0 0
0 0 0 0
0 0 0 0
0 0 0 0
0 0 0 0
0 0 0 0
0 0 0 0
0 0 0 0
0 0 0 0
0 0 0 0
0 0 0 0
0 0 0 0
0 0 0 0
0 0 0 0
0 0 0 0
0 0 1 0
0 0 1 0
0 0 1 0
0 0 1 0
0 0 1 0
0 0 1 0
0 0 1 0
0 0 1 0
0 0 1 0
0 0 1 0
0 0 1 0
0 0 1 0
0 0 1 0
0 0 1 0
0 0 1 0
0 0 1 0
0 0 1 0
0 0 1 0
0 0 1 0
0 0 1 0
0 0 1 0
0 0 1 0
0 0 1 0
0 0 1 0
0 0 1 0
0 0 1 0
0 0 1 0
0 0 1 0
0 0 1 0
0 0 1 0
0 0 1 0
0 0 1 0
0 0 0 0
0 0 0 0
0 0 0 0
0 0 0 0
0 0 0 0
0 0 0 0
0 0 0 0
0 0 0 0
0 0 0 0
0 0 0 0
0 0 0 0
0 0 0 0
0 0 0 0
0 0 0 0
0 0 0 0
0 0 0 0
0 0 0 0
0 0 0 0
0 0 0 0
0 0 0 0
0 0 0 0
0 0 0 0
0 0 0 0
0 0 0 0
0 0 0 0
0 0 0 0
0 0 0 0
0 0 0 0
0 0 0 0
0 0 0 0
0 0 0 0
0 0 0 0
0 0 0 0
0 0 0 0
0 0 0 0
0 0 0 0
0 0 0 0
0 0 0 0
0 0 0 0
0 0 0 0
0 0 1 0
0 0 1 0
0 0 1 0
0 0 1 0
0 0 1 0
0 0 1 0
0 0 1 0
0 0 1 0
0 0 1 0
0 0 1 0
0 0 1 0
0 0 1 0
0 0 1 0
0 0 1 0
0 0 1 0
0 0 1 0
0 0 1 0
0 0 1 0
0 0 1 0
0 0 1 0
0 0 1 0
0 0 1 0
0 0 1 0
0 0 1 0
0 0 1 0
0 0 1 0
0 0 1 0
0 0 1 0
0 1 1 0
0 1 1 0
0 1 1 0
0 1 1 0
0 1 0 0
0 1 0 0
0 1 0 0
0 1 0 0
0 1 0 0
0 1 0 0
0 1 0 0
0 1 0 0
0 1 0 0
0 1 0 0
0 1 0 0
0 1 0 0
0 1 0 0
0 1 0 0
0 1 0 0
0 1 0 0
0 1 0 0
0 1 0 0
0 1 0 0
0 1 0 0
0 1 0 0
0 1 0 0
0 1 0 0
0 1 0 0
0 1 0 0
0 1 0 0
0 1 0 0
0 1 0 0
0 0 0 0
0 0 0 0
0 0 0 0
0 0 0 0
0 0 0 0
0 0 0 0
0 0 1 0
2 0 1 0
2 0 1 0
4 0 1 0
4 0 1 0
4 0 1 0
4 0 1 0
5 0 2 0
5 0 2 0
5 0 2 0
5 0 2 0
5 0 2 0
5 0 2 0
5 0 2 0
5 0 2 0
5 0 2 0
5 0 2 0
5 0 2 0
5 0 3 0
5 0 3 0
5 0 4 0
5 0 4 0
5 0 4 0
5 0 4 0
5 0 4 0
5 0 4 0
5 0 4 0
5 0 4 0
5 0 4 0
5 0 4 0
5 0 4 0
5 0 4 0
5 0 3 0
4 0 3 0
4 0 3 0
2 0 3 0
2 0 3 0
2 0 3 0
2 0 3 0
0 0 2 0
0 0 2 0
0 0 2 0
0 0 2 0
0 0 2 0
0 0 2 0
0 0 2 0
0 0 2 0
0 0 2 0
0 0 2 0
0 1 2 0
0 1 1 0
2 1 1 0
2 1 0 0
2 1 0 0
2 1 0 0
2 1 0 0
2 1 0 0
2 1 0 0
2 1 0 0
2 1 0 0
2 1 0 0
2 1 0 0
2 1 0 0
2 1 0 0
2 1 0 0
2 1 0 0
2 1 0 0
2 1 0 0
2 1 0 0
2 1 0 0
2 1 0 0
2 1 1 0
2 1 2 0
2 1 2 0
2 1 2 0
2 1 2 0
2 1 2 0
2 1 2 0
4 1 2 0
4 1 2 0
4 1 2 0
4 0 2 0
4 0 2 0
2 0 2 0
2 0 2 0
2 0 2 0
2 0 2 0
2 0 2 0
2 0 2 0
2 0 2 0
2 0 2 0
2 0 2 0
2 0 2 0
2 0 2 0
2 0 2 0
2 0 2 0
2 0 2 0
2 0 2 0
2 0 2 0
2 0 2 0
2 0 2 0
2 0 2 0
2 0 2 0
2 0 1 0
2 0 0 0
2 0 0 0
2 0 0 0
2 0 0 0
2 0 0 0
2 0 0 0
0 0 0 0
0 0 0 0
0 0 0 0
0 0 0 0
0 0 0 0
0 0 0 0
0 0 0 0
0 0 0 0
0 0 0 0
0 0 0 0
0 0 0 0
0 0 0 0
0 0 0 0
0 0 0 0
2 0 0 0
2 0 0 0
2 0 0 0
2 0 0 0
2 0 0 0
2 0 0 0
2 0 0 0
2 0 0 0
2 0 0 0
2 0 0 0
2 0 0 0
2 0 0 0
2 0 0 0
2 0 0 0
2 0 0 0
2 0 0 0
2 0 0 0
2 0 0 0
2 0 0 0
2 0 0 0
2 0 0 0
2 0 0 0
2 0 0 0
2 0 0 0
2 0 0 0
2 0 0 0
2 0 0 0
2 0 0 0
2 0 0 0
2 0 0 0
2 0 0 0
2 0 0 0
0 0 0 0
0 0 0 0
0 0 0 0
0 0 0 0
0 0 0 0
0 0 0 0
0 0 0 0
0 0 0 0
0 0 0 0
0 0 0 0
0 0 0 0
0 0 0 0
0 0 0 0
0 0 0 0
0 0 0 0
0 0 0 0
0 0 0 0
0 0 0 0
0 0 0 0
0 0 0 0
0 0 0 0
0 0 0 0
0 0 0 0
0 0 0 0
0 0 0 0
0 0 0 0
0 0 0 0
0 0 0 0
0 0 0 0
0 0 0 0
0 0 0 0
0 0 0 0
0 0 0 0
0 0 0 0
0 0 0 0
0 0 0 0
0 0 0 0
0 0 0 0
0 0 0 0
0 0 0 0
0 0 0 0
0 0 0 0
0 0 0 0
0 0 0 0
0 0 0 0
0 0 0 0
0 0 0 0
0 0 0 0
0 0 0 0
0 0 0 0
0 0 1 0
0 0 1 0
0 0 1 0
0 0 1 0
0 0 1 0
0 0 1 0
0 0 1 0
0 0 1 0
0 0 1 0
0 0 1 0
0 0 1 0
0 0 1 0
0 0 1 0
0 0 1 0
0 0 1 0
0 0 1 0
0 0 1 0
0 0 1 0
0 0 1 0
0 0 1 0
0 0 1 0
0 0 1 0
0 0 1 0
0 0 1 0
0 0 1 0
0 0 1 0
2 0 1 0
2 0 1 0
2 0 1 0
2 0 1 0
2 0 1 0
2 0 1 0
2 0 0 0
2 0 0 0
2 0 0 0
2 0 0 0
2 0 0 0
2 0 0 0
2 0 0 0
2 0 0 0
2 0 0 0
2 0 0 0
4 0 0 0
4 0 0 0
4 0 0 0
4 0 0 0
4 0 0 0
4 0 0 0
4 0 0 0
4 0 0 0
4 0 0 0
4 0 0 0
4 0 0 0
4 0 0 0
4 0 0 0
4 0 0 0
4 0 0 0
4 0 0 0
2 0 0 0
2 0 0 0
2 0 0 0
2 0 0 0
2 0 0 0
2 0 0 0
2 0 0 0
2 0 0 0
2 0 0 0
2 0 0 0
2 0 0 0
2 0 0 1
2 0 0 1
2 0 0 1
2 0 0 1
2 0 0 2
0 0 0 2
0 0 0 2
0 0 0 2
0 0 0 2
0 0 0 2
0 0 0 2
0 0 0 2
0 0 0 2
0 0 0 2
0 0 0 2
0 0 0 2
0 0 0 2
0 0 0 2
0 0 0 2
0 0 0 2
0 0 0 2
0 0 0 2
0 0 0 2
0 0 0 2
0 0 0 3
0 0 0 3
0 0 0 3
0 0 0 3
0 0 0 3
0 0 0 3
0 0 0 3
0 0 0 3
0 0 0 2
0 0 0 2
0 0 0 2
0 0 0 2
0 0 0 1
0 0 0 1
0 0 0 1
0 0 0 1
0 0 0 1
0 0 0 1
0 0 0 1
0 0 0 1
0 0 0 1
0 0 0 1
0 0 0 1
0 0 0 1
0 0 0 1
0 0 0 1
0 0 0 1
0 0 0 1
0 0 0 1
0 0 0 1
0 0 0 1
0 0 0 1
0 0 0 0
0 0 0 0
0 0 0 0
0 0 0 0
0 0 0 0
0 0 0 0
0 0 0 0
0 0 0 0
0 0 0 0
0 0 0 0
0 0 0 0
0 0 0 0
0 0 0 0
0 0 0 0
0 0 0 0
0 0 0 0
0 0 0 0
0 0 0 0
0 0 0 0
0 0 0 0
0 0 0 0
0 0 0 0
0 0 0 0
0 0 0 0
0 0 0 0
0 0 0 0
0 0 0 0
0 0 0 0
0 0 0 0
0 0 0 0
0 0 0 0
0 0 0 0
0 0 0 0
0 0 0 0
0 0 0 0
0 0 0 0
0 0 0 0
0 0 0 0
0 0 0 0
0 0 0 0
0 0 0 1
0 0 0 1
0 0 0 1
0 0 0 1
0 0 0 1
0 0 0 1
0 0 0 1
0 0 0 1
0 0 0 1
0 0 0 1
0 0 0 1
0 0 0 1
0 0 0 1
0 0 0 1
0 0 0 1
0 0 0 1
0 0 0 1
0 0 0 1
0 0 0 1
0 0 0 1
0 0 0 1
0 0 0 1
0 0 0 1
0 0 0 1
0 0 0 1
0 0 0 1
0 0 0 1
0 0 0 1
0 0 0 1
0 0 0 1
0 0 0 1
0 0 0 1
0 0 0 0
0 0 0 0
0 0 0 0
0 0 0 0
0 0 0 0
0 0 0 1
0 0 0 2
0 0 0 2
0 0 0 2
0 0 0 2
0 0 0 2
0 0 0 2
0 0 0 2
0 0 0 2
0 0 0 2
0 0 0 2
0 0 0 2
0 0 0 3
0 0 0 3
0 0 0 3
0 0 0 3
0 0 0 3
0 0 0 3
0 0 0 3
0 0 0 3
0 0 0 3
0 0 0 3
0 0 0 3
0 0 0 3
0 0 0 3
0 0 0 3
0 0 0 3
0 0 0 3
0 0 0 3
0 0 0 3
0 0 0 3
0 0 0 3
0 0 0 2
0 0 0 1
0 0 1 1
0 0 1 1
0 0 1 1
0 0 1 1
0 0 1 1
0 0 1 1
0 0 1 1
0 0 1 1
0 0 1 1
0 0 1 1
0 0 1 0
0 0 1 0
0 0 1 0
0 0 1 0
0 0 1 0
0 0 1 0
0 0 1 0
0 0 1 0
0 0 1 0
0 0 1 0
0 0 1 0
0 0 1 0
0 0 1 0
0 0 1 0
0 0 1 0
0 0 1 0
0 0 1 0
0 0 1 0
0 0 1 0
0 0 1 0
0 0 1 0
0 0 1 0
0 0 0 0
0 0 0 0
0 0 0 0
0 0 0 0
0 0 0 0
0 0 0 0
0 0 0 0
0 0 0 0
0 0 0 0
0 0 0 0
0 0 0 0
0 0 0 0
0 0 0 0
0 0 0 0
0 0 0 0
0 0 0 0
0 0 0 0
0 0 1 0
0 0 1 0
0 0 1 0
0 0 1 0
0 0 1 0
0 0 1 0
0 0 1 0
0 0 1 0
0 0 1 0
0 0 1 0
0 0 1 0
0 0 1 0
0 0 1 0
0 0 1 0
0 0 1 0
0 0 1 0
0 0 1 0
0 0 1 0
0 0 1 0
0 0 1 0
0 0 1 0
0 0 1 0
0 0 1 0
2 0 1 0
2 0 2 0
2 0 2 1
2 0 2 1
2 0 2 1
2 0 2 1
2 0 2 1
2 0 2 1
2 0 2 1
2 0 1 1
2 0 1 1
2 0 1 1
2 0 1 1
2 0 1 1
2 0 1 1
2 0 1 1
2 0 1 1
2 0 1 1
2 0 1 1
2 0 1 1
2 0 2 1
2 0 2 1
2 0 2 1
2 0 2 1
2 0 2 1
2 0 2 1
2 0 2 1
2 0 2 1
2 0 2 1
2 0 2 1
2 0 2 1
2 0 2 1
0 0 2 2
0 0 1 2
0 0 1 1
0 0 1 1
0 0 1 1
0 0 1 1
0 0 1 1
0 0 1 1
0 0 1 1
0 0 1 1
0 0 1 1
0 0 1 1
0 0 1 1
0 0 1 1
0 0 1 1
0 0 1 1
0 0 1 1
0 0 1 1
0 0 1 1
0 0 1 1
0 0 0 1
0 0 0 1
0 0 0 1
0 0 0 1
0 0 0 1
0 0 0 1
0 0 0 1
0 0 0 1
0 0 0 1
0 0 0 1
0 0 0 1
0 0 0 1
0 0 0 0
0 0 0 0
0 0 0 1
0 0 0 1
0 0 0 1
0 0 0 1
0 0 0 1
0 0 0 1
0 0 0 1
0 0 0 1
0 0 0 1
0 0 0 1
0 0 0 1
0 0 0 1
0 0 0 1
0 0 0 1
0 0 0 1
0 0 0 1
0 0 0 1
0 0 0 1
0 0 0 1
0 0 0 1
0 0 0 1
0 0 0 1
0 0 0 1
0 0 0 1
0 0 0 1
0 0 0 1
0 0 0 1
0 0 0 1
0 0 1 1
0 0 1 1
0 0 1 1
0 0 1 1
0 0 1 0
0 0 1 0
0 0 1 0
0 0 1 0
0 0 1 0
0 0 1 0
0 0 1 0
0 0 1 0
0 0 1 0
0 0 1 0
0 0 1 0
0 0 1 0
0 0 1 0
0 0 1 0
0 0 1 0
0 0 1 0
0 0 1 0
0 0 1 0
0 0 1 0
0 0 1 0
0 0 1 0
0 0 2 0
0 0 2 0
0 0 2 0
0 0 2 0
0 0 2 0
0 0 2 0
0 0 2 0
2 0 1 0
2 0 1 0
2 0 1 0
2 0 1 0
2 0 1 0
2 0 1 0
2 0 1 0
2 0 1 0
2 0 1 0
2 0 1 0
2 0 1 0
2 0 1 0
2 0 1 0
2 0 1 0
2 0 1 0
2 0 1 0
2 0 1 0
2 0 1 0
2 0 1 0
2 0 1 0
2 0 1 0
2 0 1 0
2 0 1 0
2 0 1 0
2 0 1 0
2 0 0 0
2 0 0 0
2 0 0 0
2 0 0 0
2 0 0 0
2 0 0 0
2 0 0 0
0 0 0 0
0 0 0 0
0 0 0 0
0 0 0 0
0 0 0 0
0 0 0 0
0 0 0 0
0 0 0 0
0 0 0 0
0 0 0 0
0 0 0 0
0 0 0 1
0 0 0 1
0 0 0 1
0 0 0 1
0 0 0 1
0 0 0 1
0 0 0 1
0 0 0 1
0 0 0 1
0 0 0 1
0 0 0 1
0 0 0 1
0 0 0 1
0 0 0 1
0 0 0 1
0 0 0 1
0 0 0 1
0 0 0 1
0 0 0 1
0 0 0 1
0 0 0 1
0 0 0 1
0 0 0 1
0 0 0 1
0 0 0 1
0 0 0 1
0 0 0 1
0 0 0 1
0 0 0 1
0 0 0 1
0 0 0 1
0 0 0 1
0 0 0 0
0 0 0 0
0 0 0 0
0 0 0 0
0 0 0 0
0 1 0 0
0 1 0 0
0 1 0 0
0 1 0 0
0 1 0 0
0 1 0 0
0 1 0 0
0 1 0 0
0 1 0 0
0 1 0 0
0 1 0 0
0 1 0 0
0 1 0 0
0 1 0 0
0 1 0 0
0 1 0 0
0 1 0 0
0 1 0 0
0 1 0 0
0 1 0 0
0 1 0 0
0 1 0 0
0 1 0 0
0 1 0 0
0 1 0 0
0 1 0 0
0 1 0 0
0 1 0 0
0 1 0 0
0 1 0 0
0 1 0 0
0 2 0 0
0 1 0 0
0 1 0 0
0 1 0 0
0 1 0 0
0 1 0 0
0 1 0 0
0 1 0 0
0 1 0 0
0 1 0 0
0 1 0 0
0 1 0 0
0 1 0 0
0 1 0 0
0 1 0 0
0 1 0 0
0 1 0 0
0 1 0 0
0 1 0 0
0 1 0 0
0 1 0 0
0 2 0 0
0 2 0 0
0 2 0 0
0 2 0 0
0 2 0 0
0 2 0 0
0 2 0 0
0 2 0 0
0 2 0 0
0 2 0 0
0 2 0 0
0 1 0 0
0 1 0 0
0 1 0 0
0 1 0 0
0 1 0 0
0 1 0 0
0 1 0 0
0 1 0 0
0 1 0 0
0 1 0 0
0 1 0 0
0 1 0 0
0 1 0 0
0 1 0 0
0 1 0 0
0 1 0 0
0 1 0 0
0 1 0 0
0 1 0 0
0 1 0 0
0 1 0 0
0 0 0 0
0 0 0 0
0 0 0 0
0 0 0 0
0 0 0 1
0 0 0 1
0 0 0 1
0 0 0 1
0 0 0 1
0 0 0 1
0 0 1 1
0 0 1 1
0 0 1 1
0 0 1 1
0 0 1 1
0 0 2 1
0 0 2 1
0 0 2 1
0 0 2 1
0 0 2 1
0 0 2 1
0 0 2 1
0 0 2 1
0 0 2 1
0 0 2 1
0 0 2 1
0 0 2 1
0 0 2 1
0 0 2 1
0 0 2 1
0 0 2 1
0 0 2 1
0 0 2 1
0 0 2 1
0 0 2 1
0 0 2 1
0 0 2 0
0 0 3 0
0 0 3 0
0 0 3 0
0 0 3 0
0 0 3 0
0 0 2 0
0 1 2 0
0 1 2 0
0 1 2 0
0 1 2 0
0 1 1 0
0 1 1 0
0 1 1 0
0 1 1 0
0 1 1 0
0 1 1 0
0 1 1 0
0 1 1 0
0 1 1 0
0 1 1 0
0 1 1 0
0 1 1 0
0 1 1 0
0 1 1 0
0 1 1 0
0 1 1 0
0 1 1 0
0 1 1 0
0 1 1 1
0 1 1 1
0 1 1 1
0 1 1 1
0 1 0 1
0 1 0 1
0 1 0 1
0 1 0 1
0 1 0 1
0 1 0 1
0 0 0 1
0 0 0 1
0 0 0 1
0 0 0 1
0 0 0 1
0 0 0 1
0 0 0 1
0 0 0 1
0 0 0 1
0 0 0 1
0 0 0 1
0 0 0 1
0 0 0 1
0 0 0 1
0 0 0 1
0 0 0 1
0 0 0 1
0 0 0 1
0 0 0 1
0 0 0 1
0 0 1 1
0 0 1 1
0 0 1 0
0 0 1 1
0 0 1 1
0 0 1 1
0 0 1 1
0 0 1 1
0 0 1 1
0 0 1 1
0 0 1 1
0 0 1 1
0 0 1 1
0 0 1 1
0 0 1 1
0 0 1 1
0 0 1 1
0 0 1 1
0 0 1 1
0 0 1 1
0 0 1 1
2 0 1 1
2 0 1 1
2 0 1 1
2 0 2 1
2 0 2 1
2 0 2 1
2 0 2 1
2 0 2 1
2 0 2 1
2 0 2 1
2 0 2 1
2 0 1 1
2 0 1 1
2 0 1 1
2 0 1 0
2 0 1 0
2 0 1 0
2 0 1 0
2 0 1 0
2 0 1 0
2 0 1 0
2 0 1 0
2 0 1 0
2 0 1 0
2 0 1 0
2 0 2 0
2 0 2 0
2 0 2 0
2 0 2 1
2 0 2 1
2 0 2 1
2 0 2 1
0 0 2 1
0 0 2 1
0 0 2 1
0 0 1 1
0 0 1 1
0 0 1 1
0 0 1 1
0 0 1 1
0 0 1 1
0 0 1 1
0 0 1 1
0 0 1 1
0 0 1 1
0 0 1 1
0 0 1 1
0 0 1 1
0 0 1 1
0 0 1 1
0 0 1 1
0 0 1 1
0 0 1 1
0 0 1 1
0 0 1 1
0 0 1 1
0 0 1 1
0 0 0 1
0 0 0 1
0 0 0 1
0 0 0 0
0 0 0 0
0 0 0 0
0 0 0 1
0 0 0 1
0 0 0 1
0 0 0 1
0 0 0 1
0 0 0 1
0 0 1 1
0 0 1 1
0 0 1 1
0 0 1 1
0 0 1 1
0 0 1 1
0 0 1 1
0 0 1 1
0 0 1 1
0 0 1 1
0 0 1 1
0 0 1 1
0 0 1 1
0 1 1 1
0 1 1 1
0 1 1 1
0 1 1 1
0 1 1 1
0 1 1 1
0 1 1 1
0 1 2 1
0 1 2 1
0 1 2 1
0 1 2 1
0 1 2 1
0 1 2 1
0 1 2 0
0 1 2 0
0 1 2 0
0 1 2 0
0 1 2 0
0 1 2 0
0 1 1 0
0 1 1 0
0 1 1 0
0 1 1 0
0 1 1 0
0 1 1 0
0 1 1 0
0 1 1 0
0 1 1 0
0 1 1 0
0 1 1 0
0 1 1 0
0 1 1 0
0 0 1 0
0 0 1 0
0 0 1 0
0 0 1 0
0 0 1 0
0 0 1 0
2 0 1 0
2 0 0 0
2 0 0 0
2 0 0 0
2 0 0 0
2 0 0 0
2 0 0 0
2 0 0 0
2 0 0 0
2 0 0 0
2 0 0 0
2 0 0 0
2 0 1 0
2 0 1 0
2 0 1 0
2 0 1 0
2 0 1 0
2 0 1 0
2 0 1 0
2 0 1 0
2 0 1 0
2 0 1 0
2 0 1 0
2 0 1 0
2 0 1 0
2 0 1 0
2 0 1 0
2 0 1 0
2 0 1 0
2 0 1 0
2 0 1 0
2 0 1 0
0 0 1 0
0 0 1 0
0 0 1 0
0 0 1 0
0 0 1 0
0 0 2 0
0 0 2 0
0 0 2 0
2 0 2 0
2 0 2 0
2 0 2 0
2 0 2 0
4 0 1 0
4 0 1 0
4 0 1 0
4 0 1 0
4 0 1 0
4 0 1 0
4 0 1 0
4 0 1 0
4 0 1 0
4 0 1 0
4 0 1 0
4 0 1 0
4 0 1 0
4 0 1 0
4 0 1 0
4 0 1 0
4 0 1 0
4 0 1 0
4 0 1 0
4 0 1 0
4 0 1 0
4 0 1 0
4 0 1 0
4 0 1 0
4 0 1 0
4 0 0 0
4 0 0 0
4 0 0 0
2 0 0 0
2 0 0 0
2 0 0 0
2 0 1 0
0 0 1 0
0 0 1 0
0 0 1 0
0 0 1 0
0 0 1 0
0 0 1 0
0 0 1 0
0 0 1 0
0 0 1 0
0 0 1 0
0 0 1 0
0 0 1 0
0 0 1 0
0 0 1 0
0 0 1 0
0 0 1 0
0 0 1 0
0 0 1 0
0 0 1 0
0 0 1 0
0 0 1 0
0 0 1 0
0 0 1 0
0 0 1 0
0 0 1 0
0 0 1 0
0 0 1 0
0 0 2 0
0 0 2 0
0 0 2 0
0 0 2 0
0 0 1 0
0 0 1 0
0 0 1 0
0 0 1 0
0 0 1 0
0 0 1 0
0 0 1 0
0 0 1 0
0 0 1 0
0 0 1 0
0 0 1 0
0 0 1 0
0 0 1 0
0 0 1 0
0 0 1 0
0 0 1 0
0 0 1 0
0 0 1 0
0 0 1 0
0 0 2 0
0 0 2 0
0 0 2 0
0 0 2 0
0 0 2 0
0 0 2 0
0 0 2 0
0 0 2 0
0 0 2 0
0 0 1 0
0 0 1 0
0 0 1 0
0 0 1 0
0 0 1 0
0 0 2 0
0 0 2 0
0 0 2 0
0 0 2 0
0 0 2 0
0 0 2 0
0 0 2 0
0 0 2 0
0 0 2 0
0 0 2 0
0 0 2 0
0 0 2 0
0 0 2 0
0 0 2 0
0 0 2 0
0 0 2 0
0 0 2 0
0 0 2 0
0 0 1 0
0 0 1 0
0 0 1 0
0 0 1 0
0 0 1 0
0 0 1 0
0 0 1 0
0 0 1 0
0 0 1 0
0 0 1 0
0 0 1 0
0 0 1 0
0 0 1 0
0 0 1 0
0 0 0 0
0 0 0 0
0 0 0 0
0 0 0 0
0 0 0 0
0 0 0 0
0 0 0 0
0 0 0 0
0 0 0 0
0 0 0 0
0 0 0 0
0 0 0 0
0 0 0 0
0 0 0 0
0 0 0 0
0 0 0 0
0 0 0 0
0 0 0 0
0 0 0 0
0 0 0 0
0 0 0 0
0 0 0 0
0 0 0 0
0 0 0 0
0 0 0 0
0 0 0 0
0 0 0 0
0 0 0 0
0 0 0 0
0 0 2 0
0 0 2 0
0 0 2 0
0 0 2 0
0 0 2 0
0 0 2 0
0 0 2 0
0 0 2 0
0 0 2 0
0 0 2 0
0 0 2 0
0 0 2 0
0 0 2 0
0 0 2 0
0 0 2 0
0 0 2 0
0 0 2 0
0 0 2 0
0 0 2 0
0 0 2 0
0 0 2 0
0 0 2 0
0 0 2 0
0 0 2 0
0 0 2 0
0 0 2 0
0 0 2 0
0 0 2 0
0 0 2 0
0 0 2 0
0 0 2 0
0 0 2 0
0 0 0 0
0 0 0 0
2 0 0 0
2 0 0 0
2 0 0 0
2 0 0 0
2 0 0 0
2 0 0 0
2 0 0 0
2 0 0 0
2 0 0 0
2 0 0 0
2 0 0 0
2 0 0 0
2 0 0 0
2 0 0 0
2 0 0 0
2 0 0 0
2 0 0 0
2 0 0 0
2 0 0 0
2 0 0 0
2 0 0 0
2 0 0 0
2 0 0 0
2 0 0 0
2 0 0 0
2 0 0 0
2 0 0 0
2 0 0 0
2 0 0 0
2 0 0 0
2 0 0 0
2 0 0 0
0 0 0 0
0 0 0 0
0 0 0 0
0 0 0 0
0 0 0 0
0 0 0 0
0 0 0 0
0 0 0 0
0 0 1 0
0 0 1 0
0 0 1 0
0 0 1 0
0 0 1 0
0 0 1 0
0 0 1 0
0 0 1 0
0 0 1 0
0 0 1 0
0 0 1 0
0 0 1 0
0 0 1 0
0 0 1 0
0 0 1 0
0 0 1 0
0 0 1 0
0 0 1 0
0 0 1 0
0 0 1 0
0 0 1 0
0 0 1 0
0 0 1 0
0 0 1 0
0 0 1 0
0 0 1 0
0 0 1 0
0 0 1 0
0 0 1 0
0 0 1 0
0 0 1 0
0 0 1 0
0 0 0 0
0 0 0 0
0 0 0 0
0 0 0 0
0 0 0 0
0 0 0 0
0 0 0 0
0 0 0 0
0 0 0 0
0 0 0 0
0 0 0 0
0 0 0 0
0 0 0 0
0 0 0 0
0 0 0 0
0 0 0 0
0 0 0 0
0 0 0 0
0 0 0 0
0 0 0 0
0 0 0 0
0 0 0 0
0 0 0 0
0 0 0 0
0 0 0 0
0 0 0 0
0 0 0 0
0 0 0 0
0 0 0 0
0 0 0 0
0 0 0 0
0 0 0 0
0 0 0 0
0 0 0 0
0 0 0 0
0 0 0 0
0 0 0 0
0 0 0 0
0 0 0 0
0 0 0 0
0 0 0 0
0 0 0 0
0 0 0 0
0 0 0 0
0 0 0 0
0 0 0 0
0 0 0 0
0 0 0 0
0 0 0 0
0 1 1 0
0 1 1 0
0 1 1 0
0 1 1 0
0 1 1 0
0 1 2 0
0 1 2 0
0 1 2 0
0 1 2 0
0 1 2 0
0 1 2 0
0 1 2 0
0 1 2 0
0 1 2 1
0 1 2 1
0 1 2 1
0 1 2 1
0 1 2 1
0 1 2 1
0 1 2 1
0 1 2 1
0 1 2 1
0 1 2 1
0 1 2 1
0 1 2 1
0 1 2 1
0 1 2 1
0 1 2 1
0 1 2 1
0 1 2 1
0 1 2 1
0 1 2 1
0 0 1 1
0 0 1 1
0 0 1 1
0 0 1 1
0 0 1 1
0 0 0 1
0 0 0 1
0 0 0 1
0 0 0 1
0 0 0 1
0 0 0 2
0 0 0 2
0 0 0 2
0 0 0 1
0 0 0 1
0 0 0 1
0 0 0 1
0 0 0 1
0 0 0 1
0 0 0 1
0 0 0 1
0 0 0 1
0 0 0 1
0 0 0 1
0 0 0 1
0 0 0 1
0 0 0 1
0 0 0 1
0 0 0 1
0 0 0 1
0 0 0 1
0 0 0 1
0 0 0 1
0 0 0 1
0 0 0 1
0 0 0 1
0 0 0 1
0 0 0 1
0 0 0 1
0 0 0 1
0 0 0 1
0 0 0 1
0 0 0 0
0 0 0 0
0 0 0 0
0 0 0 0
0 0 0 0
0 0 0 0
0 0 0 0
0 0 0 0
0 0 0 0
0 0 0 0
0 0 0 0
0 0 0 0
0 0 0 0
0 0 0 0
0 0 0 0
0 0 0 0
0 0 0 0
0 0 0 0
0 0 0 0
0 0 0 0
0 0 0 0
0 0 0 0
0 0 1 0
0 0 1 0
0 0 1 0
0 0 1 0
0 0 2 0
0 0 2 0
0 0 2 0
0 0 2 0
0 0 2 0
0 0 2 0
0 0 2 0
0 0 2 0
0 0 2 0
0 0 2 0
0 0 2 0
0 0 2 0
0 0 2 0
0 0 2 0
0 0 2 0
0 0 2 0
0 0 2 0
0 0 2 0
0 0 2 0
0 0 2 0
0 0 2 0
0 0 2 0
0 0 2 0
0 0 2 0
0 0 2 0
0 0 2 0
0 0 2 0
0 0 2 0
0 0 1 0
0 0 1 0
0 0 1 0
0 0 1 0
0 0 0 0
0 0 0 0
0 0 0 0
0 0 0 0
0 0 0 0
0 0 0 0
0 0 0 0
0 0 0 0
0 0 0 0
2 0 0 0
2 0 0 0
2 0 0 0
2 0 0 0
2 0 0 0
2 0 0 0
2 0 0 0
2 0 0 0
2 0 0 1
2 0 0 1
2 0 0 1
2 0 0 1
2 0 0 1
2 0 0 1
2 0 0 1
2 0 0 1
2 0 0 1
2 1 0 1
2 1 0 1
2 1 0 1
2 1 0 1
2 1 0 1
2 1 0 1
2 1 0 1
2 1 0 1
2 1 0 1
2 1 0 1
2 1 0 1
2 1 0 1
2 1 0 1
2 1 0 1
2 1 0 1
0 1 0 1
0 1 0 1
0 1 0 1
0 1 0 1
0 1 0 1
0 1 0 1
0 1 0 1
0 1 0 1
0 1 0 0
0 1 0 0
0 1 0 0
0 1 0 0
0 1 0 0
0 1 0 0
0 1 0 0
0 1 0 0
2 1 0 0
2 0 0 0
2 0 0 0
2 0 0 0
2 0 0 0
2 0 0 0
2 0 0 0
2 0 0 0
2 0 0 1
2 0 0 1
2 0 0 1
2 0 0 1
2 0 0 1
2 0 0 1
2 0 0 1
2 0 0 1
2 0 0 1
2 0 0 1
2 0 0 1
2 0 0 1
2 0 0 1
2 0 0 1
2 0 0 1
2 0 0 1
2 0 0 1
2 0 0 1
2 0 0 1
2 0 0 1
2 0 0 1
2 0 0 1
2 0 0 1
2 0 0 1
0 0 0 1
0 0 0 1
0 0 0 1
0 0 0 1
0 0 0 1
0 0 0 1
0 0 0 1
0 0 0 1
0 0 0 0
0 0 0 0
0 0 0 0
0 0 0 0
0 0 0 0
0 0 0 0
2 0 0 0
2 0 0 0
2 0 0 0
2 0 0 0
2 0 0 0
2 0 0 0
2 0 0 0
2 0 0 0
2 0 0 0
2 0 0 0
2 0 0 0
2 0 0 0
2 0 0 0
2 0 0 1
2 0 0 1
2 0 0 1
2 0 0 1
2 0 0 1
2 0 0 1
2 0 0 1
2 0 0 1
2 0 0 1
2 0 0 1
2 0 0 1
2 0 0 1
2 0 0 1
2 0 0 1
2 0 0 1
2 0 0 1
2 0 0 1
2 0 0 1
2 0 0 1
0 0 0 1
0 0 0 1
0 0 0 1
0 0 0 1
0 0 0 1
0 0 0 1
0 0 0 1
0 0 0 1
0 0 0 1
0 0 0 1
0 0 0 1
0 0 0 1
0 0 0 1
0 0 0 0
0 0 0 0
0 0 0 0
0 0 0 0
0 0 0 0
0 0 0 0
0 0 0 0
0 0 0 0
0 0 0 0
0 0 0 0
0 0 0 0
0 0 0 0
0 0 0 0
0 0 0 0
0 0 0 0
0 0 0 0
0 0 0 0
0 0 0 0
0 0 0 0
0 0 0 0
0 0 0 0
0 0 0 0
0 0 0 0
0 0 0 0
0 0 0 0
0 0 0 0
0 0 0 0
0 0 0 0
0 0 0 0
0 0 0 1
0 0 0 1
0 0 0 1
0 0 0 1
0 0 0 1
0 0 0 1
0 0 0 1
0 0 0 1
0 0 0 1
0 0 0 1
0 0 0 1
0 0 0 1
0 0 0 1
0 0 0 1
0 0 0 1
0 0 0 1
0 0 0 1
0 0 0 1
0 0 0 1
0 0 0 1
0 0 0 1
0 0 0 1
0 0 0 1
0 0 0 1
0 0 0 1
0 0 0 1
0 0 0 1
0 0 0 1
0 0 0 1
0 0 0 1
0 0 0 1
0 0 0 1
0 0 0 0
0 0 0 0
0 0 0 0
0 0 0 0
0 0 0 0
0 0 0 0
0 0 0 0
0 0 0 0
0 0 0 0
0 0 0 0
0 0 0 0
0 0 0 0
0 0 0 0
0 0 0 0
0 0 0 0
0 0 0 0
0 0 0 0
0 0 0 0
0 0 0 0
0 0 0 0
0 0 0 0
0 0 0 0
0 0 0 0
0 0 0 0
0 0 0 0
0 0 0 0
0 0 0 0
0 0 0 0
0 0 0 0
0 0 0 0
0 0 0 0
0 0 0 0
0 0 0 0
0 0 0 0
0 0 0 0
0 0 0 0
0 0 0 0
0 0 0 0
0 0 0 0
0 0 0 0
0 0 0 0
0 0 0 0
0 0 0 0
0 0 0 0
0 0 0 0
0 0 0 0
0 0 0 0
0 0 0 0
0 0 0 0
0 0 1 0
0 0 1 0
0 0 1 0
0 0 1 0
0 0 1 1
0 0 1 1
0 0 1 1
0 0 1 1
0 0 1 1
0 0 1 1
0 0 1 2
0 0 1 2
0 0 1 2
0 0 1 2
0 0 1 2
2 0 1 2
2 0 1 2
2 0 1 2
2 0 1 2
2 0 1 2
2 0 1 2
2 0 1 2
2 0 1 2
2 0 1 2
2 1 1 2
2 1 1 2
2 1 1 2
2 1 1 2
2 1 1 2
2 1 1 2
2 1 1 2
2 1 1 2
2 1 0 2
2 1 0 2
2 1 0 2
2 1 0 2
2 1 0 1
2 1 0 1
2 1 0 1
2 1 0 1
2 1 0 1
2 1 0 1
2 1 0 0
2 1 0 0
4 1 0 0
4 1 0 0
4 1 0 0
2 1 0 0
2 1 0 0
2 1 0 0
2 1 0 0
2 1 0 0
2 1 0 0
2 1 0 0
2 1 0 0
2 1 0 0
2 0 0 0
2 0 0 0
2 0 0 0
2 0 0 0
2 0 0 0
2 0 0 0
2 0 0 1
2 0 0 1
2 0 0 1
2 0 0 1
2 0 0 1
2 0 0 1
2 0 0 1
2 0 0 1
2 0 0 1
2 0 0 1
2 0 0 1
2 0 0 1
2 0 0 1
2 0 0 1
0 0 0 1
0 0 1 2
0 0 1 2
2 1 1 2
2 1 1 2
2 1 1 2
2 1 1 2
2 1 1 2
2 1 1 2
2 1 1 2
2 1 1 2
2 1 1 2
2 1 1 2
2 1 1 2
2 1 1 2
2 1 1 2
2 1 1 2
2 1 1 2
2 1 1 1
2 1 1 1
2 1 1 1
2 1 1 1
2 1 1 1
2 1 1 1
2 1 2 1
2 1 2 1
2 1 2 1
2 1 2 1
2 1 2 1
2 1 2 1
2 1 2 1
2 1 2 1
2 1 2 1
2 1 1 0
2 1 1 0
0 0 1 0
0 0 1 0
0 0 1 0
0 0 1 0
0 0 1 0
0 0 1 0
0 0 1 0
0 0 1 0
0 0 1 0
0 0 1 0
0 0 1 0
0 0 1 0
0 0 1 0
0 0 1 0
0 0 1 0
0 0 1 0
0 0 1 0
0 0 1 0
0 0 1 0
0 0 1 0
0 0 1 0
0 0 0 0
0 0 0 0
0 0 0 0
0 0 0 0
0 0 0 0
0 0 0 0
0 0 0 0
0 0 0 0
0 0 0 0
0 0 0 0
0 0 0 0
0 0 0 0
0 0 0 0
0 0 0 0
0 0 0 0
0 0 0 0
0 0 0 0
0 0 0 0
0 0 0 0
0 0 0 0
0 0 0 0
0 0 0 0
0 0 0 0
0 0 0 0
0 0 0 0
0 0 0 0
0 0 0 0
0 0 0 0
0 0 0 0
0 0 0 0
0 0 0 0
0 0 0 0
0 0 0 0
0 0 0 0
0 0 0 0
2 0 0 0
2 0 0 0
2 0 0 0
2 0 0 0
2 0 0 0
2 0 0 0
2 0 0 0
2 0 0 0
2 0 0 0
2 0 0 0
2 0 0 0
2 0 0 0
2 0 0 0
2 0 0 0
2 0 0 0
2 0 0 0
2 0 0 0
2 0 1 0
2 0 1 0
2 0 1 0
2 0 1 1
2 0 1 1
2 0 1 1
2 0 1 1
2 0 1 1
2 0 1 1
2 0 1 1
2 0 1 1
2 0 1 1
2 0 1 1
2 0 1 1
2 0 1 1
0 0 1 1
0 0 1 1
0 0 1 1
0 0 1 1
0 0 1 1
0 0 1 1
0 0 1 1
0 0 1 1
0 0 1 1
0 0 1 1
0 0 1 1
0 0 1 1
0 0 1 1
0 0 1 1
0 0 1 1
0 0 1 1
0 0 1 1
2 0 0 1
2 0 0 1
2 0 0 1
2 0 0 0
2 0 0 0
2 0 0 0
2 0 0 0
2 0 0 0
2 0 0 0
2 0 0 0
2 0 0 0
2 0 0 0
2 0 0 0
2 0 0 0
2 0 0 0
2 0 0 0
2 0 0 0
2 0 0 0
2 0 0 0
2 0 0 0
2 0 0 0
2 0 0 0
2 0 0 0
2 0 0 0
2 0 1 0
2 0 1 0
2 0 1 0
2 0 1 0
2 0 1 0
2 0 1 0
2 0 1 0
2 0 1 0
0 0 1 0
0 0 1 0
0 0 1 0
0 0 2 0
0 0 2 0
0 0 2 0
0 0 2 0
0 0 2 0
0 0 2 0
0 0 2 0
0 0 2 0
0 0 2 0
0 0 2 0
2 0 2 0
2 0 2 0
2 0 2 0
2 0 2 0
2 0 2 0
2 0 2 0
2 0 2 0
2 0 2 0
2 0 2 0
2 0 2 0
2 0 2 0
2 0 1 0
2 0 1 0
2 0 1 0
2 0 1 1
2 0 1 1
2 0 1 1
2 0 1 1
2 0 1 1
2 0 1 1
2 0 1 1
2 0 1 1
2 0 0 1
2 0 0 1
2 0 0 1
2 0 0 1
2 0 0 1
2 0 0 1
2 0 0 1
2 1 0 1
2 1 0 1
2 1 0 1
0 1 0 1
0 1 0 1
0 1 0 1
0 1 1 1
0 1 1 1
0 1 1 1
0 1 1 1
0 1 1 1
0 1 1 1
0 1 1 1
0 1 1 1
0 1 1 1
0 1 1 2
0 1 1 2
0 1 1 1
0 1 1 1
0 1 1 2
0 1 1 2
0 1 1 2
0 1 1 2
0 1 1 2
0 1 1 2
0 1 1 2
0 1 1 2
0 1 1 2
0 1 1 2
0 1 1 2
0 2 1 2
0 2 1 2
0 1 1 2
0 1 1 2
0 1 1 2
0 1 1 2
0 1 2 2
0 1 2 2
0 1 1 2
0 1 1 2
0 1 1 3
0 1 1 3
0 1 1 3
0 1 1 3
0 1 1 3
0 1 1 3
0 1 1 3
0 1 1 2
0 1 1 2
0 1 1 2
0 1 1 2
0 1 1 1
0 1 1 1
0 1 1 2
0 1 1 2
0 1 1 2
0 1 1 2
0 1 1 2
0 1 1 2
0 1 1 2
0 1 1 2
0 1 1 2
0 0 1 2
0 0 1 2
0 0 1 2
0 0 1 2
0 0 1 2
0 0 1 2
0 0 0 2
0 0 1 2
0 0 1 2
0 0 1 2
0 0 1 1
0 0 1 1
0 0 1 1
0 0 1 1
0 0 1 1
0 0 1 1
0 0 1 1
0 0 1 1
0 0 1 1
0 0 1 1
0 0 1 1
0 0 1 1
0 0 1 1
0 0 1 0
0 0 1 0
0 0 1 0
0 0 2 0
0 0 2 0
0 0 2 0
0 0 2 0
0 0 2 0
0 0 2 0
0 0 2 0
0 0 2 0
0 0 2 0
0 0 2 0
0 0 2 0
0 0 2 0
0 0 2 0
0 0 1 0
0 0 1 0
0 0 1 0
0 0 1 0
2 0 1 0
2 0 1 0
2 0 1 0
2 0 1 0
2 0 1 0
2 0 1 0
2 0 1 0
2 0 1 0
2 0 1 0
2 0 1 0
2 0 1 0
2 0 1 0
2 0 1 0
2 0 1 0
2 0 1 0
2 0 0 0
2 0 1 0
2 0 1 0
2 0 1 0
2 0 1 0
2 0 1 0
2 0 1 0
2 0 1 0
2 0 1 0
2 0 1 0
2 0 1 0
2 0 1 0
2 0 1 0
2 0 1 0
2 0 1 0
2 0 1 0
2 0 1 0
0 0 1 0
0 0 1 0
0 0 1 0
0 0 1 0
0 0 1 0
0 0 1 0
0 0 1 0
0 0 1 0
0 0 1 0
0 0 1 0
0 0 1 0
0 0 1 1
0 0 1 1
0 0 1 1
0 0 1 1
0 0 1 1
0 0 0 1
2 0 0 1
2 0 0 1
2 0 0 1
2 0 0 1
2 0 0 1
2 0 0 1
2 0 0 1
2 0 0 1
2 0 0 1
2 0 0 1
2 0 0 1
2 0 0 1
2 0 0 1
2 0 0 1
2 0 0 1
2 0 0 1
2 0 0 1
2 0 0 1
2 0 0 1
2 0 0 1
2 0 0 1
2 0 0 1
2 0 0 1
2 0 0 1
2 0 0 1
2 0 0 1
2 0 0 0
2 0 0 0
2 0 0 0
2 0 0 0
2 0 0 0
2 0 0 0
0 0 0 0
0 0 0 0
0 0 0 0
0 0 0 0
0 0 0 0
0 0 0 0
0 0 0 0
0 0 0 0
0 0 0 0
0 0 0 0
0 0 0 0
0 0 0 0
0 0 0 0
0 0 0 0
0 0 0 0
0 0 0 0
0 0 0 0
0 0 0 0
0 0 0 0
0 0 0 0
0 0 0 0
0 0 0 0
0 0 0 0
0 0 0 0
0 0 0 0
0 0 0 0
0 0 0 0
0 0 0 0
0 0 0 0
0 0 0 0
0 0 0 0
0 0 0 0
0 0 0 0
0 0 0 0
0 0 0 0
0 0 0 0
0 0 0 0
0 0 0 0
0 0 0 0
0 0 0 0
0 0 0 0
0 0 0 0
2 0 0 0
2 0 0 0
2 0 0 0
2 0 0 0
2 0 0 0
2 0 0 0
2 0 0 0
2 0 0 0
2 0 0 0
2 0 0 0
2 0 0 0
2 0 0 0
2 0 0 0
2 0 0 0
2 0 0 0
2 0 0 0
2 0 1 0
2 0 1 0
2 0 1 0
2 0 1 0
2 0 1 0
2 0 1 0
2 0 1 0
2 0 1 0
2 0 1 0
2 0 1 0
2 0 1 0
2 0 1 0
2 0 2 0
2 0 2 0
2 0 2 0
2 0 2 0
0 0 2 0
0 0 2 0
0 0 2 0
0 0 2 0
0 0 2 0
0 0 2 0
0 0 2 0
0 0 2 0
0 0 2 0
0 0 2 0
0 0 2 0
0 0 2 0
0 0 2 0
0 0 2 0
0 0 2 0
0 0 2 0
0 0 1 0
0 0 1 0
0 0 1 0
0 0 1 0
0 0 1 0
0 0 1 0
0 0 1 0
0 0 1 0
0 0 1 0
0 0 1 0
0 0 1 0
0 0 1 0
0 0 0 0
0 0 0 0
0 0 0 0
2 0 0 0
2 0 0 0
2 0 0 0
2 0 0 0
2 0 0 0
2 0 0 0
2 0 0 0
2 0 0 0
2 0 0 0
2 0 0 0
2 0 0 0
2 0 0 0
2 0 0 0
2 0 0 0
2 0 0 0
2 0 0 0
2 0 0 0
2 0 0 0
2 0 0 0
2 0 0 0
2 0 0 0
2 0 0 0
2 0 0 0
2 0 0 0
2 0 0 0
2 0 0 0
2 0 0 0
2 1 0 0
2 1 0 0
2 1 0 0
2 1 0 0
4 1 0 0
2 1 0 0
2 1 0 0
2 1 0 0
2 1 0 0
2 1 0 0
2 1 0 0
2 1 0 0
2 1 0 0
2 1 0 0
2 1 0 0
2 1 0 0
2 1 0 0
2 1 0 0
2 1 0 0
2 1 0 0
2 1 0 0
2 1 0 0
2 1 0 0
2 1 0 0
2 1 0 0
2 1 0 0
2 1 0 0
2 1 0 0
2 1 0 0
2 1 0 0
2 1 0 0
2 1 0 0
2 0 0 0
2 0 0 0
2 0 0 0
2 0 0 0
0 0 0 0
0 0 0 0
0 0 0 0
0 0 0 0
0 0 0 0
0 0 0 0
0 0 0 0
0 0 0 0
0 0 0 0
0 0 0 0
0 0 0 0
0 0 0 0
0 0 0 0
0 0 0 0
0 0 0 0
0 0 0 0
0 0 0 0
0 0 0 1
0 0 0 1
0 0 0 1
0 0 0 1
0 0 0 1
0 0 0 1
0 0 0 1
0 0 0 1
2 0 0 1
2 0 0 1
2 0 0 1
2 0 0 1
2 0 0 1
2 0 0 1
2 0 0 1
2 0 0 1
2 0 0 1
2 0 0 1
2 0 0 1
2 0 0 1
2 0 0 1
2 0 0 1
2 0 0 1
2 0 0 1
2 0 0 1
2 0 0 1
2 0 0 1
2 0 0 1
2 0 0 1
2 0 0 1
2 0 0 1
2 0 0 1
2 0 0 0
2 0 0 0
2 0 0 0
2 0 0 0
2 0 0 0
2 0 0 0
2 0 1 1
2 0 1 1
0 0 1 1
0 0 1 2
0 0 1 2
0 0 1 2
0 0 1 2
0 0 1 2
0 0 1 2
0 0 1 2
0 0 1 2
0 0 2 2
0 0 2 2
0 0 2 2
0 0 2 2
0 0 2 2
0 0 2 2
0 0 2 2
0 0 2 2
0 0 2 2
0 0 2 2
0 0 2 2
0 0 2 3
0 0 2 3
0 0 2 3
0 0 2 3
0 0 2 3
0 0 2 3
0 0 2 3
0 0 2 3
0 0 2 3
0 0 2 3
0 0 1 2
0 0 1 2
0 0 1 2
2 0 1 1
2 0 1 1
2 0 1 1
2 0 1 1
2 0 1 1
2 0 1 1
2 0 1 1
2 0 1 1
2 0 0 1
2 0 0 1
2 0 0 1
2 0 0 1
2 0 0 1
2 0 0 1
2 0 0 1
2 0 0 1
2 0 0 1
2 0 0 1
2 0 0 1
2 0 0 0
2 0 0 0
2 0 0 0
2 0 0 0
2 0 0 0
2 0 0 0
2 0 0 0
2 0 0 0
2 0 0 0
2 0 0 0
2 0 0 0
2 0 0 0
2 0 0 0
0 0 0 0
0 0 0 0
2 0 0 0
2 0 0 1
2 0 0 1
2 0 0 1
2 0 0 1
2 0 0 1
2 0 0 1
2 0 0 1
2 0 0 1
2 0 0 1
2 0 0 1
2 0 1 1
2 0 1 1
2 0 1 1
2 0 1 1
2 0 1 1
2 0 1 1
2 0 1 1
2 0 1 1
2 0 1 1
2 0 1 1
2 0 1 1
2 0 1 1
2 0 1 1
2 0 1 1
2 0 1 1
2 0 1 1
2 0 1 1
2 0 1 1
2 0 1 1
2 0 1 1
2 0 1 1
0 0 1 1
0 0 1 0
0 0 1 0
0 0 1 0
0 0 1 0
0 0 1 0
0 0 1 0
0 0 1 0
0 0 1 0
0 0 1 0
0 0 1 0
0 0 0 0
0 0 0 0
0 0 0 0
0 0 0 0
0 0 0 0
0 0 0 0
0 0 0 0
0 0 0 0
0 0 0 0
0 0 0 0
0 0 0 0
0 0 0 0
0 0 0 0
0 0 0 0
0 0 0 0
0 0 0 0
0 0 0 0
0 0 0 0
0 0 0 0
0 0 0 0
0 0 0 0
0 0 0 0
0 0 0 1
0 0 0 1
0 0 0 1
0 0 0 1
0 0 0 1
0 0 0 1
0 0 0 1
0 0 0 1
0 0 0 1
0 0 0 1
0 0 0 1
0 0 0 1
0 0 0 1
0 0 0 1
0 0 0 1
0 0 0 1
0 0 0 1
0 0 0 1
0 0 0 1
0 0 0 1
0 0 0 1
0 0 0 1
0 0 0 1
0 0 0 1
0 0 0 1
0 0 0 1
0 0 0 1
0 0 0 1
0 0 0 1
0 0 0 1
0 0 0 1
0 0 0 1
0 0 0 0
0 0 0 0
0 0 0 0
0 0 0 0
0 0 0 0
0 0 0 0
0 0 0 0
0 0 0 0
0 0 0 0
0 0 1 0
0 0 1 0
0 0 1 0
0 0 1 0
0 0 1 0
0 0 1 0
0 0 1 0
0 0 1 0
0 0 1 0
0 0 1 0
0 0 1 0
0 0 1 0
0 0 1 0
0 0 1 0
0 0 1 0
0 0 1 0
0 0 1 0
0 0 1 0
0 0 1 0
0 0 1 0
0 0 1 0
0 0 1 0
0 0 1 0
0 0 1 0
0 0 1 0
0 0 2 0
0 0 2 0
0 0 2 0
0 0 2 0
0 0 2 0
0 0 2 0
0 0 2 0
0 0 1 0
0 0 1 0
0 0 1 0
0 0 2 0
0 0 2 0
0 0 2 0
0 0 2 0
0 0 2 0
0 0 2 0
0 0 2 0
0 0 2 0
0 0 2 0
0 0 2 0
2 0 2 0
2 0 4 2
2 0 4 2
2 0 4 2
2 0 4 2
2 0 4 2
2 0 4 2
2 0 4 2
2 0 4 2
2 0 4 2
2 0 4 2
2 0 4 2
2 0 3 2
2 0 3 2
2 0 3 2
2 0 3 2
2 0 3 2
2 0 3 2
2 0 3 2
2 0 3 2
2 0 3 2
2 0 3 2
2 0 2 2
2 0 2 2
2 0 2 2
2 0 2 2
2 0 2 2
2 0 2 2
2 0 2 2
2 0 2 2
2 0 2 2
2 0 2 2
0 0 2 2
0 0 0 0
0 0 0 0
0 0 0 0
0 0 0 0
0 0 0 0
0 0 0 0
0 0 0 0
0 0 0 0
0 0 0 0
0 0 0 0
0 0 0 0
0 0 0 0
0 0 0 0
0 0 0 0
0 0 0 0
0 0 0 0
0 0 1 0
0 0 1 0
0 0 1 0
0 0 1 0
0 0 1 0
0 1 1 0
0 1 1 0
0 1 1 0
0 1 1 0
0 1 1 0
0 1 1 0
0 1 1 0
0 1 1 0
0 1 1 0
0 1 1 0
0 1 1 0
0 1 1 0
0 1 1 0
0 1 1 0
0 1 1 0
0 1 1 0
0 1 1 0
0 1 1 0
0 1 1 0
0 1 1 0
0 1 1 0
0 1 1 0
0 1 1 0
0 1 1 0
0 1 1 0
0 1 1 0
0 1 1 0
0 1 0 0
0 1 0 0
0 1 0 0
0 1 0 0
0 1 0 0
0 0 0 0
0 0 0 0
0 0 0 0
0 0 0 0
0 0 0 0
0 0 0 0
0 0 0 0
0 0 0 0
0 0 0 0
0 0 0 0
0 0 0 0
0 0 0 0
0 0 0 0
0 0 0 0
0 0 0 0
0 0 0 0
0 0 0 0
0 0 0 0
0 0 0 0
0 0 0 0
0 0 0 0
0 0 0 0
0 0 0 0
0 0 0 0
0 0 0 0
2 0 0 0
2 0 0 0
2 0 0 0
2 0 0 0
2 0 0 0
2 0 0 0
2 0 0 0
2 0 0 0
2 0 0 0
2 0 0 0
2 0 0 1
2 0 0 1
2 0 0 1
2 0 0 1
2 0 0 1
2 0 0 1
2 0 0 1
2 0 0 1
2 0 0 1
2 0 0 1
2 0 0 1
2 0 0 1
2 0 0 1
2 0 0 1
2 0 0 1
2 0 0 1
2 0 0 1
2 0 0 1
2 0 0 1
2 0 0 1
2 0 0 1
2 0 0 1
0 0 0 1
0 0 0 1
0 0 0 1
0 0 0 1
0 0 0 1
0 0 0 1
0 0 0 1
0 0 0 1
0 0 0 1
0 0 0 1
0 0 0 0
0 0 0 0
0 0 0 0
0 0 0 0
0 0 0 0
0 0 0 0
0 0 0 0
0 0 0 0
0 0 0 0
0 0 0 0
0 0 0 0
0 0 0 0
0 0 0 0
0 0 0 0
0 0 0 0
0 1 0 0
0 1 0 0
0 1 0 0
0 1 0 0
0 1 0 0
0 1 0 0
0 1 0 0
0 1 0 0
0 1 1 0
0 1 1 0
0 1 1 0
0 1 1 0
0 1 1 0
0 1 1 0
0 1 1 0
0 1 1 0
0 1 1 0
0 1 1 0
0 1 1 0
0 1 1 0
0 1 1 0
0 1 1 0
0 1 1 0
0 1 1 0
0 1 1 0
0 1 1 0
0 1 1 0
0 1 1 0
0 1 1 0
0 1 1 0
0 1 1 0
0 1 1 0
0 0 1 0
0 1 1 0
0 1 1 0
0 1 1 0
0 1 1 1
0 1 1 1
0 1 1 1
0 1 1 1
0 1 0 1
0 1 0 1
0 1 0 1
0 1 0 1
0 1 0 1
0 1 0 1
0 1 0 1
0 1 0 1
0 1 0 1
0 1 0 1
0 1 0 1
0 1 0 1
0 1 0 1
0 1 0 1
0 1 0 1
0 1 0 1
0 1 0 1
0 1 0 1
0 1 0 1
0 1 0 1
0 1 0 1
0 1 0 1
0 1 0 1
0 1 0 1
0 1 0 1
0 0 0 1
0 0 0 1
0 0 0 1
0 0 0 0
0 0 0 0
0 0 0 0
0 0 0 0
0 0 0 0
0 0 0 0
0 0 0 0
0 0 0 0
0 0 0 0
0 0 0 0
0 0 0 0
0 0 0 0
0 0 0 0
0 0 0 0
0 0 0 0
0 0 0 0
0 0 0 0
0 0 0 0
0 0 0 0
0 0 0 0
0 0 0 0
0 0 0 0
0 0 0 0
0 0 0 0
0 0 0 0
0 0 0 0
0 0 0 0
0 0 0 0
0 0 0 0
0 0 0 0
0 0 0 0
0 0 0 0
0 0 0 0
0 0 0 0
0 0 0 0
0 0 0 0
0 0 0 0
2 0 0 0
2 0 0 0
2 0 0 0
2 0 0 0
2 0 1 0
2 0 1 0
2 0 1 0
2 0 1 0
2 0 1 0
4 0 1 0
4 0 1 0
4 0 1 0
4 0 1 0
4 0 1 0
4 0 1 0
4 0 1 0
4 0 1 0
4 0 2 0
4 0 2 1
4 0 2 1
4 0 2 1
4 0 2 1
4 0 2 1
4 0 2 1
5 0 2 1
5 0 2 1
5 0 2 1
5 0 2 1
5 0 2 1
5 0 2 1
5 0 2 1
5 0 2 1
4 0 2 1
4 0 2 1
4 0 2 1
4 0 2 1
4 0 1 1
4 0 1 1
4 0 1 1
4 0 1 1
4 0 1 1
2 0 1 1
2 0 1 1
2 0 1 1
2 0 1 1
2 0 1 1
4 0 1 1
4 0 1 1
4 0 1 1
4 0 0 1
4 0 0 0
4 0 0 0
4 0 0 0
4 0 0 0
4 0 0 0
5 0 0 0
4 0 0 0
4 0 0 0
4 0 0 0
4 0 0 0
4 0 0 0
4 0 0 0
4 0 0 0
4 0 0 1
4 0 0 1
4 0 1 2
4 0 1 2
4 0 1 2
4 0 1 2
4 0 1 2
4 0 1 2
4 0 1 2
4 0 1 2
4 0 1 2
4 0 1 2
4 0 1 2
4 0 1 2
4 0 1 2
2 0 1 2
2 0 1 2
2 0 1 2
2 0 1 2
2 0 1 2
2 0 1 2
2 0 1 2
2 0 1 2
2 0 1 2
0 0 1 2
0 0 1 2
0 0 1 2
0 0 1 2
0 0 1 2
0 0 1 2
0 0 1 2
0 0 1 2
0 0 1 1
0 0 1 1
0 0 0 0
0 0 0 0
0 0 0 0
0 0 0 0
0 0 0 0
0 0 0 0
0 0 0 0
0 0 0 0
0 0 0 0
0 0 0 0
0 0 0 0
0 0 0 0
0 0 0 0
0 0 0 0
0 0 0 0
0 0 0 0
0 0 0 0
0 0 0 0
0 0 0 0
0 0 0 0
0 0 0 1
0 0 0 1
0 0 0 1
0 0 0 1
0 0 0 1
0 0 0 1
0 0 0 1
0 0 0 1
0 0 0 1
0 0 0 1
0 0 0 1
0 0 0 1
0 0 0 1
0 0 0 1
0 0 0 1
0 0 0 1
0 0 0 1
0 0 0 1
0 0 0 1
0 0 0 1
0 0 0 1
0 0 0 1
0 0 0 1
0 0 0 1
0 0 0 1
0 0 0 1
0 0 0 1
0 0 0 1
0 0 0 1
0 0 0 1
0 0 0 1
0 0 0 1
0 0 0 0
0 0 0 0
0 0 0 0
0 0 0 0
0 0 0 0
0 0 0 0
0 0 0 0
0 0 0 0
0 0 0 0
0 0 0 0
0 0 0 0
0 0 0 0
0 0 0 0
0 0 0 0
0 0 0 0
0 0 0 0
0 0 0 0
0 0 0 0
0 0 0 0
0 0 0 0
0 0 0 0
0 0 0 0
0 0 0 0
0 0 0 0
0 0 0 0
0 0 0 0
0 0 0 0
0 0 0 0
0 0 0 0
0 0 0 0
0 0 0 0
0 0 0 0
0 0 0 0
0 0 0 0
0 0 0 0
0 0 0 0
0 0 0 0
0 0 0 0
0 0 0 0
0 0 0 0
0 0 0 0
0 0 0 0
0 0 0 0
0 0 0 0
0 0 0 0
0 0 0 0
0 0 0 0
0 0 0 0
0 0 0 0
0 0 0 0
0 0 0 0
0 0 0 0
0 0 0 0
0 0 0 0
0 0 0 0
0 0 0 0
0 0 0 0
0 0 0 0
0 0 0 0
0 0 0 0
0 0 0 0
0 0 0 0
0 0 0 0
0 1 0 0
0 1 0 0
0 1 0 0
0 1 0 0
0 1 0 0
0 1 0 0
0 1 0 0
0 1 0 1
0 1 0 1
0 1 0 1
0 1 0 1
0 1 0 1
0 1 0 1
0 1 0 1
0 1 0 1
0 1 0 1
0 1 0 1
0 1 0 1
0 1 0 1
0 1 0 1
0 1 0 1
0 1 0 1
0 1 0 1
0 1 0 1
0 1 0 1
0 1 0 1
0 1 0 1
0 1 0 1
0 1 0 1
0 1 0 1
0 1 0 1
0 1 0 1
0 0 0 1
0 0 0 1
2 0 0 1
2 0 0 1
2 0 0 1
2 0 0 1
2 0 0 1
2 0 0 0
2 0 0 0
2 0 0 0
2 0 0 0
2 0 0 0
2 0 0 1
2 0 0 1
2 0 0 1
2 0 1 1
2 0 1 1
2 0 1 1
2 0 1 1
2 0 1 1
2 0 1 1
2 0 1 1
2 0 1 1
2 1 1 1
2 1 1 1
2 1 1 1
2 1 1 1
2 1 1 1
2 1 1 1
2 1 1 1
2 1 1 1
2 1 1 1
2 1 1 1
2 1 1 1
0 1 1 1
0 1 1 1
0 1 1 1
0 1 1 1
0 1 1 1
0 1 1 1
0 1 1 1
0 1 1 1
0 1 1 1
0 1 1 1
0 1 1 0
0 1 1 0
0 1 1 0
0 1 0 0
0 1 0 0
0 1 0 0
0 1 0 0
0 1 0 0
0 1 0 0
0 1 0 0
0 1 0 0
0 0 0 0
2 0 0 0
2 0 0 1
2 0 0 1
2 0 0 1
2 0 0 1
2 0 0 1
2 0 0 1
2 0 0 1
2 0 0 1
2 0 0 1
2 0 0 1
2 0 0 1
2 0 0 1
2 0 0 2
2 0 0 2
2 0 0 2
2 0 0 2
2 0 0 2
2 0 0 2
2 0 0 2
2 0 0 2
2 1 0 2
2 1 0 2
2 1 0 2
2 1 0 2
2 1 0 2
2 1 0 2
2 1 0 2
2 1 0 2
2 1 0 2
2 1 0 2
2 1 0 2
0 1 0 2
0 1 0 1
0 1 0 1
0 1 0 1
0 1 0 1
0 1 0 1
0 1 0 1
0 1 0 1
0 1 0 1
0 1 0 1
0 1 0 1
0 1 0 1
0 1 0 1
0 1 0 0
0 1 0 0
0 1 0 0
0 1 0 0
0 1 0 0
0 1 0 0
0 1 0 0
0 1 0 0
0 0 0 0
0 0 0 0
0 0 0 0
0 0 0 0
0 0 0 0
0 0 0 0
0 0 0 0
0 0 0 0
0 0 0 0
0 0 0 0
0 0 0 0
0 0 0 0
0 0 0 0
0 0 0 0
0 0 0 0
0 0 0 0
0 0 0 0
0 0 0 0
0 0 0 0
0 0 0 0
0 0 0 0
0 0 0 0
0 0 0 0
0 0 0 0
0 0 0 0
0 0 0 0
0 0 0 0
0 0 0 0
0 0 0 0
0 0 0 0
0 0 0 0
0 0 0 0
0 0 0 0
0 0 0 0
0 0 0 0
0 0 0 0
0 0 0 0
0 0 0 0
0 0 0 1
0 0 0 1
0 0 0 1
0 0 0 1
0 0 0 1
0 0 0 1
0 0 0 1
0 0 0 1
0 0 2 1
0 0 2 1
0 0 2 1
0 0 2 1
0 0 2 1
0 0 2 1
0 0 2 1
0 0 2 1
0 0 2 1
0 0 2 1
0 0 2 1
0 0 2 1
0 0 2 1
0 0 2 1
0 0 2 1
0 0 2 1
0 0 2 1
0 0 2 1
0 0 2 1
0 0 2 1
0 0 2 1
0 0 2 1
0 0 2 1
0 0 3 1
0 0 3 0
0 0 4 0
0 0 6 0
0 0 6 0
0 0 6 0
0 0 6 0
0 0 6 0
0 0 6 0
0 0 4 0
0 0 4 0
0 0 4 0
0 0 4 0
0 0 4 0
0 0 4 0
0 0 4 0
0 0 4 0
0 0 4 0
0 0 4 0
0 0 5 0
0 0 5 0
0 0 5 0
0 0 5 0
0 0 5 0
0 0 5 0
0 0 5 0
0 0 5 0
0 0 5 0
0 0 5 0
0 0 5 0
0 0 5 0
0 0 5 0
0 0 4 0
0 0 4 0
0 0 4 0
0 0 2 0
0 0 2 0
0 0 2 0
0 0 2 0
0 0 2 0
0 0 2 0
0 0 2 0
0 0 2 0
0 0 2 0
0 0 2 0
0 0 2 0
0 0 2 0
0 0 2 0
0 0 2 0
0 0 2 0
0 0 2 0
0 0 1 0
0 0 1 0
0 0 1 0
0 0 1 0
0 0 1 0
0 0 1 0
0 0 1 0
0 0 1 0
0 0 1 0
0 0 1 0
0 0 1 0
0 0 1 0
0 0 1 0
2 0 1 1
4 0 1 1
4 0 0 1
4 0 0 1
4 0 0 1
4 0 0 1
4 0 0 1
4 0 0 1
4 0 0 1
4 0 0 1
4 0 0 1
4 0 0 1
4 0 0 1
4 0 0 1
4 0 0 1
4 0 0 1
4 0 0 1
4 0 0 1
4 0 0 1
4 0 0 1
4 0 0 1
4 0 0 1
4 0 0 1
4 0 0 1
4 0 0 1
4 0 0 1
4 0 0 1
4 0 0 1
4 0 0 1
4 0 0 1
4 0 0 1
4 0 0 1
2 0 0 0
0 0 0 0
0 0 0 0
0 0 0 0
0 0 0 0
0 0 0 0
0 0 0 0
0 0 0 0
0 0 0 0
0 0 0 0
0 0 0 0
0 0 0 0
0 0 0 0
0 0 0 0
0 0 0 0
0 0 0 0
0 0 0 0
0 0 0 0
0 0 0 0
0 0 0 0
0 0 0 0
0 0 0 0
0 0 0 0
0 0 0 0
0 0 0 0
0 0 0 0
0 0 0 0
0 0 0 0
0 0 0 0
0 0 0 0
0 0 0 0
0 0 0 0
0 0 0 0
0 0 0 0
0 0 0 0
0 0 0 0
0 0 0 0
0 0 0 0
0 0 0 0
0 0 0 0
0 0 0 0
0 0 0 0
0 0 0 0
0 0 0 0
0 0 0 0
0 0 0 0
0 0 0 0
0 0 0 0
0 0 0 0
0 0 0 0
0 0 0 0
0 0 0 0
0 0 0 0
0 0 0 0
0 0 0 0
0 0 0 0
0 0 0 0
0 0 0 0
0 0 0 0
0 0 0 0
0 0 0 0
0 0 0 0
0 0 0 0
0 0 0 0
0 0 0 0
0 0 0 0
0 0 0 0
0 0 0 0
0 0 0 0
0 0 0 0
0 0 0 0
2 0 0 0
2 0 0 0
2 0 0 0
2 0 0 0
2 0 0 0
2 0 0 0
2 0 0 0
2 0 0 0
2 0 0 0
2 0 0 0
2 0 0 0
2 0 0 0
2 0 0 0
2 0 0 0
2 0 0 0
2 0 0 0
2 0 0 0
2 0 0 0
2 0 0 0
2 0 0 0
2 0 0 0
2 0 0 0
2 0 0 0
2 0 0 0
2 0 0 0
2 0 0 0
2 0 0 0
2 0 0 0
2 0 0 0
2 0 0 0
2 0 0 0
2 0 0 0
0 0 0 0
0 0 0 0
0 0 0 0
0 0 0 0
0 0 0 0
0 0 0 0
0 0 0 0
0 0 0 0
0 0 0 0
0 0 0 0
0 0 0 0
0 0 0 0
0 0 0 0
0 0 0 0
0 0 0 0
0 0 0 0
0 0 0 0
0 0 0 0
0 0 0 0
0 0 0 0
0 0 0 0
0 0 0 0
0 0 0 0
0 0 0 0
0 0 0 0
0 0 0 0
0 0 0 0
0 0 0 0
0 0 1 0
0 0 2 0
0 0 2 0
0 0 2 0
0 0 2 0
0 0 3 0
0 0 3 0
0 0 3 0
0 0 3 0
0 0 3 0
0 0 3 0
0 0 3 0
0 0 3 0
0 0 3 1
0 0 3 1
0 0 3 1
0 0 3 1
0 0 3 1
0 0 3 1
0 0 3 1
0 0 3 1
0 0 3 1
0 0 3 1
0 0 3 1
0 0 3 1
0 0 3 2
0 0 3 2
0 0 3 2
0 0 5 3
0 0 5 3
0 0 5 3
0 0 5 3
0 0 4 3
0 0 3 3
0 0 3 3
0 0 3 3
0 0 3 3
0 0 2 3
0 0 2 3
0 0 2 3
0 0 2 3
0 0 2 3
0 0 2 3
0 0 2 3
0 0 2 3
0 0 3 5
0 0 3 5
0 0 4 7
0 0 4 7
0 0 4 7
0 0 7 8
0 0 7 8
0 0 7 8
0 0 7 8
0 0 7 8
0 0 7 8
0 0 7 8
0 0 7 7
0 0 7 7
0 0 7 7
0 0 5 6
0 0 5 6
0 0 5 6
0 0 5 6
0 0 5 6
0 0 5 6
0 0 5 6
0 0 5 6
0 0 7 6
0 0 7 6
0 0 7 6
0 0 7 6
0 0 7 6
0 0 8 6
0 0 8 6
0 0 8 6
0 0 8 6
0 0 7 3
0 0 7 3
0 0 6 1
0 0 6 1
0 0 6 1
0 0 3 0
0 0 3 0
0 0 3 0
0 0 3 0
0 0 3 0
0 0 3 0
0 0 3 0
0 0 4 1
0 0 4 1
0 0 4 1
0 0 4 1
0 0 4 1
0 0 4 1
0 0 4 1
0 0 4 1
0 0 4 1
0 0 4 1
0 0 4 1
0 0 2 1
0 0 2 1
0 0 2 1
0 0 3 1
0 0 3 1
0 0 2 1
0 0 2 1
0 0 2 1
0 0 2 1
0 0 2 1
0 0 2 2
0 0 2 2
0 0 2 2
0 0 2 2
0 0 2 2
0 0 2 2
0 0 2 2
0 0 2 2
0 0 2 2
0 0 2 2
0 0 2 2
0 0 1 1
0 0 1 1
0 0 1 1
0 0 1 1
0 0 1 1
0 0 1 2
0 0 1 2
0 0 1 2
0 0 1 2
0 0 2 3
0 0 2 3
0 0 2 3
0 0 3 3
0 0 3 3
0 0 2 3
0 0 2 5
0 0 3 5
0 0 3 5
0 0 3 5
0 0 4 5
0 0 4 5
0 0 4 3
0 0 4 3
0 0 4 3
0 0 4 3
0 0 4 3
0 0 4 3
0 0 4 5
0 0 4 5
0 0 4 5
0 0 4 5
0 0 4 5
0 0 4 5
0 0 6 5
0 0 7 5
0 0 7 5
0 0 7 5
0 0 7 3
0 0 7 3
0 0 7 3
0 0 9 5
0 0 8 3
0 0 8 3
0 0 8 3
0 0 7 3
0 0 7 3
0 0 7 3
0 0 7 2
0 0 6 2
0 0 6 2
0 0 8 2
0 0 7 2
0 0 7 2
0 0 8 2
0 0 8 2
0 0 8 2
0 0 8 2
0 0 8 2
0 0 8 2
0 0 8 1
0 0 8 1
0 0 8 1
0 0 8 1
0 0 10 1
0 0 10 1
0 0 10 1
0 0 9 1
0 0 9 1
0 0 9 1
0 0 9 1
0 0 9 1
0 0 9 1
0 0 7 0
0 0 7 0
0 0 7 0
0 0 9 0
0 0 9 0
0 0 9 0
0 0 9 0
0 0 9 0
0 0 10 0
0 0 11 0
0 0 9 0
0 0 10 0
0 0 11 0
0 0 10 1
0 0 10 1
0 0 11 1
0 0 11 1
0 0 11 1
0 0 11 1
0 0 11 1
0 0 13 1
0 0 14 1
0 0 14 1
0 0 12 1
0 0 12 1
0 0 11 1
0 0 11 1
0 0 12 1
0 0 12 1
0 0 14 1
0 0 15 1
0 0 15 1
0 0 15 1
0 0 15 1
0 0 15 1
0 0 13 1
0 0 13 1
0 0 13 1
0 0 13 1
0 0 13 1
0 0 12 1
0 0 11 1
0 0 11 1
0 0 10 1
0 0 9 2
0 0 9 1
0 0 9 1
0 0 8 1
0 0 9 3
0 0 10 3
4 0 12 3
4 0 12 3
4 0 10 3
4 0 9 3
4 0 10 3
4 0 10 3
4 0 10 3
4 0 9 3
4 0 9 3
4 0 8 3
4 0 8 3
4 0 6 3
4 0 5 3
4 0 5 3
4 0 5 3
4 0 5 3
4 0 5 3
4 0 5 3
4 0 5 3
4 0 6 3
4 0 6 3
4 0 6 3
4 0 6 3
4 0 6 3
4 0 6 3
4 0 8 3
4 0 8 2
4 0 8 2
4 0 9 2
4 0 11 2
4 0 10 0
4 0 10 0
0 0 8 0
0 0 8 0
0 0 8 0
0 0 8 0
0 0 7 0
0 0 7 0
0 0 8 1
0 0 8 1
0 0 8 1
0 0 10 1
0 0 10 1
0 0 10 1
2 0 10 1
2 0 10 1
2 0 10 1
2 0 10 1
2 0 10 1
2 0 10 1
2 0 10 1
2 0 9 1
2 0 9 1
2 0 10 1
2 0 10 1
2 0 10 1
2 0 10 1
2 0 8 1
2 0 9 2
2 0 9 2
2 0 8 2
2 0 6 2
2 0 7 2
2 0 6 2
4 0 8 2
4 0 8 2
4 0 8 2
4 0 8 2
4 0 8 2
4 0 8 2
4 0 8 1
5 0 8 1
5 0 8 1
5 0 6 1
5 0 6 1
5 0 6 2
4 0 6 2
4 0 6 2
4 0 6 2
4 0 6 2
4 0 6 2
4 0 6 2
4 0 8 2
4 0 8 2
4 0 9 2
4 0 8 2
4 0 8 2
4 0 8 2
4 0 9 2
4 0 11 2
4 0 11 1
4 0 11 2
4 0 12 2
4 0 12 2
4 0 12 2
4 0 12 2
2 0 10 2
2 0 10 2
2 0 13 2
2 0 15 2
2 0 15 2
2 0 15 2
2 0 14 3
0 0 14 3
0 0 15 3
0 0 15 7
0 0 15 7
0 0 15 6
0 0 15 6
0 0 15 6
0 0 15 6
0 0 16 6
0 0 16 6
0 0 16 7
0 0 14 7
0 0 14 7
0 0 13 7
0 0 14 7
0 0 14 7
0 0 14 7
0 0 13 7
0 0 11 7
0 0 10 7
0 0 10 6
0 0 10 6
0 0 10 6
0 0 9 6
2 0 9 6
2 0 9 6
2 0 10 6
2 0 7 6
2 0 5 6
2 0 5 6
2 0 5 6
2 0 5 5
2 0 5 5
2 0 4 5
2 0 4 1
2 0 4 1
2 0 4 1
2 0 4 1
2 0 4 1
2 0 4 1
2 0 3 1
2 0 3 1
2 0 4 0
2 0 4 0
2 0 4 0
2 0 4 0
2 0 3 0
2 0 3 0
2 0 3 0
2 0 3 0
2 0 3 0
2 0 3 0
2 0 3 0
2 0 2 0
2 0 2 0
2 0 2 0
0 0 2 0
0 0 2 0
0 0 1 0
0 0 1 0
0 0 1 0
0 0 1 0
0 0 1 0
0 0 1 0
0 0 1 0
0 0 2 0
0 0 2 0
0 0 2 0
0 0 2 0
0 0 2 0
0 0 2 0
0 0 2 0
0 0 2 0
0 0 3 0
0 0 2 0
0 0 3 0
0 0 3 0
0 0 3 0
0 0 3 0
0 0 3 0
0 0 4 0
0 0 5 0
0 0 5 0
0 0 5 0
0 0 8 2
0 0 8 2
0 0 8 3
0 0 8 3
0 0 8 3
0 0 8 3
0 0 8 3
0 0 8 3
0 0 8 3
0 0 8 3
0 0 9 3
0 0 10 3
0 0 10 3
0 0 9 3
0 0 9 3
0 0 9 3
2 0 9 3
2 0 10 3
2 0 10 3
2 0 11 3
2 0 11 3
2 0 10 3
2 0 10 3
2 0 9 3
2 0 9 3
2 0 9 3
2 0 9 3
2 0 9 3
2 0 8 3
2 0 7 3
2 0 7 5
2 0 7 5
2 0 4 2
2 0 4 2
2 0 4 1
2 0 4 1
2 0 4 1
4 1 6 1
4 1 6 1
4 1 6 1
4 1 7 1
4 1 7 1
4 1 6 1
4 1 5 1
4 1 5 1
4 1 5 1
4 1 5 1
4 1 5 1
2 1 5 1
2 1 4 2
2 1 4 2
2 1 3 2
2 1 3 2
2 1 4 2
2 1 4 2
2 1 4 2
2 1 4 2
2 1 4 2
2 1 4 2
2 1 4 2
2 1 4 2
2 1 4 2
2 1 4 1
2 1 4 1
2 1 4 1
2 1 4 1
2 1 4 1
2 1 4 1
2 1 4 1
0 0 2 1
0 0 2 1
0 0 2 1
0 0 1 1
0 0 1 2
0 0 1 3
0 0 1 3
0 0 1 3
0 0 1 3
0 0 1 3
0 0 1 3
0 0 1 3
0 0 1 2
0 0 1 2
0 0 1 2
0 0 1 2
0 0 0 2
0 0 0 2
0 0 0 2
0 0 0 2
0 0 0 2
0 0 0 2
0 0 0 2
0 0 0 3
0 0 0 3
0 0 0 3
0 0 0 3
0 0 0 3
0 0 0 3
0 0 0 3
0 0 0 3
0 0 0 3
0 0 0 3
0 0 1 3
0 0 1 3
0 0 1 3
0 0 1 2
0 0 1 1
0 0 1 1
0 0 1 2
0 0 1 2
0 0 1 2
0 0 1 2
0 0 1 2
0 0 3 2
0 0 3 2
0 0 3 2
0 0 3 2
0 0 3 2
0 0 3 2
0 0 3 2
0 0 3 2
0 0 3 2
0 0 3 2
0 0 3 2
0 0 3 1
0 0 3 1
0 0 3 1
0 0 3 1
0 0 3 1
0 0 3 1
0 0 3 1
0 0 3 1
0 0 3 1
0 0 3 1
0 0 3 1
0 0 3 1
0 0 4 1
0 0 4 1
0 0 4 1
0 0 4 1
0 0 4 0
0 0 4 0
0 0 4 0
0 0 4 0
0 0 5 0
0 0 4 0
0 0 5 0
0 0 6 1
0 1 6 1
0 1 6 1
0 1 6 1
0 1 6 1
0 1 8 1
0 1 8 1
0 1 8 1
0 1 8 1
0 1 8 2
0 1 8 3
0 1 8 3
0 1 8 3
0 1 8 3
0 1 8 3
0 1 8 3
0 1 9 3
0 1 9 3
0 1 9 3
0 1 8 3
0 1 8 5
0 1 7 5
0 1 7 5
0 1 7 5
0 1 7 5
0 1 7 5
0 1 7 5
0 1 7 5
0 1 9 5
0 1 8 5
0 1 8 5
0 1 7 5
0 1 6 3
0 0 6 3
0 0 6 3
0 0 6 3
0 0 6 3
0 0 4 3
0 0 4 3
0 0 4 3
0 0 5 5
0 0 5 3
0 0 5 2
0 0 5 5
0 0 5 5
2 0 5 5
2 0 6 5
2 0 6 5
2 0 5 5
2 0 5 5
2 0 5 5
2 0 5 5
2 0 5 3
2 0 5 5
2 0 5 5
2 0 5 5
2 0 5 5
2 0 5 5
2 0 5 5
2 0 5 5
2 0 3 5
2 0 3 6
2 0 2 6
2 0 2 6
2 0 2 6
2 0 2 6
2 0 2 6
2 0 2 6
2 0 2 6
2 0 2 6
2 0 2 6
2 0 2 6
2 0 1 5
2 0 1 5
4 0 1 5
4 0 1 2
4 0 1 2
2 0 1 2
2 0 0 2
2 0 0 2
2 0 0 2
2 0 0 2
2 0 0 2
2 0 0 2
2 0 0 2
2 0 0 1
2 0 0 1
2 0 0 1
2 0 0 1
2 0 1 1
2 0 1 1
2 0 1 1
2 0 1 1
2 0 1 0
2 0 1 0
2 0 1 0
2 0 1 0
2 0 1 0
2 0 1 0
2 0 1 0
2 0 1 0
2 0 1 0
2 0 1 0
2 0 1 0
2 0 1 0
2 0 1 0
0 0 1 0
0 0 1 0
0 0 2 1
0 0 2 1
0 0 2 1
0 0 2 1
0 0 2 1
0 0 2 1
0 0 2 1
0 0 2 1
0 0 2 2
0 0 3 2
0 0 3 2
0 0 3 2
0 0 3 2
0 0 2 2
0 0 3 2
0 0 3 2
0 0 3 2
0 0 3 2
0 0 3 2
0 0 3 2
0 0 3 2
0 0 3 2
0 0 3 2
0 0 3 2
0 0 3 2
0 0 3 2
0 0 3 2
0 0 3 2
0 0 3 2
0 0 3 2
0 0 4 2
0 0 4 2
0 0 5 1
0 0 7 1
0 0 7 1
0 0 7 1
0 0 7 1
0 0 7 1
0 0 7 1
0 0 7 1
0 0 7 0
0 0 6 0
0 0 6 0
0 0 6 0
0 0 6 0
0 0 6 0
0 0 5 0
0 0 5 0
0 0 5 0
0 0 5 0
0 0 5 0
0 0 5 0
0 0 5 0
2 0 5 0
2 0 5 0
2 0 5 0
2 0 5 0
2 0 5 0
2 0 5 0
2 0 5 0
2 0 5 0
2 0 5 0
2 0 4 0
2 0 4 0
2 0 2 0
2 0 0 0
2 0 0 0
2 0 0 0
2 0 0 0
2 0 0 0
2 0 0 0
2 0 0 0
2 0 0 0
2 0 0 0
2 0 1 0
2 0 1 0
2 0 1 0
2 0 3 0
2 0 4 0
2 0 4 0
2 0 4 0
2 0 4 0
2 0 5 0
2 0 5 0
2 0 5 0
0 0 5 0
0 0 6 0
0 0 6 0
0 0 6 0
0 0 6 0
0 0 6 0
0 0 6 0
0 0 6 0
0 0 6 0
0 0 6 1
0 0 6 1
0 0 6 1
0 0 6 1
0 0 6 1
0 0 6 1
0 0 7 1
0 0 7 1
0 0 7 1
0 0 7 1
0 0 7 1
0 0 7 1
0 0 6 1
0 0 6 1
0 0 6 1
0 0 4 1
0 0 3 1
0 0 4 1
0 0 4 1
0 0 4 1
0 0 3 1
0 0 3 1
0 0 4 1
0 0 4 1
0 0 3 1
0 0 3 1
0 0 3 1
0 0 3 1
0 0 4 1
0 0 4 1
0 0 4 2
0 0 4 3
0 0 4 3
0 0 4 3
0 0 4 3
0 0 4 3
0 0 4 3
0 0 4 3
0 0 3 5
0 0 3 5
0 0 3 5
0 0 3 5
0 0 3 5
0 0 3 5
0 0 3 5
0 0 3 5
0 0 3 5
0 0 3 5
0 0 3 5
0 0 2 5
0 0 2 5
2 0 2 5
2 0 2 5
2 0 3 5
2 0 2 5
2 0 2 5
2 0 2 5
2 0 2 5
2 0 2 5
2 0 2 5
2 0 1 5
2 0 1 5
2 0 1 3
2 0 1 2
2 0 1 1
2 0 1 1
2 0 1 1
2 0 1 1
2 0 1 1
2 0 1 1
2 0 1 0
2 0 1 0
2 0 1 0
2 0 1 0
2 0 1 0
2 0 1 0
2 0 1 0
2 0 1 0
2 0 1 0
2 0 1 0
2 0 1 0
2 0 1 0
2 0 1 0
0 0 1 0
0 0 2 0
0 0 1 0
0 0 1 0
0 0 1 0
0 0 1 0
0 0 1 0
0 0 1 0
0 0 1 2
0 0 1 2
0 0 1 2
0 0 1 2
0 0 1 2
0 0 1 2
0 0 1 2
0 0 1 2
0 0 1 2
0 0 1 2
0 0 1 2
0 0 1 2
0 0 1 2
0 0 2 2
0 0 2 2
0 0 2 2
0 0 2 2
0 0 2 2
0 0 2 2
0 0 2 2
0 0 2 2
0 0 2 2
0 0 2 2
0 0 2 2
0 0 2 2
0 0 1 2
0 0 1 2
0 0 1 2
0 0 1 2
0 0 1 2
0 0 1 2
0 0 1 2
0 0 1 0
0 0 1 0
0 0 1 0
0 0 2 0
0 0 2 0
0 0 2 1
0 0 2 1
0 0 2 1
0 0 2 1
0 0 2 1
0 0 2 1
0 0 2 1
0 0 2 1
0 0 1 1
0 0 1 1
0 0 1 1
0 0 1 1
0 0 1 1
0 0 1 1
0 0 1 1
0 0 1 1
0 0 1 1
0 0 1 1
0 0 1 1
0 0 1 1
0 0 1 1
0 0 1 1
0 0 1 1
0 0 1 1
0 0 1 1
0 0 1 1
0 0 1 1
0 0 1 1
0 0 1 1
0 1 1 1
0 1 0 1
0 1 0 1
0 1 0 0
0 1 0 0
0 1 0 0
0 1 0 0
0 1 0 0
0 1 0 0
0 1 0 0
0 1 0 0
0 1 0 0
0 1 0 0
0 1 0 0
0 1 0 0
0 1 0 0
0 1 0 0
0 1 0 0
0 1 1 0
0 1 1 0
0 1 1 0
0 1 1 0
0 1 1 0
0 1 1 0
0 1 1 0
0 1 1 0
0 1 1 0
0 1 1 0
0 1 1 0
2 1 1 0
2 1 1 0
2 1 2 0
2 0 2 0
2 0 2 0
2 0 2 0
2 0 2 0
2 0 2 0
2 0 2 0
2 0 2 0
2 0 2 0
2 0 2 0
2 0 2 0
2 0 2 0
2 0 2 0
2 0 2 0
2 0 2 0
2 0 2 0
2 0 2 0
2 0 2 0
2 0 2 0
2 0 1 0
2 0 1 0
2 0 1 0
2 0 1 0
2 0 1 0
2 0 1 0
2 0 1 0
2 0 1 0
2 0 1 0
2 0 1 0
2 0 1 0
0 0 1 0
0 0 1 0
0 0 0 0
0 0 0 0
0 0 0 0
0 0 0 0
0 0 0 0
0 0 0 0
0 0 1 0
0 0 1 0
0 0 1 0
0 0 1 0
0 0 1 0
0 0 1 0
0 0 1 0
0 0 1 0
0 0 1 0
0 0 2 0
0 0 2 0
0 0 2 0
0 0 2 0
0 0 2 0
0 0 3 0
0 0 3 0
0 0 3 0
0 0 3 0
0 0 3 0
0 0 3 0
0 0 3 0
0 0 3 0
0 0 3 0
0 0 3 1
0 0 3 1
0 0 3 1
0 0 3 1
0 0 3 1
0 0 3 1
0 0 3 1
0 0 3 1
0 0 3 1
0 0 2 1
0 0 2 1
0 0 2 1
0 0 2 1
0 0 2 1
0 0 2 1
0 0 2 1
0 0 2 1
0 0 2 1
0 0 1 1
0 0 2 1
0 0 2 1
0 0 2 2
0 0 2 2
0 0 2 2
0 0 3 2
0 0 3 2
0 0 4 2
0 0 4 2
0 0 4 2
0 0 4 2
0 0 4 2
0 0 4 2
0 0 4 1
0 0 4 1
4 0 4 1
4 0 4 1
4 0 4 1
4 0 5 1
4 0 5 1
4 0 5 1
4 0 5 1
4 0 5 1
4 0 5 1
4 0 5 1
4 0 5 1
4 0 5 1
4 0 6 1
4 0 6 1
4 0 6 1
4 0 6 1
4 0 6 1
4 0 5 1
4 0 5 1
4 0 5 0
4 0 5 0
4 0 4 0
4 0 3 0
4 0 3 0
4 0 2 0
4 0 2 0
4 0 2 0
4 0 2 0
4 0 3 0
4 0 3 0
4 0 3 0
4 0 3 0
0 0 3 0
0 0 3 0
0 0 3 1
0 0 2 1
0 0 2 1
0 0 2 1
0 0 2 1
0 0 2 1
0 0 2 1
0 0 2 1
0 0 2 1
0 0 2 1
0 0 1 1
0 0 1 1
0 0 1 2
0 0 1 2
0 0 1 2
0 0 1 2
0 0 1 2
0 0 1 2
0 0 1 2
0 0 1 2
0 0 1 2
0 0 1 2
0 0 2 2
0 0 2 2
0 0 2 2
0 0 2 2
0 0 1 2
0 0 1 2
0 0 1 2
0 0 1 2
0 0 1 2
0 0 1 2
0 0 1 1
0 0 1 1
0 0 2 1
0 0 2 1
0 0 3 1
0 0 3 1
0 0 3 1
0 0 3 1
2 0 3 1
2 0 3 1
2 0 3 1
2 0 3 1
2 0 3 0
2 0 3 0
2 0 3 0
2 0 3 0
2 0 3 0
2 0 4 0
2 0 4 0
2 0 4 0
2 0 4 0
2 0 5 1
2 0 6 1
2 0 6 1
2 0 6 1
2 0 6 2
2 0 6 2
2 0 6 2
2 0 6 2
2 0 6 2
2 0 6 2
2 0 6 2
2 0 6 2
2 0 6 2
2 0 5 2
2 0 5 2
2 0 4 2
2 0 4 2
2 0 4 2
2 0 4 2
0 0 4 2
0 0 4 2
0 0 4 2
0 0 4 2
0 0 4 2
0 0 4 2
0 0 4 2
0 0 4 2
0 0 4 2
0 0 4 2
0 0 4 2
0 0 4 2
0 0 4 2
0 0 3 1
0 0 1 1
0 0 2 1
0 0 2 1
0 0 2 0
0 0 2 0
0 0 2 0
0 0 2 0
0 0 2 0
0 0 2 0
0 0 2 0
0 0 3 0
0 0 3 0
0 0 3 0
0 0 3 0
0 0 3 0
0 0 3 1
0 0 3 1
0 0 3 1
0 0 6 2
0 0 6 2
0 0 7 2
0 0 8 2
0 0 8 2
0 0 8 2
0 0 9 2
0 0 9 2
0 0 9 2
0 0 8 2
0 0 9 3
0 0 9 3
0 0 9 3
0 0 10 3
0 0 10 3
0 0 9 3
0 0 9 3
0 0 9 3
0 1 9 3
0 1 9 5
2 1 10 5
2 1 10 5
2 1 10 5
2 1 10 5
2 1 9 5
2 1 9 5
2 1 9 5
2 1 10 5
2 1 10 5
2 1 10 3
2 1 10 3
2 1 10 3
2 1 7 2
2 1 7 2
2 1 6 2
2 1 5 2
2 1 5 2
2 1 5 2
2 1 5 2
2 1 5 2
2 1 5 2
2 1 5 3
2 1 5 2
2 1 5 2
2 1 5 2
2 1 4 2
2 1 4 2
2 1 4 2
2 1 4 2
2 1 5 2
2 0 5 2
2 0 5 1
0 0 4 1
0 0 5 1
0 0 5 1
0 0 5 1
2 0 7 1
2 0 7 1
2 0 7 1
2 0 6 1
2 0 6 1
2 0 6 1
2 0 6 1
2 0 6 1
2 0 6 1
2 0 6 1
2 0 6 1
2 0 6 1
2 0 6 1
2 0 6 1
2 0 5 2
2 0 6 2
2 0 6 2
2 0 6 1
2 0 5 1
2 0 5 1
4 0 5 1
4 0 5 1
4 0 5 1
4 0 5 1
4 0 5 1
4 0 4 1
4 0 4 1
4 0 4 2
4 0 4 2
4 0 3 2
4 0 3 2
4 0 3 2
2 0 1 2
2 0 1 2
2 0 1 3
2 0 1 3
2 0 1 3
2 0 1 3
2 0 1 3
2 0 1 3
2 0 1 3
2 0 1 3
2 0 1 3
2 0 1 3
2 0 1 3
2 0 1 3
2 0 1 2
2 0 0 2
2 0 0 2
2 0 0 2
2 0 0 2
2 0 0 2
0 0 0 2
0 0 0 3
0 0 0 3
0 0 2 3
0 0 2 3
0 0 2 3
0 0 2 3
0 0 2 3
0 0 2 3
0 0 2 3
0 0 2 3
0 0 2 3
0 0 3 3
0 0 3 3
0 0 3 2
0 0 3 2
0 0 3 2
0 0 3 2
0 0 3 2
0 0 3 2
0 0 3 2
0 0 3 2
0 0 3 2
0 0 3 2
0 0 3 2
0 0 3 2
0 0 3 2
0 0 3 2
0 0 3 2
0 0 3 2
0 0 4 2
0 0 4 2
0 0 4 2
0 0 4 1
0 0 4 1
0 0 2 1
0 0 2 1
0 0 2 1
0 0 2 1
0 0 2 0
0 0 2 0
0 0 2 0
0 0 2 0
0 0 2 0
0 0 2 0
0 0 2 0
0 0 2 0
0 0 2 0
0 0 2 0
0 0 2 0
0 0 3 0
0 0 3 0
0 0 3 0
0 0 3 0
0 0 3 0
0 0 3 0
0 0 3 0
0 0 3 0
0 0 3 0
0 0 6 0
0 0 6 0
0 0 6 0
0 0 5 0
0 0 5 0
0 0 5 0
0 0 5 0
0 0 5 0
0 0 5 0
0 0 5 0
0 0 5 0
0 0 5 0
0 0 5 0
0 0 5 0
0 0 5 0
0 0 5 0
0 0 5 0
0 0 4 0
0 0 5 0
0 0 5 0
0 0 5 0
0 0 5 0
0 0 5 0
0 0 4 0
0 0 4 0
0 0 4 0
0 0 4 0
0 0 4 0
0 0 4 0
0 0 6 0
0 0 6 0
0 0 6 0
0 0 3 0
0 0 3 0
0 0 3 1
0 0 3 1
0 0 3 1
0 0 3 1
0 0 3 1
0 0 3 1
0 0 3 1
0 0 3 1
0 0 3 1
0 0 3 1
0 0 3 1
0 0 3 1
0 0 3 1
0 0 3 1
0 0 3 1
0 0 3 1
0 0 2 1
0 0 2 1
0 0 2 1
0 0 3 1
0 0 3 1
0 0 3 1
0 0 3 1
0 0 3 1
0 0 3 3
0 0 3 3
0 0 3 3
0 0 1 3
0 0 1 3
0 0 1 3
0 0 1 3
0 0 1 3
0 0 1 2
0 0 1 2
0 0 1 2
0 0 1 3
0 0 1 3
0 0 2 3
0 0 2 3
0 0 2 3
0 0 2 3
0 0 2 3
0 0 2 3
0 0 2 3
0 0 2 3
0 0 2 3
0 0 2 3
0 0 2 3
0 0 2 3
0 0 2 3
0 0 2 3
0 0 1 3
0 0 5 3
0 0 5 5
0 0 5 5
0 0 5 5
0 0 5 2
0 0 5 2
0 0 5 2
0 0 5 2
0 0 6 2
0 0 6 2
0 0 6 2
0 0 6 2
0 0 6 2
0 0 6 2
0 0 6 2
0 0 7 1
0 0 7 1
0 0 6 1
0 0 6 1
0 0 6 1
0 0 6 1
0 0 6 1
0 0 7 1
0 0 7 1
2 0 7 1
2 0 7 1
2 0 7 1
2 0 7 1
2 0 7 1
2 0 7 1
2 0 7 1
2 0 7 1
2 0 3 1
2 0 3 0
2 0 3 0
2 0 3 0
2 0 3 0
2 0 3 0
2 0 3 0
2 0 3 0
2 0 2 0
2 0 2 0
2 0 2 0
2 0 2 0
2 0 2 0
2 0 2 0
2 0 2 0
2 0 1 0
2 0 1 0
2 0 1 0
2 0 1 0
2 0 1 0
2 0 1 0
2 0 1 1
2 0 0 1
2 0 0 1
0 0 0 1
0 0 0 1
0 0 0 1
0 0 0 1
0 0 0 1
0 0 0 1
0 0 0 1
0 0 0 1
0 0 0 1
0 0 0 1
0 0 0 1
0 0 0 1
0 0 0 2
0 0 0 2
0 0 0 2
0 0 0 2
0 0 0 2
0 0 0 2
0 0 0 2
0 0 0 2
2 0 1 3
2 0 1 3
2 0 1 3
2 0 1 3
2 0 1 3
2 0 1 3
2 0 1 3
2 0 1 3
2 0 1 5
2 0 1 3
2 0 2 3
2 0 2 3
2 0 2 5
2 0 2 5
2 0 2 5
2 0 3 5
2 0 3 5
2 0 3 5
2 0 3 5
2 1 3 5
2 1 3 5
2 1 3 5
2 1 3 5
2 1 3 5
2 1 3 3
2 1 3 3
2 1 3 3
2 1 3 3
2 1 3 3
2 1 3 5
2 1 3 5
2 1 3 5
0 1 2 3
0 1 2 3
0 1 2 3
0 1 2 3
0 1 2 3
0 1 3 3
0 1 3 3
0 1 3 3
0 1 3 2
0 1 3 2
0 1 2 2
0 1 2 2
0 1 2 1
0 1 2 1
0 1 2 1
0 1 1 1
0 1 1 1
0 1 1 1
0 1 1 1
0 0 2 1
0 0 2 1
0 0 2 1
0 0 2 1
0 0 2 1
0 0 2 1
0 0 2 1
0 0 2 1
0 0 2 1
0 0 2 1
0 0 2 0
0 0 2 0
0 0 2 0
0 0 2 0
0 0 2 0
0 0 2 0
0 0 2 0
0 0 2 0
0 0 1 0
0 0 1 0
0 0 1 0
0 0 1 0
0 0 1 0
0 0 1 0
0 0 1 0
0 0 3 0
0 0 3 0
2 0 8 0
2 0 8 0
2 0 8 0
2 0 9 0
2 0 10 0
2 0 9 0
2 0 9 1
2 0 9 1
2 0 9 1
2 0 9 2
2 0 9 2
2 0 9 2
4 0 9 2
4 0 9 2
4 0 9 2
4 0 9 2
5 0 9 2
5 0 9 2
5 0 9 2
5 0 9 2
5 0 9 2
5 0 9 2
5 0 9 2
5 0 9 2
5 0 9 3
5 0 9 3
5 0 9 3
5 0 9 3
5 0 9 3
5 0 9 3
5 0 7 3
5 0 7 3
4 0 2 5
4 0 2 5
4 0 2 5
4 0 2 5
4 0 1 5
4 0 1 5
4 0 1 3
4 0 1 3
4 0 1 5
4 0 2 3
4 0 2 3
4 0 2 5
2 0 2 6
2 0 2 6
2 0 2 6
2 0 2 6
0 0 2 7
0 0 3 7
0 0 3 7
0 0 3 7
0 0 3 7
0 0 3 7
0 0 4 8
0 0 4 9
0 0 4 8
0 0 4 8
0 0 4 8
0 0 4 8
0 0 4 8
0 0 4 8
0 0 4 8
0 0 4 8
0 0 4 7
0 0 4 7
0 0 4 7
0 0 4 8
0 0 4 8
0 0 4 8
0 0 4 8
0 0 5 8
0 0 5 7
0 0 4 7
0 0 4 7
0 0 4 6
0 0 5 5
0 0 5 5
0 0 5 5
0 0 5 5
0 0 5 3
0 0 4 3
0 0 4 3
0 0 4 3
0 0 4 3
0 0 4 3
0 0 3 2
0 0 3 1
0 0 3 1
0 0 3 1
0 0 3 1
0 0 3 1
0 0 3 1
0 0 3 1
0 0 3 1
0 0 3 1
0 0 3 1
0 0 3 1
0 0 3 1
0 0 2 0
0 0 2 0
0 0 2 0
0 0 2 0
0 0 1 0
0 0 1 0
0 0 1 0
0 0 1 0
0 0 1 0
0 0 0 0
0 0 1 0
0 0 1 0
0 0 1 0
0 0 1 0
0 0 1 0
0 0 1 0
0 0 1 0
0 0 1 0
0 0 1 0
0 0 1 0
0 0 1 0
0 0 1 0
0 0 1 0
0 0 1 0
0 0 1 0
0 0 1 0
0 0 1 0
0 0 1 0
0 0 1 0
0 0 1 0
0 0 1 0
0 0 1 0
0 0 1 0
0 0 3 1
0 0 4 1
0 0 4 1
0 0 4 1
0 0 4 1
0 0 4 1
0 0 4 1
0 0 4 3
0 0 4 3
0 0 3 3
0 0 3 3
0 0 3 3
0 0 3 3
0 0 3 3
0 0 3 3
0 0 3 3
0 0 3 3
0 0 3 3
0 0 3 3
0 0 3 3
0 0 3 3
0 0 3 3
0 0 3 3
0 0 3 3
0 0 3 3
0 0 3 3
0 0 3 3
0 0 3 3
0 0 3 3
0 0 3 3
0 0 3 3
0 0 3 3
0 0 1 2
0 0 0 2
0 0 0 2
0 0 0 2
0 0 1 2
0 0 1 2
0 0 1 2
0 0 1 0
0 0 1 0
0 0 1 0
0 0 1 0
0 0 1 0
0 0 1 0
0 0 1 0
0 0 1 0
0 0 1 0
0 0 1 0
0 0 1 0
0 0 1 0
0 0 1 0
0 0 1 0
0 0 2 0
0 0 2 0
0 0 2 0
0 0 2 0
0 0 2 0
0 0 2 0
0 0 2 0
0 0 2 0
0 0 2 0
0 0 2 0
0 0 2 0
0 0 2 0
0 0 2 0
0 0 2 0
0 0 2 0
0 0 1 0
0 0 1 0
0 0 1 0
0 0 1 0
0 1 1 0
0 1 1 0
0 1 1 0
0 1 1 0
0 1 1 0
0 1 1 0
0 1 1 0
0 1 2 1
0 1 2 2
0 1 2 3
0 1 3 3
0 1 3 3
0 1 3 3
0 1 2 3
0 1 4 3
0 1 4 3
0 1 4 3
0 1 4 3
0 1 4 3
0 1 4 3
0 1 4 3
0 1 4 3
0 1 4 3
0 1 4 3
0 1 4 3
0 1 4 3
0 1 4 3
0 1 4 3
0 1 4 3
0 1 4 3
0 1 4 3
0 1 4 3
0 0 4 3
0 0 4 3
2 0 4 3
2 0 4 3
2 0 4 3
2 0 4 5
2 0 4 5
2 0 3 3
2 0 3 2
2 0 3 1
2 0 2 1
2 0 2 1
2 0 2 1
2 0 2 1
2 0 0 1
2 0 0 1
2 0 0 1
2 0 0 1
2 0 0 1
2 0 0 1
2 0 0 1
2 0 0 1
2 0 0 2
2 0 0 2
2 0 0 2
2 0 0 2
2 0 1 2
2 0 1 2
2 0 1 2
2 0 1 2
2 0 1 2
2 0 1 2
2 0 1 2
2 0 1 2
0 0 2 2
0 0 3 2
0 0 4 2
0 0 4 2
0 0 4 2
0 0 4 2
0 0 4 2
0 0 4 2
4 0 5 2
4 0 5 2
4 0 5 2
4 0 5 2
4 0 6 2
4 0 6 2
4 0 6 2
4 0 6 3
4 0 6 3
4 0 6 3
4 0 6 3
4 0 6 3
4 0 6 2
4 0 6 2
4 0 6 2
4 0 6 2
4 0 5 2
4 0 7 2
4 0 7 2
4 0 7 2
4 0 7 2
4 0 7 2
4 0 8 3
4 0 8 3
4 0 7 3
4 0 7 3
4 0 6 5
4 0 6 5
4 0 6 5
4 0 6 5
4 0 6 5
4 0 7 5
0 0 6 5
0 0 6 5
0 0 6 5
0 0 6 5
0 0 5 5
0 0 5 5
0 0 5 5
0 0 5 3
0 0 5 3
0 0 5 3
0 0 5 3
0 0 5 3
0 0 5 5
0 0 5 5
0 0 5 5
0 0 5 5
0 0 5 5
0 0 3 5
0 0 3 5
0 0 3 6
0 0 4 6
0 0 4 6
0 0 3 5
0 0 3 5
0 0 3 5
0 0 2 5
0 0 2 3
0 0 2 2
0 0 2 2
0 0 2 2
0 0 2 3
0 0 1 3
0 0 2 3
0 0 3 3
0 0 4 3
0 0 4 3
0 0 4 3
0 0 4 3
0 0 4 3
0 0 4 3
0 0 4 3
0 0 5 3
0 0 5 3
0 0 5 3
0 0 5 2
0 0 5 2
0 0 5 2
0 0 5 2
0 0 5 2
0 1 5 2
0 1 5 2
0 1 5 1
0 1 4 1
0 1 4 1
0 1 4 1
0 1 6 1
0 1 6 1
0 1 6 1
0 1 6 1
0 1 7 1
0 1 7 1
0 1 7 1
0 1 7 0
0 1 7 0
0 1 6 0
0 1 6 0
0 1 5 0
0 1 6 0
0 1 7 0
0 1 7 0
0 1 7 1
0 1 7 1
0 1 9 1
0 1 8 1
0 1 8 1
0 1 8 1
0 1 8 1
0 1 8 1
0 1 8 1
0 1 8 1
0 1 8 1
0 0 8 1
0 0 8 1
0 0 8 2
0 0 9 2
0 0 9 2
0 0 9 2
0 0 7 2
0 0 7 2
0 0 7 2
0 0 7 2
0 0 6 2
0 0 6 2
0 0 6 2
0 0 6 2
0 0 6 2
0 0 6 2
0 0 5 2
0 0 5 2
0 0 4 5
0 0 3 5
0 0 3 5
0 0 3 3
0 0 3 5
0 0 1 6
0 0 1 6
0 0 1 6
0 0 1 6
0 0 2 6
0 0 5 6
0 0 5 6
0 0 5 6
0 0 6 6
0 0 6 6
0 0 6 7
0 0 6 6
0 0 5 6
0 0 5 6
0 0 5 6
0 0 5 6
0 0 5 6
0 0 5 6
0 0 7 6
0 0 7 6
0 0 7 6
0 0 7 6
0 0 7 6
0 0 7 6
0 0 7 6
0 0 7 6
0 0 7 6
0 0 7 3
0 0 7 3
0 0 8 3
0 0 9 6
0 0 9 5
0 0 9 5
0 0 9 5
0 0 9 5
0 0 9 5
0 0 8 5
0 0 5 5
0 0 5 5
0 0 5 5
0 0 4 5
0 0 4 5
0 0 4 3
0 0 4 3
0 0 4 3
0 0 4 3
0 0 4 3
0 0 4 3
0 0 4 3
0 0 4 3
0 0 2 3
0 0 2 3
2 0 2 3
2 0 2 3
2 0 2 3
2 0 2 3
2 0 2 3
2 0 2 3
2 0 2 3
2 0 2 3
2 0 2 3
2 0 1 3
2 0 1 1
2 0 2 1
2 0 2 0
2 0 2 0
2 0 2 0
2 0 2 0
2 0 2 0
2 0 2 0
2 0 3 0
2 0 4 0
2 0 4 0
2 0 4 0
2 0 4 0
2 0 4 0
2 0 4 0
2 0 4 0
2 0 4 0
2 0 4 0
2 0 4 0
2 0 4 0
2 0 5 0
4 0 5 0
2 0 5 0
2 0 5 0
2 0 5 0
2 0 5 0
2 0 5 0
2 0 5 0
2 0 5 1
2 0 5 1
2 0 5 1
2 0 5 1
2 0 4 1
2 0 3 1
2 0 3 1
2 0 3 1
2 0 3 1
2 0 3 1
2 0 3 2
2 0 3 2
2 1 2 2
2 2 1 2
2 2 1 2
2 2 1 2
2 2 1 2
2 2 1 2
2 2 1 2
2 2 1 2
2 2 1 2
2 2 1 2
2 2 1 2
2 2 1 2
2 2 0 2
0 2 0 2
0 2 0 2
0 2 2 2
0 2 2 2
0 2 2 2
0 2 2 2
0 2 2 5
0 2 2 3
0 2 2 3
0 2 2 3
0 2 2 3
0 2 2 3
0 2 2 3
0 2 2 3
0 2 2 3
0 2 2 3
0 2 2 3
0 2 2 2
0 2 2 2
2 1 2 3
2 0 2 5
2 0 3 5
2 0 4 5
2 0 4 5
2 0 4 5
2 0 5 5
2 0 5 5
2 0 5 5
2 0 5 5
4 0 5 5
4 0 5 5
4 0 5 5
4 0 5 5
4 0 5 5
4 0 3 5
4 0 4 5
4 1 4 5
4 1 4 5
4 1 5 2
4 1 5 2
4 1 5 2
4 1 6 2
4 1 6 2
4 1 6 2
4 1 6 2
4 1 6 2
4 1 6 2
4 1 7 2
4 1 7 2
4 1 7 2
4 1 7 2
4 1 7 1
4 1 7 0
4 1 6 0
4 1 5 0
4 1 5 0
4 1 5 0
4 1 4 0
4 1 4 0
4 1 4 1
4 1 4 1
2 1 4 1
2 1 4 1
2 1 4 1
2 1 4 1
2 1 4 1
2 1 4 1
2 1 3 1
2 0 4 1
2 0 4 1
2 0 3 1
2 0 3 1
4 0 3 1
4 0 2 1
4 0 2 1
4 0 2 1
4 0 2 1
4 0 2 1
4 0 2 1
4 0 1 1
4 0 1 1
4 0 1 1
4 0 1 1
2 0 1 1
2 0 1 1
2 0 1 1
2 0 1 1
2 0 1 1
2 0 1 1
2 0 1 1
2 0 1 1
2 0 1 0
2 0 3 0
2 0 3 0
2 0 3 0
2 0 3 0
2 0 3 0
2 0 3 0
2 0 3 0
2 0 3 0
2 0 2 1
2 0 2 1
2 0 2 1
2 0 2 1
0 0 2 1
0 0 2 1
0 0 2 1
0 0 2 1
0 0 2 1
0 0 2 1
0 0 2 1
0 0 2 1
0 0 2 1
0 0 2 1
0 0 2 1
0 0 3 1
0 0 3 1
0 0 3 1
0 0 3 1
0 0 3 1
0 0 3 1
0 0 3 1
0 0 3 1
0 0 3 1
0 0 1 1
0 0 1 2
0 0 1 2
0 0 2 2
0 0 2 2
0 0 2 2
2 0 2 3
2 0 2 3
2 0 3 2
2 0 3 3
2 0 4 3
2 0 4 3
2 0 4 3
2 0 4 3
2 0 4 3
2 0 4 3
2 0 4 3
2 0 4 3
2 0 4 3
2 0 4 3
2 0 4 3
2 0 4 3
2 0 4 3
2 0 3 3
2 0 3 3
2 0 4 3
2 0 5 3
2 0 6 3
4 0 6 3
4 0 6 3
4 0 6 5
4 0 6 6
4 0 6 6
4 0 6 5
4 0 6 5
4 0 5 5
4 0 5 6
4 0 5 6
2 0 5 5
2 0 6 5
2 0 8 5
2 0 8 3
2 0 7 3
2 0 7 3
2 0 7 3
2 0 7 3
4 0 7 3
4 0 8 3
4 0 8 3
4 0 9 3
4 0 9 3
4 0 9 3
4 0 9 3
4 0 9 3
4 0 9 3
4 0 9 3
4 0 9 3
4 0 8 3
4 0 7 3
4 0 6 5
2 0 7 6
4 0 7 6
4 0 7 5
4 0 7 3
4 0 7 3
4 0 7 5
4 0 7 5
4 0 7 5
4 0 7 3
4 0 7 3
4 0 7 3
4 0 6 3
4 0 4 3
4 0 4 3
4 0 4 3
4 0 4 3
4 0 4 3
4 0 4 3
2 0 4 3
2 0 3 3
2 0 3 3
2 0 2 3
2 0 2 5
2 0 2 5
2 0 2 6
2 0 2 6
2 0 2 6
2 0 2 6
2 0 2 6
2 0 2 6
4 0 2 6
4 0 2 5
4 0 1 3
2 0 1 3
2 0 1 3
2 0 1 3
2 0 1 3
4 0 1 2
4 0 1 2
4 0 1 2
4 0 1 2
4 0 2 2
4 0 2 2
4 0 2 2
4 0 1 2
4 0 1 2
4 0 1 2
4 0 1 2
4 0 1 2
4 0 1 2
4 0 1 2
4 0 1 2
4 0 1 2
4 0 1 2
4 0 2 2
4 0 2 2
4 0 2 1
4 0 3 1
4 0 3 1
4 0 3 1
4 0 3 2
4 0 3 2
2 0 3 2
2 0 3 2
2 0 3 2
2 0 3 2
2 0 3 2
2 0 3 2
2 0 3 2
0 0 3 2
0 0 3 2
0 0 3 2
0 0 3 2
0 0 2 2
0 0 2 2
0 0 2 2
0 0 2 2
0 0 2 2
0 0 2 2
0 0 2 2
0 0 2 2
0 0 2 2
0 0 2 2
0 0 2 2
0 0 2 2
0 0 2 2
0 0 1 1
0 0 1 1
0 0 1 1
0 0 0 1
0 0 0 1
0 0 0 1
0 0 0 0
0 0 0 0
0 0 0 0
0 0 0 0
0 0 0 0
0 0 0 0
0 0 0 0
0 0 0 0
0 0 0 0
0 0 0 0
0 0 0 0
0 0 0 0
0 0 0 0
0 0 0 0
0 0 0 0
0 0 0 0
0 0 0 0
0 0 0 0
0 0 0 0
0 0 0 0
0 0 0 0
0 0 0 0
0 0 0 0
0 0 0 0
0 0 0 0
0 0 0 0
0 0 0 0
0 0 0 0
0 0 0 0
0 0 0 0
0 0 0 0
0 0 0 0
0 0 0 0
0 0 0 0
0 0 0 0
0 0 0 0
0 0 0 0
0 0 0 0
0 0 0 0
0 0 0 0
0 0 0 0
0 0 0 0
0 0 0 0
0 0 0 0
0 0 0 0
0 0 0 0
0 0 0 0
0 0 0 0
0 0 0 0
0 0 0 0
0 0 0 0
0 0 0 0
0 0 0 0
0 0 0 0
0 0 0 0
0 0 0 0
0 0 0 0
0 0 0 0
0 0 0 0
0 0 0 0
0 0 0 0
0 0 0 0
0 0 0 0
0 0 0 0
0 0 0 0
0 0 0 0
0 0 0 0
0 0 0 0
0 0 0 0
0 0 0 0
0 0 0 0
0 0 0 0
0 0 0 0
0 0 0 0
0 0 0 0
0 0 0 0
0 0 0 0
0 0 0 0
0 0 0 0
0 0 0 0
0 0 0 0
0 0 0 0
0 0 0 0
0 0 0 0
0 0 0 0
0 0 0 0
0 0 0 0
0 0 0 0
0 0 0 0
0 0 0 0
0 0 0 0
0 0 0 0
0 0 0 0
0 0 0 0
0 0 0 0
0 0 0 0
0 0 0 0
0 0 0 0
0 0 0 0
0 0 0 0
0 0 0 0
0 0 0 0
0 0 0 0
0 0 0 0
0 0 0 0
0 0 0 0
0 0 0 0
0 0 0 0
0 0 0 0
0 0 0 0
0 0 0 0
0 0 0 0
0 0 0 0
0 0 0 0
0 0 0 0
0 0 0 0
0 0 0 0
0 0 0 0
0 0 0 0
0 0 0 0
0 0 0 1
0 0 0 1
0 0 0 1
0 0 0 1
0 0 0 1
0 0 0 1
0 0 0 1
0 0 0 1
0 0 0 1
0 0 0 1
0 0 0 1
0 0 0 1
0 0 0 1
2 0 0 2
2 0 0 2
2 0 0 2
2 0 0 2
2 0 0 2
2 0 0 2
2 0 0 2
2 0 0 2
2 0 0 2
4 0 0 2
4 0 0 3
4 0 0 3
4 0 0 3
4 0 1 3
4 0 1 3
5 0 2 3
5 0 2 3
5 0 2 5
5 0 2 6
5 0 2 5
5 0 2 5
5 1 2 5
5 1 2 5
5 1 2 5
5 1 2 5
5 1 2 5
5 1 2 5
5 1 2 5
5 1 2 5
5 1 2 5
5 1 2 5
5 1 2 5
4 1 2 3
5 1 2 3
5 1 2 3
5 1 2 3
5 1 2 3
5 1 2 3
5 1 2 3
5 1 2 3
5 1 2 3
4 1 2 3
4 1 2 2
4 1 2 2
4 1 2 2
4 1 1 2
4 1 1 2
2 1 0 2
2 1 0 2
2 1 0 1
2 1 0 0
2 1 0 0
2 1 0 0
2 0 0 0
2 0 0 0
2 0 0 0
2 0 0 0
2 0 0 0
2 0 0 0
2 0 1 0
4 1 1 0
4 1 1 0
4 1 2 0
4 1 2 0
4 1 3 0
4 1 3 0
4 1 5 0
4 1 5 0
4 1 5 0
4 1 5 0
4 1 5 0
4 1 5 0
4 1 5 0
4 1 5 0
4 1 5 0
4 1 5 0
4 1 5 0
4 1 5 0
4 1 5 0
4 1 5 0
4 1 5 0
4 1 5 0
4 1 5 0
4 1 5 0
4 1 5 0
4 1 5 0
4 1 5 0
4 1 5 0
4 1 5 0
4 1 5 0
4 1 5 0
4 1 4 0
2 0 4 0
2 0 4 0
2 0 4 0
2 0 4 0
2 0 3 0
0 0 3 0
0 0 1 0
0 0 1 0
0 0 1 0
0 0 1 0
0 0 1 0
0 0 1 0
0 0 1 0
0 0 1 0
0 0 1 0
0 0 1 0
0 0 1 0
0 0 1 0
0 0 1 0
0 0 1 0
0 0 1 0
0 0 1 0
0 0 1 0
0 1 1 0
0 1 1 0
0 1 1 0
0 1 1 0
0 1 1 1
0 1 1 1
0 1 1 1
0 1 1 1
0 1 1 1
0 1 1 1
0 1 1 1
0 1 0 1
0 1 0 1
0 1 0 1
0 1 0 1
0 1 0 1
0 1 0 1
0 1 0 1
0 1 0 1
0 1 0 1
0 1 0 1
0 1 0 1
0 1 0 1
0 1 0 1
0 1 0 1
0 1 0 1
0 1 0 1
0 1 0 1
0 1 0 1
0 1 0 1
0 1 0 1
0 1 0 1
0 0 0 1
0 0 0 1
0 0 0 1
0 0 0 1
0 0 0 0
0 0 0 0
0 0 0 0
0 0 0 0
0 0 0 0
0 0 0 0
0 0 0 0
0 0 0 0
0 0 0 0
0 0 0 0
0 0 0 0
0 0 0 0
0 0 0 0
0 0 0 0
0 0 0 0
0 0 0 0
0 0 0 0
0 0 0 0
0 0 0 0
0 0 0 0
0 0 0 0
0 0 0 0
0 0 1 0
0 0 1 0
0 0 2 0
0 0 2 0
0 0 2 1
0 0 2 1
0 0 2 1
0 0 2 1
0 0 2 1
0 0 2 1
0 0 2 1
0 0 2 1
0 0 2 1
0 0 2 1
0 0 3 2
0 0 3 2
0 0 3 2
0 0 3 2
0 0 3 2
0 0 3 2
0 0 3 2
0 0 3 2
0 0 3 2
0 0 3 2
0 0 3 2
0 0 3 2
0 0 3 2
0 0 3 2
0 0 3 2
0 0 3 2
0 0 3 3
0 0 3 5
0 0 2 5
0 1 2 5
0 1 1 5
0 1 1 5
0 1 1 3
0 1 1 3
0 1 1 3
0 1 1 3
2 1 1 3
2 1 1 3
2 1 2 3
2 1 2 3
2 1 2 3
2 1 2 3
2 1 1 2
2 1 1 2
2 1 1 2
2 1 1 2
2 1 1 2
2 1 1 2
2 1 1 2
2 1 1 3
2 1 1 3
2 1 1 5
2 1 1 5
2 1 1 5
2 1 2 5
2 1 2 5
2 1 2 5
2 1 2 5
2 1 2 3
2 1 2 2
2 1 2 2
2 0 2 2
2 0 2 2
2 0 2 2
2 0 2 2
2 0 3 2
2 0 3 2
2 0 3 2
0 0 3 2
0 0 3 3
0 0 2 3
0 0 2 3
0 0 2 3
0 0 2 3
0 0 2 3
0 0 2 3
0 1 2 3
0 1 2 3
0 1 2 3
0 2 2 3
0 4 2 3
0 4 2 2
0 4 2 2
0 4 2 1
0 4 3 1
0 4 3 1
0 4 3 1
0 4 3 1
2 4 4 2
2 4 4 2
2 4 4 2
2 4 4 3
2 4 4 3
2 4 4 3
2 4 4 3
2 4 4 3
2 4 4 3
2 4 3 3
2 4 3 3
2 4 3 3
2 4 3 3
2 4 5 3
2 4 5 3
4 4 6 3
4 4 6 3
4 4 6 3
4 5 6 3
4 5 6 3
4 4 6 3
4 4 6 3
4 4 6 3
4 2 6 3
4 1 6 3
4 1 6 3
4 1 6 3
4 1 6 3
4 1 5 3
4 1 5 3
4 1 4 3
4 1 4 3
2 1 3 2
2 1 3 2
2 1 3 2
2 1 3 1
2 1 4 1
2 1 4 1
2 1 4 1
2 1 5 1
2 1 5 1
2 1 5 1
2 1 5 1
2 1 5 1
2 1 5 1
2 1 3 0
2 1 3 0
0 1 2 0
0 1 2 0
0 1 2 0
0 0 2 0
0 0 2 0
0 0 2 0
0 0 2 0
0 0 2 0
0 0 2 0
0 0 2 0
0 0 2 0
0 0 2 0
0 0 2 0
0 0 2 0
0 0 2 0
0 0 2 0
0 0 2 0
0 0 2 0
0 0 2 0
0 0 2 0
0 0 2 0
0 0 1 0
0 0 1 1
0 0 1 1
0 0 0 1
0 0 0 1
0 0 0 1
0 0 0 1
2 0 0 1
2 0 0 1
2 0 0 1
2 0 0 1
2 0 0 1
2 0 0 1
2 0 1 1
2 0 1 1
2 0 1 1
2 0 1 1
2 0 1 1
2 0 1 1
2 0 1 1
2 0 2 1
2 0 2 1
2 0 2 1
2 0 2 1
2 0 3 1
2 0 3 1
2 0 3 1
2 0 3 1
4 0 3 1
4 0 3 1
5 1 3 1
5 2 3 1
5 2 3 1
5 2 3 0
5 2 3 0
5 2 3 0
5 2 4 0
5 2 4 1
5 2 4 1
4 2 4 1
4 2 4 1
4 2 4 1
4 4 4 1
4 4 4 1
4 4 4 2
4 4 4 2
4 4 4 2
4 4 4 2
4 4 4 2
4 4 4 2
4 4 4 2
4 4 4 2
4 4 3 2
4 4 3 2
4 4 3 3
4 4 3 3
4 5 3 3
4 6 4 3
4 6 4 3
4 6 5 3
2 6 5 3
2 6 5 3
0 5 5 3
0 4 5 3
0 4 5 3
0 4 5 3
0 4 5 3
0 4 5 3
0 4 4 3
0 5 4 2
0 5 4 2
0 5 4 2
0 5 4 2
0 5 4 2
0 4 4 2
0 4 4 2
0 4 4 1
0 4 3 1
0 4 3 1
0 4 3 1
0 4 3 1
0 4 3 1
0 4 3 1
0 4 3 1
0 4 3 1
0 4 3 1
0 4 3 0
0 4 3 0
2 2 2 0
2 1 1 0
2 1 1 0
2 1 0 0
2 1 0 0
2 1 0 0
2 1 0 0
2 1 0 0
2 1 0 0
2 1 0 0
2 1 0 0
2 1 0 0
2 1 0 1
2 0 0 1
2 0 0 1
2 0 0 1
2 0 0 1
2 0 0 1
2 0 0 1
2 0 0 1
2 0 0 1
2 0 0 1
2 0 0 1
2 0 0 1
2 0 0 1
2 0 0 1
2 0 0 1
2 0 0 1
2 0 0 1
2 0 0 1
2 0 0 1
2 0 0 1
0 0 0 1
0 0 0 1
0 0 0 1
0 0 0 1
0 0 0 1
0 0 0 1
0 0 0 1
0 0 0 1
0 0 0 2
0 0 0 2
0 0 0 2
0 0 0 2
0 0 0 1
0 0 0 1
0 0 0 1
0 0 0 1
0 0 0 1
0 0 0 1
0 2 0 1
0 2 0 1
0 2 0 1
0 2 0 1
0 2 0 1
0 2 0 1
0 2 0 1
0 2 0 1
0 2 0 1
0 2 0 1
0 2 0 1
0 2 0 1
0 2 0 1
0 2 0 1
0 2 0 1
0 2 0 1
0 2 0 1
0 2 0 1
0 2 0 1
0 2 0 1
0 2 1 1
0 2 1 1
0 2 1 0
0 2 1 0
0 2 1 0
0 2 1 0
0 2 1 0
0 2 1 0
0 2 1 0
0 2 1 0
0 2 1 0
0 2 1 0
0 0 1 0
0 0 1 0
0 0 1 0
0 0 1 0
0 0 1 0
0 0 1 0
0 0 1 0
0 0 1 0
0 0 1 0
0 0 1 0
0 0 1 0
0 0 1 0
0 0 1 0
0 0 1 0
0 0 1 0
0 0 1 0
0 0 1 0
0 0 1 0
0 0 1 0
0 0 1 0
0 0 0 0
0 0 1 0
0 0 1 0
0 0 1 0
0 0 1 0
0 0 1 0
0 0 1 0
0 0 1 0
0 0 1 0
0 0 1 0
0 0 1 0
0 0 1 0
4 1 1 0
4 1 1 0
4 1 1 0
4 1 1 0
4 1 1 0
4 1 1 0
4 1 1 0
4 1 1 0
4 1 1 0
4 1 1 0
4 1 1 0
4 1 1 0
4 1 1 0
4 1 1 0
4 1 1 0
4 1 1 0
4 1 1 0
4 1 1 0
4 1 1 0
4 1 1 1
4 1 1 1
4 1 0 1
4 1 0 1
4 1 0 1
4 1 0 1
4 1 0 1
4 1 0 1
4 1 0 1
4 1 0 1
4 1 0 1
4 1 0 1
4 1 0 1
0 0 0 1
0 0 0 1
0 0 0 1
0 0 0 1
0 0 2 1
0 0 2 1
0 0 2 2
2 0 2 2
2 0 2 2
2 0 2 2
2 0 2 2
2 0 2 2
2 0 2 2
2 1 2 3
2 1 2 3
4 1 2 3
4 1 2 3
4 1 2 3
4 1 2 3
4 1 2 2
4 1 2 2
4 1 2 2
4 1 2 2
4 1 2 2
4 1 2 2
4 1 2 2
4 1 2 2
4 1 2 2
4 1 2 2
4 1 2 2
4 1 3 2
4 1 3 2
4 1 3 2
4 1 3 2
4 1 3 3
4 1 3 3
4 1 1 3
4 1 1 3
4 1 1 2
2 1 1 2
2 1 1 2
2 1 1 2
2 1 1 2
2 1 1 2
2 1 1 2
2 0 1 1
2 0 2 1
0 0 2 1
0 0 4 2
0 0 4 3
0 0 5 3
0 0 5 3
0 0 5 3
0 0 5 3
0 0 5 3
0 0 5 3
0 0 5 3
0 0 5 3
0 0 5 3
0 0 5 3
0 0 5 3
0 0 5 3
0 0 4 3
0 0 4 3
0 0 4 3
0 0 4 3
0 0 4 5
0 0 4 5
0 0 4 6
4 0 4 6
4 0 4 6
4 0 4 7
4 0 4 7
4 0 4 7
4 0 4 7
4 0 4 7
4 0 4 8
4 0 4 8
5 0 3 8
5 0 3 8
5 0 1 7
5 0 1 6
5 0 1 6
5 0 1 6
5 0 1 6
5 0 1 6
5 0 1 6
5 0 1 6
5 0 1 6
5 0 1 6
5 0 1 6
5 0 1 6
5 0 1 6
5 0 1 6
5 1 1 6
5 2 1 6
5 2 1 6
5 2 1 6
5 2 1 3
5 2 1 5
5 2 1 3
2 2 1 3
2 2 1 3
2 2 1 2
2 2 1 2
2 2 1 2
2 2 1 3
2 2 1 3
2 2 1 2
2 2 1 3
0 2 1 3
0 2 1 3
0 2 1 3
0 2 1 3
0 2 0 3
0 2 0 3
0 2 0 3
0 2 0 3
0 2 0 3
0 2 0 3
0 2 0 3
0 2 0 3
0 2 0 3
0 2 0 5
0 2 0 6
0 2 0 6
0 1 0 6
0 0 0 6
0 0 0 6
0 0 0 6
0 0 0 6
0 0 0 5
0 0 0 5
0 0 0 5
0 0 1 5
0 0 1 5
0 0 1 5
0 0 1 5
0 0 1 3
0 0 1 3
0 0 1 3
0 0 1 2
0 0 1 2
0 0 1 2
0 0 1 2
0 0 1 2
0 0 1 2
0 0 1 2
0 0 1 2
0 0 1 2
0 0 1 2
0 0 1 2
0 0 1 2
0 0 1 2
0 0 1 2
0 0 1 1
0 0 1 0
0 0 1 0
0 0 1 0
0 0 1 0
0 0 1 0
0 0 1 0
0 0 1 0
0 0 1 0
0 0 1 0
0 0 1 0
0 0 0 0
0 0 0 0
0 0 0 0
0 0 0 0
0 0 0 0
0 0 0 0
0 0 0 0
0 0 0 0
0 0 0 0
0 0 0 0
0 0 0 0
0 0 0 0
0 0 0 0
0 0 0 0
0 0 0 0
0 0 0 0
0 0 0 0
0 0 0 0
0 0 0 0
0 0 0 0
0 0 0 0
0 0 0 0
0 0 0 0
0 0 0 0
0 0 0 0
0 0 0 0
0 0 0 0
0 0 0 0
0 0 0 0
0 0 0 0
0 0 0 0
0 0 0 0
0 0 0 0
0 0 0 0
0 0 0 0
0 0 0 0
0 0 0 0
0 0 0 0
0 0 0 0
0 0 0 0
0 0 0 0
0 0 0 0
0 0 0 0
0 0 0 0
0 0 0 0
0 0 0 0
0 0 0 0
0 0 0 0
0 0 0 0
0 0 0 0
0 0 0 0
0 0 0 0
0 0 0 0
0 0 0 0
0 0 0 0
0 0 0 0
0 0 0 0
0 0 0 0
0 0 0 0
0 0 0 0
0 0 0 0
0 0 0 0
0 0 0 0
0 0 0 0
0 0 0 0
0 0 0 0
0 0 0 0
0 0 0 0
0 0 0 0
0 0 0 0
0 0 0 0
0 0 0 0
0 0 0 0
0 0 0 0
0 0 0 0
0 0 0 0
0 0 0 0
0 0 0 0
0 0 0 0
0 0 0 0
0 0 0 0
0 0 0 0
0 0 0 0
0 1 0 0
0 1 0 0
0 1 0 0
0 1 1 0
0 1 1 0
0 1 1 0
0 1 1 0
0 1 1 0
0 1 1 0
0 1 1 0
0 1 1 0
0 1 1 0
0 1 1 0
0 1 1 0
0 1 1 0
0 1 1 0
0 1 1 0
0 1 1 0
0 1 1 0
0 1 1 0
0 1 1 0
0 1 1 0
0 1 1 0
0 1 1 0
0 1 1 0
0 1 1 0
0 1 1 0
0 1 1 0
0 1 1 0
0 1 1 0
0 1 1 0
0 1 1 0
0 0 1 0
0 0 1 0
0 0 1 0
0 0 0 0
0 0 0 0
0 0 0 0
0 0 0 0
0 0 0 0
0 0 0 0
4 1 0 0
4 1 0 0
4 1 0 0
4 1 0 0
4 1 0 0
4 1 0 0
4 1 0 0
4 1 0 0
4 1 0 0
4 1 0 0
4 1 0 0
4 1 0 0
4 1 0 0
4 1 0 0
4 1 0 0
4 1 0 0
4 1 0 0
4 1 0 0
4 1 0 0
4 1 0 0
4 1 0 0
4 1 0 0
4 1 0 0
4 1 0 0
4 1 0 1
4 1 0 1
4 1 0 1
4 1 0 1
4 1 0 1
4 1 0 1
4 1 0 1
4 1 0 1
0 0 0 1
0 0 0 1
0 0 0 1
0 0 0 1
0 0 0 1
0 0 0 1
0 0 0 1
0 0 0 1
0 0 0 1
0 0 0 1
0 0 0 1
0 0 0 1
0 0 0 1
0 0 0 1
0 0 0 1
2 0 0 2
2 0 0 2
2 0 0 2
2 0 0 2
2 0 0 2
2 0 0 2
2 0 0 2
2 0 0 2
2 0 0 2
4 0 0 1
4 0 0 1
4 0 0 1
4 0 3 1
4 1 5 2
4 1 5 2
4 1 5 2
4 1 5 2
4 1 5 3
4 1 5 3
4 1 5 3
4 1 5 3
4 1 5 3
4 1 5 3
4 1 5 3
4 1 5 3
4 1 5 3
4 2 5 3
4 2 5 3
4 2 5 3
4 2 6 3
4 2 6 3
4 2 6 3
2 2 6 2
2 2 6 2
2 2 6 2
2 2 6 2
2 2 6 2
2 2 6 2
2 2 6 3
2 2 6 3
2 4 8 3
0 4 8 3
0 4 8 3
0 4 8 3
0 4 5 3
0 2 3 2
0 2 3 2
0 2 3 2
0 2 3 2
0 2 3 1
0 2 3 1
0 2 3 1
0 2 3 1
0 4 3 1
0 4 3 1
0 4 3 2
0 4 3 2
0 4 3 2
0 2 3 2
0 2 3 2
0 2 3 2
0 2 2 2
0 2 2 2
0 2 2 2
0 2 3 2
0 2 3 2
0 2 3 2
0 2 3 2
0 2 3 2
0 2 4 2
0 2 4 1
0 2 4 1
0 1 2 1
0 1 2 1
0 2 3 1
0 2 4 2
0 2 4 2
0 2 4 3
0 2 4 3
0 2 4 3
0 2 4 3
0 2 4 3
0 2 4 3
0 2 4 3
4 2 4 3
4 1 4 3
4 1 4 3
4 1 4 2
4 1 5 2
4 2 5 2
4 4 6 2
4 5 6 2
4 5 6 2
4 5 6 2
4 5 6 2
4 5 6 2
4 5 5 2
4 5 5 2
4 5 5 2
4 5 5 2
4 5 6 2
4 5 5 2
4 5 5 2
4 5 5 2
4 5 5 2
4 5 5 2
4 4 4 2
4 4 3 1
5 4 3 1
5 4 4 0
5 4 4 0
5 4 4 0
5 4 4 1
5 4 4 2
5 4 5 2
5 4 5 2
2 4 5 2
2 4 5 2
2 4 5 2
2 4 5 2
2 4 4 2
2 2 4 2
2 1 3 2
2 0 3 2
2 0 3 2
2 0 3 2
2 0 3 2
2 0 3 2
2 0 3 2
2 0 3 2
2 0 3 2
2 0 3 2
2 0 2 2
2 0 2 2
2 1 2 2
2 1 2 2
2 1 2 2
2 1 2 2
2 1 2 2
2 1 2 3
2 1 3 3
2 1 2 3
2 1 2 3
4 1 2 3
4 1 3 2
4 1 3 1
4 1 2 1
4 1 2 1
4 1 2 1
5 1 2 1
5 1 2 1
5 1 2 1
5 1 2 1
5 1 2 1
5 1 2 1
5 1 2 1
5 1 2 1
5 1 2 2
5 1 2 2
5 1 2 2
5 1 2 2
5 1 2 2
7 1 2 2
7 1 2 2
7 1 2 2
7 1 2 2
7 0 2 2
7 1 2 2
7 5 5 2
7 5 6 2
7 5 6 2
7 5 6 1
5 5 5 1
5 5 5 1
5 5 5 1
4 5 6 1
4 5 5 1
4 5 5 1
4 5 5 2
4 5 5 2
4 6 6 2
2 6 6 2
2 6 7 2
2 6 7 2
2 6 8 2
2 7 8 2
2 7 8 2
2 7 8 2
4 7 8 2
4 7 8 1
4 7 8 1
4 7 8 1
4 7 9 1
4 7 10 1
2 7 10 1
2 7 10 1
2 7 10 1
2 7 10 1
2 7 12 1
2 7 12 1
2 4 9 1
2 4 9 1
2 4 11 2
2 4 13 2
2 4 14 2
2 4 15 2
2 4 15 2
2 4 14 2
2 4 14 2
2 4 14 2
2 5 14 1
2 5 14 1
2 4 13 1
2 4 13 2
2 4 13 2
2 4 13 2
2 4 12 2
2 2 12 2
2 2 12 2
2 2 12 2
2 2 13 2
2 2 14 2
2 4 15 2
2 4 15 2
2 5 14 2
2 5 13 2
2 5 13 2
2 5 13 2
2 5 13 2
2 5 13 2
2 5 11 2
2 4 11 2
2 4 11 2
2 4 10 2
2 5 8 1
2 5 6 1
2 5 5 1
2 5 4 1
2 5 5 1
2 5 5 2
2 5 5 2
2 6 5 2
2 5 5 2
2 5 5 2
2 5 5 2
2 5 5 1
4 5 4 1
4 5 4 1
4 5 4 1
4 5 4 1
4 5 4 1
4 5 4 1
2 5 3 1
2 5 2 1
2 4 1 1
2 4 3 1
2 2 3 1
2 4 3 1
2 4 3 1
2 4 3 1
2 4 3 1
2 4 3 1
2 4 3 1
2 4 3 1
2 4 3 1
2 4 3 1
2 2 3 1
2 4 5 2
5 4 5 2
9 4 5 3
9 4 4 3
9 4 5 2
9 4 6 3
9 2 6 3
9 2 6 3
9 2 6 3
9 2 6 3
9 2 6 3
7 2 6 3
7 2 7 3
7 2 7 3
7 2 7 3
7 4 7 3
7 5 7 3
7 5 7 3
9 5 7 3
9 5 7 3
9 5 5 3
9 5 5 3
9 4 5 3
9 4 5 3
9 5 5 3
9 5 5 3
9 5 5 3
9 5 5 3
9 5 5 5
9 6 6 6
9 7 6 6
9 7 6 6
9 6 4 5
5 6 4 5
2 6 4 3
2 6 4 3
2 6 3 3
2 6 2 2
2 6 2 2
2 6 2 2
2 6 2 2
2 6 2 2
2 6 2 2
2 6 2 2
2 6 1 2
2 6 2 5
2 6 3 6
2 6 3 6
4 5 5 6
4 5 5 6
2 5 5 6
2 5 5 6
2 5 5 6
2 5 5 6
2 5 5 6
2 5 6 6
2 4 7 6
2 4 7 6
2 5 7 6
2 5 7 6
2 5 7 5
2 4 6 3
2 2 6 3
2 2 6 3
2 4 7 3
2 4 7 3
4 5 7 3
4 5 7 3
4 5 8 3
4 5 8 3
4 5 8 3
4 5 8 3
4 5 8 3
4 5 8 3
4 5 8 3
4 5 8 3
4 5 8 3
4 5 7 1
5 5 6 0
5 4 6 0
4 4 4 0
4 4 4 0
4 4 4 0
4 5 4 0
5 6 4 0
5 6 5 0
5 6 5 0
5 6 4 0
5 6 3 0
5 6 4 0
5 5 4 0
5 5 4 0
5 5 4 1
5 5 4 1
5 5 4 1
5 6 4 1
5 5 3 1
5 5 3 1
4 4 3 1
4 4 3 1
4 4 2 1
4 4 2 1
4 4 2 1
4 4 2 1
4 4 2 1
4 4 2 1
4 4 2 1
4 4 2 1
4 4 2 1
4 4 2 1
2 4 2 1
2 4 2 1
2 4 2 1
2 4 2 1
2 4 2 1
2 2 2 1
0 1 2 1
0 1 1 1
0 1 1 1
0 1 1 1
0 1 1 1
0 1 0 1
0 4 0 1
0 4 0 2
2 4 0 1
2 4 0 1
2 4 0 1
2 2 0 1
2 2 0 1
2 2 0 1
2 2 0 1
2 2 0 1
2 2 0 1
2 2 0 1
2 2 0 1
2 2 0 1
2 2 0 1
2 2 0 1
2 2 0 1
2 2 0 1
2 2 0 1
2 4 0 1
2 4 0 1
2 4 0 1
2 4 0 2
2 4 0 2
2 4 0 2
2 4 0 2
2 4 0 2
2 4 0 2
2 4 0 2
2 4 0 2
2 4 0 2
2 4 0 2
2 1 0 2
2 1 0 1
0 1 0 1
0 2 0 1
0 2 0 1
0 2 1 2
0 2 1 2
0 2 1 2
0 2 1 2
0 2 1 2
0 2 1 2
0 2 2 2
0 2 2 2
0 2 2 2
0 2 3 2
0 2 3 2
0 2 3 2
0 2 3 2
0 2 3 2
0 1 3 2
0 1 3 2
0 1 3 2
0 1 3 1
0 1 3 1
0 1 3 1
0 1 3 1
0 1 3 1
0 1 3 1
0 1 4 1
0 1 5 1
0 1 5 2
0 1 6 2
0 2 6 2
0 2 7 2
0 5 7 2
0 4 7 2
0 4 7 2
0 4 6 1
0 4 6 1
0 4 6 1
0 4 6 1
0 4 6 2
0 4 6 2
0 4 5 2
0 4 5 2
0 4 5 2
0 4 4 2
0 4 4 2
0 4 4 2
0 4 4 2
0 4 4 2
0 4 4 2
0 4 4 2
0 4 4 2
2 4 4 2
2 5 4 2
2 5 4 2
2 5 4 2
2 5 4 2
2 5 4 2
2 5 3 2
2 5 2 2
2 5 2 1
2 5 2 1
2 4 2 1
2 4 1 1
2 1 1 1
2 1 1 1
2 2 1 1
2 2 2 2
2 2 2 2
2 2 2 2
2 2 2 2
4 4 2 1
4 4 2 1
4 4 2 1
4 4 2 1
4 4 2 1
4 5 2 1
4 5 2 2
4 5 2 2
4 5 2 2
4 5 2 2
4 6 2 2
5 6 2 2
5 6 2 2
4 6 2 2
4 5 2 2
4 5 2 3
4 5 2 3
4 5 2 3
4 5 2 3
4 5 3 3
4 5 3 3
4 5 3 3
4 5 2 3
4 6 2 3
4 6 2 3
4 6 2 3
4 6 2 5
4 5 2 5
4 6 1 3
4 6 2 3
4 6 2 3
5 7 2 3
4 7 2 3
4 7 2 3
4 7 2 3
4 7 2 3
4 7 2 3
4 6 2 3
4 6 2 2
4 6 2 3
4 6 2 3
4 6 3 3
4 6 3 3
2 6 3 3
2 6 3 3
2 6 3 3
2 6 3 3
2 6 3 2
2 6 3 2
2 6 3 2
2 6 3 2
2 6 2 2
2 6 2 2
2 6 2 2
2 6 2 2
2 5 2 2
2 6 3 2
2 6 3 2
2 6 3 2
2 6 3 3
4 5 3 3
4 5 2 3
4 5 3 3
2 4 3 3
2 2 3 3
2 2 3 3
2 2 3 3
2 2 3 3
2 2 3 3
2 2 3 3
2 2 3 5
2 2 3 3
2 2 3 3
2 2 2 3
2 1 2 3
2 1 2 3
2 2 2 3
2 2 2 3
2 2 2 3
2 2 2 3
2 2 2 3
2 2 2 3
2 2 2 3
2 2 2 3
2 2 2 3
2 2 2 3
2 4 2 3
2 4 2 3
2 2 1 3
2 2 1 3
2 2 1 2
2 2 1 1
0 2 1 1
0 2 1 1
0 2 0 1
0 2 2 1
0 2 2 1
0 2 2 1
0 2 2 1
0 2 2 1
0 4 2 1
0 4 2 1
0 4 2 0
0 4 2 0
0 4 2 0
0 4 2 0
0 4 2 0
0 4 2 0
0 2 2 0
0 2 3 0
0 2 3 0
0 2 3 0
0 2 3 0
0 2 3 0
0 2 3 0
0 2 3 0
0 2 3 0
0 4 3 0
0 2 3 0
0 2 3 0
0 2 3 0
0 2 3 0
0 2 3 0
0 2 4 0
0 2 4 0
0 2 4 0
0 2 4 0
0 2 3 0
0 4 3 0
0 4 3 0
0 4 4 0
0 4 4 0
0 2 4 0
0 2 4 0
0 2 4 0
0 2 4 0
0 2 4 0
0 2 4 1
0 4 6 1
0 4 6 1
2 4 6 1
2 4 6 1
2 4 6 1
2 4 6 1
2 4 6 1
2 4 6 1
2 4 6 1
2 4 6 1
2 4 6 1
2 2 6 1
2 2 6 1
4 2 6 1
4 2 6 1
4 2 7 1
4 2 7 1
4 2 6 1
4 2 6 1
4 2 6 1
4 2 6 1
4 2 5 1
4 1 5 1
4 1 5 1
4 1 4 1
4 1 4 1
4 2 4 2
4 2 4 2
4 2 4 2
4 2 4 2
4 2 4 2
4 2 4 1
4 1 2 1
4 1 2 1
2 1 2 1
2 1 1 1
2 1 1 1
2 1 1 1
2 1 1 1
2 1 1 1
2 1 1 1
2 1 1 1
2 1 1 1
2 1 1 1
2 1 2 1
0 1 2 1
0 5 2 1
0 5 1 1
0 7 1 2
0 7 1 3
0 7 1 5
0 7 1 5
0 7 1 5
0 7 1 5
0 7 1 5
0 7 1 5
0 7 1 5
0 7 1 5
0 6 2 3
0 6 2 3
0 6 2 3
0 6 2 3
0 6 2 3
0 7 3 3
0 7 3 3
0 7 3 3
0 7 3 6
0 8 3 6
0 8 3 6
0 8 3 6
0 8 3 6
0 8 3 6
0 8 3 6
0 8 3 6
0 8 3 6
0 8 3 6
0 8 2 6
0 11 2 6
0 7 2 6
0 7 2 6
0 5 2 5
0 5 2 3
0 5 2 2
0 5 2 2
0 5 5 2
2 5 5 2
2 5 6 2
2 5 6 2
2 5 6 2
2 5 6 2
2 5 5 3
2 5 5 3
2 5 5 3
2 5 5 3
2 5 5 3
2 4 4 3
2 4 4 3
2 4 4 3
2 4 4 1
2 2 4 1
2 2 4 1
2 2 5 1
2 2 5 1
2 2 5 1
2 2 5 1
2 2 5 1
2 2 5 1
2 2 5 1
2 2 5 1
2 0 5 1
2 0 5 1
2 0 5 1
2 0 5 1
2 0 5 1
2 0 5 1
2 0 5 1
2 0 3 1
0 0 4 1
0 0 3 1
0 0 4 1
0 0 4 1
0 0 5 2
0 0 5 1
0 0 5 1
0 0 5 1
0 0 5 1
0 0 6 1
0 0 6 1
0 0 6 1
0 0 6 1
0 0 6 1
0 0 7 1
0 0 7 1
0 0 6 1
0 0 6 1
0 0 6 1
0 0 6 1
0 0 6 1
0 0 6 1
0 0 6 1
0 0 7 1
0 0 7 1
0 0 7 1
0 0 8 1
0 0 8 1
0 1 9 1
0 1 9 1
0 1 9 1
0 1 8 1
0 1 7 1
0 1 7 1
2 1 6 1
2 1 6 1
2 1 5 0
2 1 5 0
2 1 5 0
2 1 5 1
2 4 6 1
2 4 6 1
2 4 6 1
4 4 6 1
4 4 6 1
4 4 6 1
4 4 5 1
4 4 5 1
4 4 5 1
4 4 5 1
4 4 5 1
4 4 5 1
4 4 5 2
4 4 5 2
4 4 5 2
4 4 4 2
4 4 4 2
4 5 4 2
4 5 3 2
4 5 3 2
4 4 2 2
4 4 2 2
4 4 2 2
4 4 2 2
4 4 2 2
4 4 2 2
2 4 2 2
2 4 2 2
2 4 2 2
4 4 2 2
4 4 2 2
4 4 2 1
4 1 1 1
4 1 0 1
4 1 0 1
2 1 0 1
2 1 0 1
2 1 0 1
2 1 0 1
2 1 0 1
2 1 0 1
2 2 0 1
4 2 0 1
4 2 0 1
4 2 0 1
7 4 3 5
7 5 3 5
7 5 3 5
7 5 3 5
7 4 3 5
7 5 3 5
7 5 3 5
7 5 3 5
7 5 3 5
7 5 3 5
7 5 3 5
7 5 4 5
7 5 4 5
7 5 4 5
7 5 5 5
7 5 5 5
5 5 6 6
5 5 6 6
5 5 6 6
5 5 6 6
5 5 6 6
5 7 6 6
5 7 6 6
5 7 6 6
5 7 6 6
5 7 6 6
5 7 6 6
5 7 6 6
5 7 6 6
4 7 6 6
4 7 6 6
4 7 6 5
0 7 3 1
0 6 3 2
0 6 3 2
0 6 5 2
0 6 5 2
0 5 5 2
0 5 5 2
2 5 5 2
2 5 5 2
4 5 5 2
4 5 5 3
4 5 4 3
4 5 4 3
4 5 4 3
4 5 3 3
4 5 3 3
4 6 2 2
4 6 2 2
4 7 2 2
4 7 2 2
4 7 2 2
4 5 2 2
4 5 2 2
4 5 2 2
4 5 2 2
4 5 2 2
4 5 2 2
4 5 2 2
4 4 2 2
4 4 2 2
4 4 2 2
4 4 2 2
4 2 2 2
4 2 2 1
4 2 2 1
4 2 3 2
4 2 3 2
4 2 3 2
4 2 3 2
2 2 3 2
2 2 3 3
0 2 3 3
0 2 3 2
0 2 3 2
0 2 3 2
0 2 3 2
0 2 3 2
0 2 3 2
0 1 3 2
0 1 3 2
0 1 4 2
0 1 4 2
0 1 4 2
0 1 4 2
0 1 4 2
0 1 4 2
0 1 5 2
0 1 5 2
0 1 5 2
0 1 5 2
0 1 5 2
0 1 5 2
0 1 5 2
0 2 5 2
0 2 5 2
0 2 5 2
0 2 5 2
0 2 2 1
0 2 2 1
0 2 2 1
0 2 2 1
0 2 2 1
0 2 2 0
0 2 2 0
0 2 2 0
0 2 2 0
0 2 2 0
0 2 2 0
0 2 2 0
0 4 2 0
0 4 2 0
0 4 2 1
0 2 1 1
0 4 1 1
0 4 1 2
0 4 1 2
0 4 1 2
0 5 1 3
0 5 0 3
0 5 0 3
0 5 0 3
0 5 0 3
0 5 0 3
0 5 0 3
0 5 0 3
0 4 1 5
0 4 1 6
0 4 1 7
0 4 1 7
0 4 1 7
0 4 2 7
0 4 2 7
0 4 2 7
0 4 3 8
0 5 4 8
0 5 5 8
0 5 5 8
0 5 5 8
0 5 5 8
0 5 5 8
0 5 5 8
0 4 5 8
0 4 5 8
0 4 5 7
0 4 6 7
0 4 6 7
0 4 6 6
0 4 6 6
0 4 6 6
0 2 6 5
0 2 6 5
0 2 6 5
0 2 6 5
0 2 6 5
0 2 6 5
0 2 6 5
0 2 6 5
0 2 5 5
0 2 5 3
0 2 5 2
0 2 5 2
0 2 5 2
0 2 4 2
0 2 4 3
0 2 4 3
0 2 3 2
0 1 2 2
0 1 1 2
0 1 1 2
0 1 1 2
0 1 1 2
0 1 1 2
0 1 1 2
0 1 1 2
0 1 1 2
0 1 1 2
0 1 0 2
0 0 0 2
0 0 0 2
0 0 0 2
0 0 0 2
0 0 0 2
0 0 0 2
0 0 0 2
2 0 1 3
2 0 1 3
2 1 1 3
2 1 1 3
2 1 1 5
2 1 2 3
2 1 2 3
2 1 2 3
2 1 2 3
2 1 2 3
2 1 2 3
2 1 2 2
2 1 2 2
2 1 2 2
2 1 2 2
2 1 2 2
2 1 2 2
2 1 2 2
2 1 2 2
2 1 2 2
2 1 2 2
2 1 2 2
2 1 2 2
2 1 2 2
2 1 2 2
2 1 2 2
2 1 2 2
2 1 2 2
2 1 2 2
2 1 2 2
2 1 2 2
2 1 2 2
0 1 1 2
0 1 1 2
0 0 1 2
0 0 1 2
0 0 1 1
0 0 1 1
0 0 1 1
0 0 1 1
0 0 1 1
0 0 1 1
0 0 1 1
0 0 1 1
0 0 1 1
0 0 1 1
0 0 1 1
0 0 1 1
0 1 1 1
0 1 1 1
0 1 1 1
0 1 1 1
0 1 1 1
0 1 1 1
0 1 1 1
0 1 1 1
0 1 1 1
0 1 1 1
0 1 1 1
0 1 1 1
0 1 1 1
0 1 1 1
0 1 1 2
0 1 1 2
0 1 1 1
0 1 1 1
0 1 1 1
0 1 1 1
0 1 1 1
0 1 0 1
0 1 0 1
0 1 0 1
0 1 0 1
0 1 0 1
0 1 0 1
0 1 0 1
0 1 0 1
0 1 0 1
0 1 0 1
0 1 0 1
0 0 0 1
0 0 0 1
0 0 0 1
0 1 1 2
0 1 1 2
0 1 1 2
0 1 1 2
0 1 1 2
0 1 1 3
0 1 1 3
0 1 1 3
0 1 1 3
0 1 1 3
0 1 1 3
0 1 1 2
0 1 1 2
0 1 1 2
0 1 1 2
0 2 1 2
0 2 1 2
0 2 1 2
0 4 1 2
0 4 1 2
0 4 1 2
0 4 2 3
0 4 2 3
0 4 2 3
0 4 2 3
0 4 2 3
0 4 2 3
0 4 2 3
0 4 2 3
0 4 2 3
0 4 2 3
0 4 2 3
0 2 1 3
0 2 1 3
0 2 1 3
0 2 1 3
0 2 1 3
0 2 1 2
0 2 1 2
0 2 1 2
0 2 1 2
0 2 1 2
0 2 1 2
0 2 1 2
0 2 1 2
0 2 1 2
0 2 1 2
0 1 1 2
0 2 1 3
0 2 1 3
4 1 1 3
4 1 1 5
4 1 2 5
4 1 1 3
4 1 1 5
4 1 1 5
4 1 1 5
4 1 1 5
4 1 1 5
4 1 1 5
4 1 1 5
4 1 1 5
4 1 1 5
4 2 1 5
4 2 1 6
4 4 1 6
4 4 1 6
4 4 1 6
4 4 1 6
4 4 1 6
4 4 1 7
4 4 1 7
4 4 1 8
4 6 2 8
4 6 2 8
4 6 2 8
4 6 2 8
4 7 2 8
4 7 2 8
4 7 2 8
4 6 2 8
4 6 2 8
0 6 3 9
0 6 3 8
0 6 2 8
0 6 3 8
2 6 3 7
2 6 3 8
2 6 3 8
2 6 3 8
2 6 3 8
2 6 4 8
2 6 4 8
2 6 4 8
2 6 4 8
2 5 4 8
2 5 4 6
2 4 4 6
2 4 4 6
2 5 5 6
2 5 5 6
2 5 5 6
2 5 5 5
2 5 5 5
2 5 5 3
2 2 4 3
2 2 5 3
2 2 6 3
2 2 7 3
2 1 7 3
2 1 7 3
2 1 7 3
2 1 7 2
2 1 9 2
4 1 9 1
4 1 9 1
4 1 9 1
4 1 8 1
2 1 8 2
2 1 8 1
2 1 8 1
2 1 8 1
2 1 8 1
2 1 7 1
2 1 7 1
2 1 8 2
2 1 8 2
2 1 9 2
2 1 9 2
2 1 10 2
2 1 10 2
2 0 9 2
2 0 12 2
5 0 14 2
5 0 14 2
5 0 14 2
5 0 14 2
5 0 14 2
5 0 13 2
5 0 12 2
5 0 11 2
5 0 11 2
5 0 11 2
5 0 11 2
5 0 11 2
5 0 9 2
4 0 8 2
4 1 8 2
4 1 8 3
4 1 8 3
4 1 8 2
4 1 8 2
4 1 8 2
4 1 8 2
4 1 8 2
4 1 8 2
4 1 8 2
4 1 7 1
4 1 7 1
4 1 6 1
4 1 6 1
4 1 5 1
4 1 5 1
4 1 5 1
4 1 2 1
0 1 0 1
0 1 0 1
0 1 0 1
0 1 1 1
0 1 1 2
0 1 1 2
0 1 1 2
0 1 1 2
0 1 1 2
0 4 3 2
0 4 3 2
0 4 3 2
0 5 4 2
0 5 4 2
0 4 4 2
0 4 4 1
0 4 4 1
0 4 4 1
0 4 4 1
0 4 4 1
0 4 4 1
0 4 4 1
0 4 4 1
0 4 4 1
0 4 4 2
0 5 4 2
0 5 4 2
0 5 4 2
0 5 4 2
0 5 4 2
0 5 4 2
0 5 4 2
2 5 4 2
2 5 4 2
2 5 4 2
2 5 3 2
2 5 3 1
2 5 3 1
2 5 3 1
2 5 3 1
2 5 3 1
2 2 1 1
2 2 1 1
4 2 1 1
4 1 0 1
4 1 0 1
4 1 0 1
4 1 0 1
4 1 0 1
4 1 0 1
4 1 0 1
4 1 0 1
4 1 0 1
4 1 0 1
4 1 0 1
4 1 0 1
4 1 0 0
4 0 0 0
4 0 0 0
4 0 0 0
4 0 0 0
4 0 0 0
5 0 0 0
5 0 0 0
4 0 0 0
4 0 1 2
4 0 1 2
4 0 1 2
4 0 1 2
4 0 1 2
4 0 1 2
4 0 1 2
4 0 1 2
4 0 1 2
4 0 1 2
2 0 2 2
2 0 2 2
2 0 2 2
2 0 2 2
2 1 2 2
2 1 2 2
2 1 2 2
2 2 2 2
2 2 2 2
2 2 2 2
2 2 2 3
2 4 3 3
2 4 3 3
2 4 3 3
2 4 3 3
2 4 3 3
2 4 3 3
2 4 3 3
2 4 3 3
0 4 3 3
0 4 3 3
0 4 3 3
0 4 2 1
0 4 2 1
0 4 2 1
0 4 3 1
0 4 4 1
2 5 4 1
2 5 5 1
2 5 5 1
2 6 5 1
2 6 6 1
2 6 5 1
2 6 5 1
2 6 6 1
2 6 6 1
2 5 7 1
2 5 9 1
2 5 11 1
2 4 13 1
2 4 13 1
2 4 13 1
2 4 13 0
2 2 12 0
2 2 12 0
2 2 13 0
2 2 13 0
2 2 13 0
2 2 13 0
2 2 13 0
2 2 13 0
2 2 13 0
2 2 13 0
2 2 13 0
2 2 13 1
2 2 13 1
2 2 13 1
2 2 12 1
2 2 11 1
0 1 11 1
0 2 10 1
0 2 10 1
0 1 10 1
0 1 9 1
0 1 9 1
0 1 9 1
0 1 8 1
0 2 8 1
0 2 7 1
0 2 7 1
0 2 5 1
0 2 4 1
0 2 4 1
0 2 5 2
0 2 7 3
0 2 8 3
0 2 8 3
0 2 7 5
0 2 7 5
0 2 7 5
0 2 7 5
0 2 7 5
0 2 7 5
0 2 7 5
0 2 7 5
0 2 7 5
0 2 7 3
0 2 7 3
0 2 7 3
0 2 7 3
0 2 7 3
0 2 7 3
0 1 7 3
0 1 7 3
0 1 7 3
0 1 7 3
0 1 7 3
0 1 7 3
0 1 7 3
0 0 7 3
0 0 7 3
0 0 5 3
0 0 5 3
0 0 4 3
0 0 4 3
0 0 3 2
0 0 1 1
0 0 0 1
0 0 0 1
0 0 0 0
0 0 0 0
0 0 0 0
0 0 0 0
0 0 0 0
0 0 0 0
0 0 0 0
0 0 0 0
0 0 0 0
0 0 0 0
0 0 0 0
0 0 0 0
0 0 0 0
0 0 0 0
0 0 0 0
0 0 0 0
0 0 0 0
0 0 0 0
0 0 0 0
0 0 0 0
0 0 0 0
0 0 0 0
0 0 0 0
0 0 0 0
0 0 0 0
0 0 0 0
0 0 0 0
0 0 0 0
0 0 0 0
0 0 0 0
0 0 0 0
0 0 0 0
0 0 0 0
0 0 0 0
0 0 0 0
0 0 0 0
0 0 0 0
0 0 0 0
0 0 0 0
0 0 0 0
0 0 0 0
0 0 0 0
0 0 0 0
0 0 0 0
0 0 0 0
0 0 0 0
0 0 0 0
0 0 0 0
0 0 0 0
0 0 0 0
0 0 0 0
0 0 0 0
0 0 0 0
0 0 0 0
0 0 0 0
0 0 0 0
0 0 0 0
0 0 0 0
0 0 0 0
0 0 0 0
0 0 0 0
0 0 0 0
0 0 0 0
0 0 0 0
0 0 0 0
0 0 0 0
0 0 0 0
0 0 0 0
0 0 0 0
0 0 0 0
0 0 0 0
0 0 0 0
0 0 0 0
0 0 0 0
0 0 0 0
0 0 0 0
0 0 0 0
0 0 0 0
0 0 0 0
0 0 0 0
0 0 0 0
0 0 0 0
0 0 0 0
0 0 0 0
0 0 0 0
0 0 0 0
0 0 0 0
0 0 0 0
0 0 0 0
0 0 0 0
0 0 0 0
0 0 0 0
0 0 0 0
0 0 0 0
0 0 0 0
0 0 0 0
0 0 0 0
0 0 0 0
0 0 0 0
0 0 0 0
0 0 0 0
0 0 0 0
0 0 0 0
0 0 0 0
0 0 0 0
0 0 0 0
0 0 0 0
0 0 0 0
0 0 0 0
0 0 0 0
0 0 0 0
0 0 0 0
0 0 0 0
0 0 0 0
0 0 0 0
0 0 0 0
0 0 0 0
0 0 0 0
0 0 0 0
0 0 0 0
0 0 0 0
0 0 0 0
0 0 0 0
0 0 0 0
0 0 0 0
0 0 0 0
0 0 0 0
0 0 0 0
0 0 0 0
0 0 0 0
0 0 0 0
0 0 0 0
0 0 0 0
0 0 0 0
0 0 0 0
0 0 0 0
0 0 0 0
0 0 0 0
0 0 0 0
0 0 0 0
0 0 0 0
0 0 0 0
0 0 0 0
0 0 0 0
0 0 0 0
0 0 0 0
0 0 0 0
0 0 1 0
2 0 1 0
2 0 1 0
2 0 3 0
2 0 4 0
2 0 4 0
2 0 4 0
2 0 4 0
4 0 6 0
5 0 9 0
5 0 9 0
5 0 9 0
5 0 9 0
7 0 9 0
7 0 9 0
7 0 9 0
9 0 9 0
9 0 9 0
9 0 9 0
9 0 9 0
9 0 9 0
11 0 9 0
12 0 9 0
12 0 9 0
14 0 9 0
16 0 9 0
16 0 10 0
16 0 10 0
16 0 10 0
16 0 10 0
16 0 10 0
16 0 10 0
16 0 9 0
16 0 9 0
18 0 9 0
19 0 8 0
21 0 8 0
21 0 8 0
21 0 8 0
21 0 9 0
19 0 7 0
18 0 4 0
18 0 5 0
18 0 5 0
18 0 5 0
16 0 5 0
16 0 5 0
16 0 5 0
16 0 5 0
16 0 5 0
16 0 5 0
16 0 5 0
16 0 5 0
14 0 5 0
12 0 5 0
12 0 5 0
11 0 5 0
9 0 5 0
9 0 4 0
9 0 4 0
9 0 4 0
9 0 4 0
11 0 5 0
11 0 5 0
11 0 5 0
9 0 5 0
9 0 5 0
7 0 4 0
5 0 3 0
5 0 3 0
5 0 3 0
5 0 2 0
5 0 2 0
5 0 2 0
9 0 1 0
9 0 2 0
9 0 2 0
9 0 2 0
11 0 2 0
11 0 2 0
9 0 2 0
9 0 3 0
11 0 3 0
11 0 4 0
11 0 4 0
11 0 4 0
11 0 4 0
11 0 4 0
11 0 4 0
11 0 4 0
11 0 4 0
11 0 4 0
11 0 4 0
11 0 4 0
9 0 3 0
9 0 3 0
9 0 3 0
9 0 3 0
7 0 3 0
7 0 3 0
7 0 3 0
7 0 3 0
7 0 3 0
7 0 3 0
7 0 3 0
7 0 3 0
4 0 3 0
4 0 3 0
4 0 3 0
4 0 3 0
4 0 3 0
4 0 3 0
4 0 3 0
4 0 2 0
2 0 2 0
2 0 1 0
4 0 1 0
4 0 1 0
4 0 1 0
4 0 2 0
4 0 2 0
5 0 2 0
5 0 2 0
5 0 2 0
5 0 2 0
5 0 3 0
5 0 3 0
5 0 3 0
5 0 3 0
5 0 3 0
5 0 4 0
5 0 4 0
5 0 4 0
7 0 4 0
9 0 4 0
9 0 4 0
11 0 4 0
11 0 4 0
11 0 4 0
11 0 4 0
11 0 5 0
12 0 5 0
11 0 5 0
11 0 5 0
11 0 5 0
11 0 5 0
11 0 5 0
11 0 5 0
9 0 5 0
9 0 5 0
9 0 5 0
9 0 4 0
9 0 4 0
7 0 4 0
7 0 4 0
7 0 4 0
11 0 4 0
11 0 4 0
11 0 4 0
11 0 4 0
12 0 4 0
12 0 4 0
12 0 3 0
12 0 3 0
12 0 3 0
11 0 3 0
11 0 3 0
11 0 3 0
9 0 3 0
9 0 3 0
9 0 3 0
11 0 3 0
11 0 2 0
9 0 2 0
9 0 2 0
9 0 2 0
9 0 2 0
9 0 2 0
9 0 3 0
9 0 3 0
9 0 3 0
9 0 3 0
9 0 3 0
9 0 4 0
9 0 4 0
9 0 4 0
9 0 4 0
9 0 4 0
5 0 4 0
5 0 3 0
5 0 3 0
5 0 3 0
4 0 3 0
4 0 3 0
4 0 3 0
5 0 3 0
5 0 3 0
5 0 3 0
4 0 3 0
7 0 3 0
9 1 4 0
9 1 5 0
9 1 5 0
7 1 4 0
7 1 4 0
7 1 4 0
7 1 4 0
7 1 5 0
7 1 5 0
7 1 5 0
7 1 4 0
7 1 4 0
7 1 4 0
7 1 4 0
7 1 4 0
7 1 3 0
7 1 3 0
7 1 3 0
7 1 3 0
7 1 3 0
7 1 3 0
7 1 3 0
9 1 3 0
9 1 3 0
14 1 4 0
16 1 4 0
16 1 4 0
14 1 5 0
14 1 5 0
14 1 5 0
16 1 5 0
12 1 5 0
11 0 4 0
11 0 3 0
11 0 3 0
11 0 3 0
11 0 3 0
11 0 3 0
11 0 3 0
11 0 2 0
11 0 2 0
11 0 2 0
11 0 2 0
11 0 2 0
11 0 2 0
12 0 3 0
12 0 3 0
12 0 3 0
12 0 3 0
12 0 3 0
12 0 3 0
12 0 3 0
12 0 3 0
12 0 3 0
11 0 3 0
11 0 3 0
5 0 2 0
4 0 2 0
5 0 2 0
7 0 2 0
7 0 3 0
7 0 3 0
5 0 3 0
5 0 3 0
9 0 4 0
9 0 4 0
9 0 4 0
9 0 4 0
9 0 4 0
9 0 4 0
9 0 4 0
11 0 4 0
11 0 4 0
11 0 4 0
12 0 4 0
12 0 4 0
12 0 4 0
11 0 3 0
11 0 3 0
11 0 3 0
11 0 3 0
11 0 3 0
11 0 3 0
12 0 3 0
12 0 3 0
12 0 3 0
12 0 4 0
12 0 4 0
12 0 4 0
12 0 4 0
11 0 4 0
9 0 3 0
9 0 2 0
11 0 2 0
11 0 2 0
11 0 3 0
7 0 2 0
7 0 2 0
7 0 2 0
7 0 3 0
7 0 3 0
7 0 3 0
7 0 3 0
5 0 3 0
5 0 3 0
5 0 3 0
4 0 3 0
4 0 4 0
4 0 4 0
4 0 4 0
4 0 4 0
4 0 4 0
5 0 6 0
5 0 7 0
5 0 7 0
4 0 7 0
4 0 7 0
4 0 7 0
4 0 6 0
5 0 6 0
7 0 6 0
7 0 7 0
7 0 7 0
7 0 8 0
7 0 8 0
5 0 8 0
5 0 8 0
5 0 7 0
5 0 7 0
5 0 7 0
5 0 7 0
5 0 6 0
5 0 6 0
5 0 6 0
7 0 6 0
7 0 6 0
7 0 6 0
7 0 6 0
7 0 6 0
7 0 5 0
7 0 5 0
7 0 5 0
7 0 5 0
9 0 5 0
7 0 3 0
7 0 2 0
7 0 2 0
7 0 2 0
7 0 3 0
7 0 3 0
7 0 4 0
5 0 4 0
4 0 4 0
4 0 3 0
4 0 3 0
4 0 2 0
5 0 2 0
5 0 2 0
5 0 2 0
5 0 3 0
5 0 3 0
5 0 3 0
7 0 3 0
7 0 3 0
7 0 3 0
7 0 3 0
5 0 3 0
5 0 3 0
5 0 3 0
5 0 3 0
5 0 3 0
5 0 3 0
5 0 3 0
5 0 3 0
5 0 3 0
4 0 3 0
4 0 3 0
4 0 3 0
4 0 4 0
4 0 4 0
4 0 3 0
7 0 4 0
9 0 4 0
9 0 4 0
9 0 7 0
9 0 8 0
9 0 8 0
9 0 8 0
7 0 8 0
7 0 8 0
7 0 9 0
7 0 8 0
7 0 8 0
7 0 8 0
9 0 9 0
9 0 9 0
9 0 9 0
9 0 9 0
9 0 9 0
9 0 9 0
9 0 9 0
9 0 10 0
12 0 10 0
12 0 10 0
12 0 11 0
12 0 12 0
12 0 12 0
12 0 14 0
12 0 14 0
12 0 14 0
12 0 13 0
12 0 13 0
12 0 13 0
9 0 12 0
7 0 11 0
7 0 11 0
7 0 8 0
7 0 7 0
7 0 7 0
7 0 7 0
7 0 7 0
7 0 7 0
9 0 7 0
9 0 7 0
9 0 7 0
9 0 7 0
5 0 7 0
5 0 9 0
5 0 10 0
5 0 10 0
12 0 10 0
12 0 10 0
12 0 10 0
12 0 9 0
9 0 9 0
9 0 9 0
9 0 8 0
9 0 7 0
9 0 7 0
9 0 5 0
9 0 5 0
9 0 5 0
9 0 5 0
9 0 5 0
11 0 5 0
11 0 5 0
11 0 6 0
11 0 6 0
11 0 6 0
11 0 6 0
11 0 6 0
11 0 6 0
11 0 6 0
12 0 6 0
11 0 5 0
11 0 5 0
11 0 5 0
11 0 5 0
12 0 4 0
12 0 2 0
12 0 1 0
14 0 1 0
9 0 1 0
11 0 1 0
11 0 1 0
11 0 1 0
11 0 3 0
11 0 3 0
11 0 3 0
11 0 3 0
11 0 3 0
11 0 3 0
11 0 3 0
11 0 3 0
11 0 3 0
11 0 3 0
9 0 3 0
9 0 3 0
9 0 2 0
9 0 2 0
9 0 3 0
9 0 3 0
14 0 4 0
21 0 9 0
21 0 9 0
19 0 9 0
19 0 9 0
19 0 9 0
19 0 9 0
19 0 9 0
18 0 9 0
18 0 9 0
18 0 9 0
16 0 9 0
14 0 9 0
12 0 9 0
12 0 9 0
12 0 9 0
12 0 7 0
12 0 7 0
12 0 7 0
12 0 7 0
12 0 7 0
12 0 7 0
12 0 7 0
12 0 7 0
12 0 7 0
12 0 7 0
12 0 7 0
12 0 7 0
12 0 7 0
12 0 7 0
12 0 6 0
12 0 6 0
7 0 5 0
0 0 0 0
0 0 0 0
0 0 0 0
0 0 0 0
0 0 0 0
0 0 0 0
0 0 0 0
0 0 1 0
0 0 1 0
0 0 1 0
2 0 1 0
2 0 1 0
2 0 1 0
2 0 1 0
2 0 1 0
2 0 1 0
2 0 1 0
2 0 1 0
2 0 1 0
2 0 1 0
2 0 1 0
2 0 1 0
2 0 1 0
2 0 1 0
2 0 1 0
2 0 1 0
2 0 1 0
2 0 1 0
2 0 1 0
2 0 1 0
2 0 1 0
2 0 1 0
2 0 1 0
2 0 1 0
2 0 1 0
2 0 1 0
2 0 1 0
2 0 1 0
2 0 1 0
2 0 0 0
2 0 0 0
2 0 0 0
0 0 0 0
0 0 0 0
0 0 0 0
0 0 0 0
0 0 0 0
0 0 0 0
0 0 0 0
0 0 0 0
0 0 0 0
0 0 0 0
0 0 0 0
0 0 0 0
0 0 0 0
0 0 0 0
0 0 0 0
0 0 0 0
0 0 0 0
0 0 0 0
0 0 0 0
0 0 0 0
0 0 0 0
0 0 0 0
0 0 0 0
0 0 0 0
0 0 0 0
0 0 0 0
0 0 0 0
0 0 0 0
0 0 0 0
0 0 0 0
0 0 0 0
0 0 0 0
0 0 0 0
0 0 0 0
0 0 0 0
0 0 0 0
0 0 0 0
0 0 0 0
0 0 0 0
0 0 0 0
0 0 0 0
0 0 0 0
0 0 0 0
0 0 0 0
0 0 0 0
0 0 0 0
0 0 0 0
0 0 0 0
0 0 0 0
0 0 0 0
0 0 0 0
0 0 0 0
0 0 0 0
0 0 0 0
0 0 0 0
0 0 0 0
0 0 0 0
0 0 0 0
0 0 0 0
0 0 0 0
0 0 0 0
0 0 0 0
0 0 0 0
0 0 0 0
0 0 0 0
0 0 0 0
0 0 0 0
0 0 0 0
0 0 0 0
0 0 0 0
0 0 0 0
0 0 0 0
0 0 0 0
0 0 0 0
0 0 0 0
0 0 0 0
0 0 0 0
0 0 0 0
0 0 0 0
0 0 0 0
0 0 0 0
0 0 0 0
0 0 0 0
0 0 0 0
0 0 0 0
0 0 0 0
0 0 0 0
0 0 0 0
0 0 0 0
0 0 0 0
0 0 0 0
0 0 0 0
0 0 0 0
0 0 0 0
0 0 0 0
0 0 0 0
0 0 0 0
0 0 0 0
0 0 0 0
0 0 0 0
0 0 0 0
0 0 0 0
0 0 0 0
0 0 0 0
0 0 0 0
0 0 0 0
0 0 0 0
2 2 0 2
4 4 0 3
4 4 0 3
4 5 0 3
4 5 1 3
4 6 1 3
5 7 3 3
5 10 4 5
5 10 4 5
5 10 4 5
5 10 4 5
5 11 9 6
5 14 10 6
9 17 13 6
9 17 13 6
11 18 15 6
12 20 16 6
12 22 16 7
12 23 16 8
12 24 20 9
12 24 22 10
12 25 22 10
12 25 22 10
12 25 22 10
12 25 24 13
12 25 24 13
12 26 26 13
12 26 26 13
12 26 29 13
12 26 29 13
12 26 29 13
14 29 32 14
14 26 34 12
12 25 34 10
12 25 34 10
12 24 34 10
14 26 33 12
14 26 36 12
12 29 41 15
14 32 47 15
14 32 51 15
16 35 54 15
16 35 60 16
16 34 55 17
16 30 54 17
12 28 52 17
12 28 52 18
11 28 52 18
9 25 51 18
9 24 51 17
9 23 51 16
9 22 49 15
9 22 47 14
9 20 47 14
9 20 47 14
9 20 47 14
9 20 45 12
9 20 45 14
9 20 43 14
9 22 43 14
9 22 40 14
11 23 40 14
11 24 40 14
9 25 38 13
7 26 37 14
7 26 37 14
7 26 37 14
7 26 37 15
5 24 37 14
5 23 34 14
5 19 27 10
4 13 20 10
4 13 16 10
4 11 13 10
5 11 7 9
5 11 7 7
5 11 9 7
5 11 8 7
5 11 8 6
5 11 6 7
5 16 6 7
5 16 6 7
5 16 8 7
5 20 6 8
5 20 6 8
5 20 6 8
5 20 6 8
5 22 6 8
5 22 6 8
5 22 6 6
5 22 6 6
5 20 6 6
5 20 6 6
4 19 6 6
4 22 7 6
5 19 6 6
5 18 5 7
5 18 6 7
5 18 6 7
5 18 6 6
5 20 7 7
5 20 7 7
5 20 8 7
5 20 8 6
5 20 9 6
4 23 10 7
4 24 10 7
4 24 10 7
4 26 10 7
5 26 10 7
5 26 10 7
5 25 10 6
5 20 10 6
5 20 10 6
5 20 9 6
5 16 9 5
5 16 9 5
5 16 9 5
5 16 10 5
5 16 10 5
5 17 11 6
5 17 13 6
5 16 17 6
5 16 17 6
5 16 18 6
5 16 18 8
7 12 17 9
5 11 17 9
5 11 17 7
5 11 16 7
5 11 16 7
5 13 16 7
5 11 15 6
5 11 15 6
5 13 14 6
5 13 14 6
7 16 13 6
7 13 12 5
5 12 12 5
5 12 12 5
7 11 12 5
5 12 13 5
5 12 14 5
9 14 15 5
9 14 15 5
9 14 15 6
9 16 14 7
9 16 14 7
9 16 14 8
9 16 14 8
9 16 13 8
9 14 13 8
9 13 13 8
9 13 11 8
9 13 7 9
9 13 8 9
9 13 7 9
9 13 7 7
7 13 7 6
7 13 7 6
7 13 7 6
9 13 7 6
11 16 7 6
11 17 8 7
16 19 13 8
18 19 17 9
19 17 21 12
19 17 22 12
18 16 23 12
18 17 26 12
18 18 27 13
18 18 27 13
16 18 25 13
16 17 24 13
16 17 23 13
12 14 24 13
12 16 24 13
12 16 24 12
12 16 24 10
12 16 24 10
12 16 24 9
12 16 24 9
12 17 24 10
12 17 26 10
12 18 25 9
12 18 25 9
12 18 25 8
12 18 25 9
12 18 25 9
12 18 25 10
14 18 26 10
14 18 26 10
14 18 27 10
12 18 28 10
11 16 28 10
11 12 27 9
5 10 22 8
5 11 18 8
4 12 15 6
4 12 14 10
4 11 14 10
7 10 13 10
12 11 15 10
12 16 15 12
12 16 15 12
12 16 15 12
12 17 15 12
12 17 13 12
12 16 13 12
12 16 14 13
12 16 14 14
12 16 14 14
12 16 15 14
16 16 15 15
16 14 15 14
16 14 14 14
16 13 14 14
16 13 14 14
16 13 14 14
16 13 13 13
16 13 13 13
16 13 13 12
14 13 12 12
14 13 12 12
14 13 11 12
14 13 10 12
14 14 10 12
14 14 10 12
14 14 10 12
12 13 10 10
12 12 9 10
12 12 9 7
12 13 8 9
9 13 6 9
4 11 3 8
4 6 3 7
4 5 3 7
4 6 3 7
5 5 3 7
7 5 3 7
11 7 4 8
11 11 5 8
14 12 6 8
14 13 6 8
14 13 5 8
11 13 5 7
11 14 5 7
11 14 5 7
12 16 6 7
12 18 6 7
12 19 6 7
12 19 6 7
12 19 6 7
12 19 6 7
12 19 6 7
12 19 6 7
12 19 6 7
12 19 6 7
12 18 6 7
12 18 6 7
12 18 6 7
12 18 6 7
12 19 7 7
12 20 7 6
12 19 7 3
12 19 8 3
12 19 9 3
12 20 9 3
12 22 9 3
14 24 9 3
12 24 9 3
11 26 10 3
7 24 9 2
11 24 8 1
9 23 7 0
9 23 7 0
9 23 7 0
11 24 7 0
11 28 9 2
11 31 9 5
9 30 9 5
9 28 9 5
9 26 9 5
9 26 9 5
11 26 10 7
11 26 10 7
11 26 10 7
11 26 10 7
14 26 11 7
14 28 11 7
14 28 11 7
14 28 11 7
14 28 12 7
16 31 13 7
18 37 14 9
21 37 17 10
25 40 22 12
25 40 25 14
25 40 25 14
25 38 25 14
25 37 25 14
23 34 25 14
28 36 25 14
28 34 24 14
28 34 24 14
25 31 23 14
23 31 23 14
25 34 23 14
26 37 23 16
25 38 26 16
32 36 24 14
32 34 23 12
32 38 25 13
35 40 27 13
35 40 28 13
37 40 28 13
35 40 27 10
35 40 27 10
35 40 27 10
35 40 27 10
32 40 26 10
32 38 26 10
32 38 26 10
32 38 26 10
32 40 27 12
30 36 26 12
28 29 24 9
25 28 21 9
21 25 16 8
23 26 12 8
23 26 11 9
23 26 12 9
23 26 12 9
23 26 12 9
18 24 12 9
18 24 12 9
18 24 12 10
18 23 15 10
18 22 15 10
16 20 15 10
14 17 15 8
14 18 12 10
7 16 12 12
7 16 13 13
7 13 12 14
4 13 10 14
4 13 9 14
2 13 10 14
2 16 11 15
2 16 12 15
2 16 12 15
2 16 12 15
2 16 12 15
2 17 12 15
2 17 13 15
2 19 14 15
2 19 12 15
4 20 12 15
4 25 14 17
4 25 14 16
4 25 15 16
2 25 15 14
2 25 15 13
2 26 14 14
2 26 14 15
2 26 14 15
2 26 15 15
2 26 15 15
2 29 16 15
2 30 13 15
2 31 16 15
2 29 17 15
2 29 17 15
2 25 17 13
2 25 17 12
2 24 16 10
2 22 14 8
2 22 14 9
4 22 16 13
4 22 15 13
4 19 14 12
4 19 13 12
4 19 14 13
4 19 14 13
5 19 14 13
5 19 14 13
5 19 13 14
5 17 12 14
5 16 12 13
7 16 12 13
7 11 10 10
9 13 13 13
18 18 15 15
19 18 19 15
19 19 23 15
21 18 23 16
21 18 28 17
21 18 29 20
25 20 30 21
30 28 30 22
30 25 29 21
32 24 29 21
35 23 26 21
35 23 25 22
35 24 25 22
35 24 25 22
35 24 25 25
35 24 25 25
37 24 27 25
37 23 29 25
35 25 27 22
35 25 27 22
37 26 28 22
37 26 28 23
37 31 27 22
37 34 27 22
35 36 28 22
35 35 28 23
35 35 28 22
37 35 28 22
37 40 30 22
34 38 30 22
34 38 30 22
35 36 27 20
34 36 28 18
34 36 24 20
34 36 20 20
32 36 20 17
32 36 15 15
32 38 14 13
28 36 12 12
23 29 12 10
23 29 12 10
21 29 13 10
18 30 13 10
18 30 13 9
18 29 13 9
18 30 13 9
18 30 13 7
18 36 13 9
16 36 11 9
16 36 11 9
16 34 11 9
16 34 11 9
16 35 16 10
16 37 16 9
16 32 18 9
16 30 19 9
16 30 18 10
16 30 18 9
21 38 22 10
21 38 23 12
28 35 23 12
28 36 23 14
28 36 23 14
25 36 24 14
18 31 20 14
18 30 22 13
18 30 22 14
18 30 23 15
18 31 24 15
19 30 26 16
19 30 27 16
19 30 27 16
19 30 27 17
21 30 26 17
23 29 26 17
23 29 26 17
23 30 27 17
23 31 28 18
23 31 28 17
23 25 28 15
23 28 28 15
26 29 28 14
28 29 28 14
28 30 29 16
26 28 23 15
26 25 23 15
26 25 21 15
28 25 20 15
28 23 20 14
28 23 21 15
23 14 17 14
21 17 17 13
14 16 16 13
14 14 16 10
14 14 17 10
14 14 16 10
14 14 17 9
14 16 17 10
14 16 17 9
14 16 16 8
14 14 15 8
12 13 13 7
12 13 13 7
12 14 13 7
12 14 13 6
11 14 13 6
14 19 18 7
14 20 24 8
14 20 26 8
14 18 28 8
14 18 28 9
19 18 32 9
19 16 37 9
18 14 37 9
19 16 37 9
19 14 36 7
21 16 38 8
21 16 39 8
21 18 41 10
19 20 41 10
19 20 41 10
19 20 40 9
19 22 40 9
19 19 39 9
19 19 38 9
19 22 38 9
19 23 38 9
19 23 39 9
19 24 38 9
18 23 36 9
18 22 37 9
18 22 38 9
18 22 41 9
18 22 41 9
18 22 42 9
18 20 42 9
18 20 42 9
18 20 42 9
12 16 37 8
14 16 32 7
14 14 29 7
14 14 26 6
14 14 26 5
11 14 22 5
11 14 17 5
9 14 16 5
5 13 16 5
5 13 16 5
4 12 14 3
4 12 16 3
4 11 15 3
4 8 15 3
4 8 15 3
4 8 15 3
4 7 16 3
4 7 16 3
4 8 17 3
4 6 17 3
4 5 16 3
4 5 15 3
4 4 15 3
4 4 15 2
4 4 14 2
5 4 13 2
5 4 10 2
5 4 10 2
5 4 8 2
5 6 8 3
5 6 8 3
5 6 9 5
5 6 9 6
4 5 8 6
5 5 11 7
5 5 11 7
5 5 11 7
4 5 11 7
4 5 11 7
4 5 10 7
4 5 10 7
4 5 12 7
4 5 12 7
4 5 9 7
4 4 8 5
4 4 8 5
5 4 9 5
5 4 9 5
7 4 8 7
7 4 8 7
7 4 8 8
7 4 8 8
9 5 11 10
11 6 11 10
14 6 17 12
14 6 17 12
14 6 17 12
12 6 17 12
12 6 17 12
12 6 17 13
12 7 19 13
12 7 19 12
12 7 21 12
12 7 21 10
12 7 21 9
14 8 21 9
12 8 19 8
12 8 20 8
12 8 20 8
12 8 20 8
12 8 21 8
12 8 21 8
12 14 23 8
12 14 21 8
12 14 21 8
12 17 23 8
12 17 23 8
12 17 23 9
12 17 24 9
14 19 27 12
12 22 27 12
12 22 27 14
12 22 27 13
12 24 27 13
11 23 24 10
9 23 24 10
5 23 18 9
5 23 19 9
9 28 20 14
9 28 20 14
9 28 21 14
9 28 21 13
9 29 19 13
9 28 19 13
9 28 17 13
12 29 17 14
14 30 17 14
12 29 18 14
12 29 17 14
16 29 16 14
16 30 16 14
16 30 16 14
19 35 27 21
19 35 27 22
19 29 26 22
19 29 27 22
19 29 27 22
19 26 25 22
19 26 25 23
19 26 25 23
18 26 23 24
16 24 20 22
18 23 21 20
18 23 21 17
18 22 20 17
18 19 20 17
23 19 20 17
23 18 20 17
23 19 20 17
23 20 20 17
19 16 19 13
19 16 19 13
19 17 19 13
19 18 20 13
19 16 20 13
21 16 20 13
21 18 20 13
18 17 19 13
18 17 19 13
18 17 18 13
18 17 18 14
14 17 18 15
14 16 18 15
14 17 19 16
11 12 8 9
14 13 11 9
14 13 10 9
14 13 10 9
14 13 10 10
19 19 11 14
19 26 17 17
23 34 24 24
23 34 25 23
23 34 25 23
21 34 24 23
21 35 26 23
23 35 26 23
23 35 26 23
18 35 27 23
18 35 27 23
18 34 27 24
18 32 26 24
18 32 26 24
18 32 26 24
18 32 25 24
18 31 24 24
18 31 24 24
16 30 24 24
16 28 24 24
16 28 24 23
14 26 24 23
14 29 24 23
14 29 24 22
14 29 24 21
14 29 24 21
14 34 23 20
14 34 22 20
11 32 20 21
11 34 22 24
11 38 21 24
11 38 21 23
5 34 20 21
5 28 14 16
2 20 7 8
2 20 6 8
2 20 6 8
2 19 6 10
2 18 4 10
0 18 4 10
0 18 4 10
0 18 3 10
0 18 3 10
0 18 3 9
0 18 3 9
0 18 3 9
0 19 3 9
0 18 3 9
0 18 3 9
0 18 3 9
0 18 3 9
0 18 3 9
0 18 3 9
0 18 3 9
0 16 3 9
0 16 3 9
0 16 3 9
0 16 3 9
0 10 3 10
0 10 3 10
0 10 2 8
0 8 0 5
0 4 0 6
0 4 0 6
0 2 0 5
0 1 0 5
0 1 0 5
0 1 0 5
0 1 0 5
0 1 0 2
0 2 0 2
0 2 7 2
2 2 11 2
2 2 11 2
2 2 11 2
2 2 11 2
2 2 11 3
2 2 11 3
2 1 11 5
2 1 11 5
2 1 11 5
2 1 11 5
2 1 11 5
2 1 11 5
2 1 11 5
2 1 11 5
2 2 11 5
2 2 11 5
2 2 12 6
2 2 12 6
4 4 13 6
5 5 14 7
7 5 16 7
7 6 18 7
9 6 21 7
9 6 21 8
9 6 21 8
11 7 22 9
11 7 22 9
11 11 23 9
11 11 23 9
14 16 24 9
14 17 24 9
16 17 17 9
14 17 13 9
14 18 14 9
16 19 14 9
16 19 15 9
16 19 15 8
16 22 17 9
16 25 17 9
16 31 19 10
16 31 19 13
16 32 21 13
16 32 21 13
16 32 22 13
16 32 22 13
19 34 24 13
19 32 24 13
19 32 26 13
19 32 25 12
19 32 25 12
19 31 24 10
18 30 23 9
16 30 21 9
16 29 19 9
14 29 16 8
16 30 16 7
16 30 16 7
14 30 15 6
14 30 15 6
16 28 14 7
16 28 14 8
12 26 13 9
12 24 13 10
11 24 13 12
11 26 16 12
11 30 20 12
12 32 27 16
12 32 28 17
12 32 28 18
12 30 26 20
14 26 26 18
14 20 24 17
16 20 25 15
16 19 23 15
16 20 24 18
16 22 23 18
16 22 23 18
12 20 21 18
14 20 21 18
16 22 20 20
16 22 20 20
16 22 20 20
14 22 20 20
14 22 20 20
14 22 20 20
14 22 20 20
14 23 21 20
12 22 21 20
12 23 21 21
12 22 21 21
12 22 21 21
11 20 21 21
11 20 21 20
11 17 21 18
12 17 21 18
12 17 21 17
12 14 18 17
12 10 13 17
9 6 6 13
9 6 4 12
9 7 4 10
9 7 5 8
7 10 9 8
9 10 10 9
9 10 10 9
12 22 13 13
12 20 12 9
12 19 14 10
12 22 16 12
12 23 16 12
11 24 16 12
9 24 15 10
9 24 15 10
9 24 15 10
11 24 15 12
11 24 15 12
12 24 15 12
12 24 15 13
12 24 14 13
12 24 14 13
12 23 14 14
12 24 14 14
12 24 15 14
12 24 18 14
12 24 18 14
12 24 18 14
12 25 18 13
12 25 18 13
12 25 18 13
14 25 19 13
14 25 19 13
14 25 19 13
14 24 19 13
14 24 18 13
14 22 14 13
12 24 13 12
11 24 12 13
7 16 10 10
7 17 10 10
7 17 8 9
7 17 7 8
7 18 7 8
9 19 8 8
12 20 10 8
12 20 10 9
12 20 10 9
11 20 10 8
11 25 12 9
9 25 12 9
9 26 13 8
9 26 15 10
9 26 15 12
9 26 15 10
9 25 15 10
9 25 15 10
11 25 12 9
11 25 13 9
12 28 15 9
12 30 16 9
14 31 17 10
14 35 17 10
12 36 16 12
12 37 16 12
12 37 16 12
12 37 16 12
12 37 16 12
12 37 16 12
12 35 16 12
12 35 16 10
12 37 15 9
12 36 16 10
12 37 16 12
12 35 15 12
21 37 22 13
26 41 23 15
23 38 23 15
23 38 23 14
23 38 23 14
23 38 23 14
23 34 22 13
25 34 22 13
25 34 21 13
25 32 20 10
25 32 23 9
25 34 26 9
25 34 26 9
25 35 26 9
23 35 26 9
23 35 25 9
21 32 23 9
19 30 22 9
19 30 22 9
19 26 22 9
19 25 26 8
19 25 30 10
21 26 30 10
21 26 30 10
21 26 30 10
21 26 31 10
21 26 31 10
21 26 31 10
21 22 31 12
23 29 30 12
23 29 31 10
25 29 31 12
16 24 25 10
9 18 23 8
11 22 21 10
11 22 21 10
11 22 21 10
11 22 21 10
11 23 21 12
9 23 21 12
9 22 21 12
9 22 20 12
9 22 17 12
9 22 14 12
11 23 14 13
11 22 13 14
11 23 13 14
11 23 13 14
11 23 13 14
12 22 13 14
11 20 12 13
11 22 12 13
11 22 9 13
11 20 5 10
9 19 5 10
9 19 5 10
9 19 5 10
9 19 4 12
9 20 4 12
9 22 4 12
9 20 4 10
7 13 4 9
7 14 3 9
5 14 3 8
5 14 2 8
7 18 7 9
7 14 11 8
7 17 12 8
7 17 13 8
9 18 15 8
9 18 15 10
12 18 17 10
12 19 18 13
12 20 18 13
12 20 18 13
12 19 18 12
11 18 18 10
11 19 18 9
11 18 19 9
11 19 19 9
11 19 20 9
11 19 20 9
11 19 20 9
11 18 20 9
11 18 19 9
11 18 19 9
12 20 19 9
12 20 19 9
12 20 20 12
14 23 20 12
14 22 21 12
16 20 26 14
16 20 27 14
16 22 28 14
16 19 28 14
16 20 28 14
16 22 29 14
14 18 25 13
12 18 21 12
12 16 21 12
12 16 22 12
12 16 21 12
12 14 20 8
11 16 18 8
11 14 18 6
11 13 20 6
11 14 20 6
11 14 20 6
11 17 20 6
11 19 21 7
11 20 22 9
14 23 26 9
16 23 26 9
18 25 27 9
18 29 28 12
18 29 28 12
18 29 28 12
18 29 28 12
16 26 28 12
16 26 28 12
16 28 28 10
18 31 29 9
18 31 28 9
18 31 23 7
18 32 22 7
19 31 21 7
19 34 21 8
19 32 21 8
25 35 21 13
28 37 20 16
32 38 26 20
32 40 26 22
32 40 24 22
32 38 24 22
32 40 30 25
30 38 31 27
30 41 30 27
30 41 28 27
30 40 28 27
30 40 28 27
32 37 28 27
34 34 27 25
34 32 25 23
30 29 21 23
28 30 20 24
25 28 19 25
25 24 19 23
25 24 19 23
25 24 19 23
25 25 19 23
25 25 19 25
26 28 19 25
26 28 18 24
23 22 17 24
23 22 17 25
21 22 17 27
21 22 18 27
19 22 23 29
19 20 23 28
19 20 23 28
14 17 22 24
14 17 25 22
11 18 19 21
11 17 18 18
11 18 18 18
9 18 17 18
9 17 11 15
11 17 12 15
11 14 12 15
11 14 12 15
11 14 12 16
11 14 12 16
9 14 12 16
7 14 12 16
9 16 12 16
9 16 12 16
9 17 12 16
9 17 12 16
9 18 11 16
11 18 12 16
11 18 12 16
11 17 12 16
11 17 12 15
11 14 12 15
11 13 12 15
12 18 12 15
14 18 12 14
16 19 13 13
16 18 12 13
16 18 7 10
16 17 7 10
18 19 10 13
18 19 11 12
14 17 8 10
14 14 8 8
14 14 8 8
14 13 8 9
14 13 8 9
14 13 8 9
12 13 6 8
12 13 7 9
12 13 8 9
12 13 8 9
14 22 12 13
16 23 12 14
21 23 12 15
19 22 12 15
19 22 12 15
19 19 12 14
19 19 12 13
19 18 12 14
18 18 11 14
19 19 11 14
21 19 11 14
23 19 11 13
25 19 12 13
25 19 12 13
23 14 17 13
21 17 17 14
19 17 16 14
19 17 16 14
21 17 16 14
21 17 16 14
23 16 15 13
26 17 15 14
28 19 18 15
28 19 18 17
28 19 18 17
28 19 18 16
28 19 18 16
28 19 18 16
28 19 18 16
28 20 17 15
34 25 19 17
34 28 22 21
34 19 18 17
32 20 20 16
32 22 20 15
34 23 20 15
34 24 20 15
39 29 22 17
39 29 22 18
39 29 22 17
39 30 23 20
37 31 23 20
35 32 23 20
34 32 23 20
32 35 22 20
34 36 22 20
34 36 17 20
34 35 18 18
34 34 19 18
34 34 19 18
34 38 21 21
34 38 21 21
30 38 19 20
26 37 18 18
25 36 15 17
25 38 16 15
25 38 16 15
25 38 16 15
25 38 16 15
25 38 16 15
25 38 16 15
25 37 16 15
19 32 13 13
19 30 10 9
18 31 11 10
21 29 9 10
18 30 10 12
16 30 10 14
16 30 16 14
12 25 14 12
14 26 15 10
14 26 15 10
14 26 14 8
14 24 14 8
14 23 14 8
14 23 14 9
12 23 14 9
11 22 14 9
11 26 14 12
11 25 13 12
11 25 12 12
11 25 13 12
9 22 12 9
9 22 12 9
9 23 12 9
9 23 14 9
9 22 14 9
9 19 13 9
9 19 13 10
9 19 13 10
9 19 13 10
9 19 13 10
9 20 13 10
9 20 13 10
11 23 15 12
11 24 15 10
11 23 14 9
9 23 14 9
7 20 13 8
12 22 15 6
12 20 10 6
11 20 10 6
9 19 9 6
9 19 9 6
9 20 10 6
19 22 14 6
23 24 16 6
23 25 16 5
23 24 16 5
23 25 16 5
23 20 16 2
23 20 16 2
23 20 16 2
25 20 15 2
25 20 14 2
26 20 14 2
26 18 14 2
26 18 12 2
26 18 12 2
26 18 12 2
26 19 12 1
26 19 12 1
26 19 12 1
26 19 12 1
26 18 12 1
26 18 12 1
25 17 10 0
25 16 10 0
25 17 11 0
25 19 11 0
25 19 11 0
19 17 9 0
19 17 8 0
19 17 8 0
19 17 8 0
19 17 8 0
21 16 7 1
11 14 3 1
7 12 1 1
7 12 1 1
7 11 1 1
7 12 1 1
7 12 1 1
7 12 2 1
7 12 2 1
5 12 2 1
5 11 2 1
4 11 2 1
4 11 2 1
4 11 2 1
4 11 3 1
4 11 3 2
4 10 4 2
4 11 4 2
4 11 4 2
4 11 4 2
4 11 4 2
4 11 4 2
4 10 4 2
4 10 4 2
4 8 4 2
2 6 4 2
2 6 4 2
2 6 4 2
2 6 4 2
2 6 4 2
2 7 5 3
2 7 5 3
0 6 5 3
0 6 5 3
0 6 5 3
0 5 5 3
0 5 6 5
0 2 7 5
0 2 11 5
0 2 10 5
0 2 10 5
0 2 10 5
0 2 10 5
0 2 10 5
0 2 10 5
0 2 10 5
0 4 11 5
0 4 11 3
0 5 10 3
0 4 12 3
0 5 12 3
0 5 12 3
0 5 12 3
0 5 12 3
0 5 12 3
0 5 12 3
0 5 11 3
0 7 14 3
0 7 14 3
0 7 14 3
0 7 15 5
2 7 15 5
2 6 14 3
2 6 14 3
4 7 14 2
4 7 14 2
4 7 14 2
4 7 14 2
4 7 14 1
4 8 13 1
4 8 9 2
4 8 9 2
4 8 11 2
4 12 14 2
4 12 14 2
4 12 15 2
4 12 15 2
4 14 16 2
4 13 14 3
4 14 17 3
5 13 17 5
5 13 15 5
5 12 15 5
5 12 15 5
5 12 15 5
5 12 15 5
9 13 16 6
11 13 16 7
14 16 17 7
14 13 14 7
16 13 23 7
16 14 24 7
18 14 23 6
18 17 26 8
18 18 28 8
18 18 28 8
19 17 28 10
19 18 28 13
19 18 28 13
19 18 28 13
19 18 27 14
19 18 28 14
19 18 28 13
19 18 28 13
21 20 28 13
21 17 25 13
21 17 25 13
21 17 24 13
21 17 24 13
21 14 23 14
21 14 23 14
21 13 20 14
21 16 21 15
21 16 24 15
23 19 25 16
23 19 27 16
25 26 28 16
25 26 28 16
21 25 29 15
19 25 29 14
16 23 28 15
16 25 30 17
14 26 24 17
14 25 23 17
12 28 23 17
11 25 20 16
12 24 18 17
12 25 19 17
9 25 19 15
9 24 22 13
11 25 22 13
14 25 30 17
14 25 30 16
14 24 29 16
14 24 29 16
14 29 31 16
12 28 31 16
12 28 31 16
12 28 31 16
12 28 31 16
14 28 31 16
16 28 31 15
16 28 31 14
16 28 31 14
14 26 30 12
14 28 30 13
12 24 30 12
14 24 28 12
12 19 27 14
14 19 27 14
16 25 28 15
18 26 36 17
18 29 38 16
18 30 40 14
19 30 37 14
19 31 39 14
19 29 39 14
19 29 39 13
18 31 39 12
21 30 38 12
21 30 38 12
21 30 37 12
21 30 38 15
18 35 32 13
18 36 32 13
18 36 32 13
18 36 32 13
18 31 30 13
23 35 29 13
23 35 30 13
26 37 33 18
28 40 40 24
26 40 42 25
25 40 42 25
25 40 42 28
25 42 44 30
28 50 47 32
28 49 44 31
28 49 43 31
26 49 43 31
26 47 43 29
25 47 43 30
23 41 40 29
21 43 32 27
23 42 30 27
23 38 26 27
21 37 26 27
21 36 24 27
21 36 24 27
21 36 24 27
21 35 25 27
18 36 25 27
18 36 25 27
18 36 23 28
16 36 22 24
16 31 20 22
18 31 20 24
18 31 20 24
18 31 20 25
19 36 20 25
14 31 19 25
14 31 18 25
11 31 15 21
9 29 9 15
11 29 7 16
12 30 8 16
12 30 8 15
12 29 7 15
9 19 4 14
9 19 4 14
9 19 4 14
9 19 5 14
9 20 5 14
9 20 5 13
9 20 6 14
9 17 6 14
7 18 6 14
7 18 6 14
7 18 6 14
7 18 6 14
7 18 6 14
9 18 6 15
9 17 5 15
9 18 5 16
9 18 6 16
11 19 7 16
11 19 7 16
11 20 8 16
9 19 8 14
9 19 8 14
9 19 8 13
7 14 8 13
12 16 8 13
12 18 9 13
12 16 9 12
16 18 11 15
14 19 11 13
12 20 11 13
12 20 11 12
12 19 10 9
12 19 10 9
12 20 10 9
16 22 11 9
16 22 10 9
16 20 11 9
19 22 13 9
19 25 14 9
21 25 14 10
21 23 14 10
21 23 15 10
23 23 15 10
23 24 15 10
23 24 15 10
21 26 15 9
21 28 15 9
21 25 15 9
21 26 15 9
19 26 14 9
19 28 14 13
19 28 14 13
19 29 14 13
19 29 14 13
21 31 17 14
21 31 17 15
16 30 18 15
18 29 18 15
18 29 18 15
14 26 15 12
14 25 15 12
14 23 14 12
14 24 14 12
16 24 15 12
16 24 15 10
16 24 15 10
12 23 14 12
12 24 16 14
12 24 15 14
11 25 13 16
11 26 11 16
11 28 12 15
11 28 12 15
11 29 11 15
9 30 11 15
11 31 11 15
11 32 11 15
11 30 14 15
11 29 14 15
11 29 14 14
11 28 13 14
11 26 13 13
11 24 13 9
11 23 12 9
11 24 12 9
11 25 12 9
9 23 9 8
9 23 9 8
9 23 8 8
7 22 7 8
7 26 12 10
7 28 12 10
9 28 14 10
9 28 14 10
9 28 14 10
7 28 13 10
7 28 13 10
7 26 13 10
7 28 13 9
11 26 12 7
12 26 14 8
14 25 14 6
14 29 17 5
12 28 16 5
12 32 16 6
12 31 16 6
14 30 16 7
12 29 18 7
12 28 18 7
12 28 15 7
12 29 15 7
12 30 15 7
12 32 16 7
12 32 16 7
12 32 16 8
12 34 16 8
12 31 17 9
12 30 18 9
12 30 18 9
14 30 18 9
14 30 18 9
14 31 18 10
14 28 13 8
14 26 13 8
14 29 12 8
14 30 12 8
14 29 13 8
14 29 13 8
14 29 13 8
14 29 13 8
14 29 15 8
12 29 17 8
12 29 15 8
9 28 15 8
9 19 12 8
9 20 13 8
9 16 13 7
9 16 13 7
9 19 14 6
11 19 12 6
11 19 14 6
11 22 15 7
11 20 15 7
11 19 16 7
11 17 15 7
11 18 15 8
11 18 15 7
11 17 15 7
11 17 17 6
12 18 16 6
12 18 16 6
11 18 16 6
12 18 16 6
14 18 18 6
14 18 18 6
14 18 18 6
12 16 18 6
12 14 18 6
12 16 17 6
12 18 19 7
14 22 25 9
14 24 25 14
16 25 25 14
14 28 22 14
12 28 22 13
12 28 22 13
12 28 23 13
12 26 22 13
12 26 23 14
12 26 23 14
11 23 22 14
9 22 22 15
9 25 20 15
9 23 19 14
12 28 21 14
12 28 20 14
12 28 20 14
12 26 20 13
12 26 20 13
12 26 20 13
12 29 17 13
11 28 18 14
11 29 18 14
11 29 18 13
9 29 18 13
7 28 16 12
9 26 17 12
9 26 17 12
9 26 16 12
9 26 20 12
9 26 22 13
12 29 20 12
11 25 14 9
11 24 15 5
9 22 13 5
12 25 14 6
12 25 14 6
12 26 14 6
12 26 13 7
12 26 13 7
12 26 14 6
12 26 14 6
12 30 14 7
16 32 14 7
16 29 14 8
16 29 14 8
12 24 12 8
12 24 12 8
12 24 12 8
12 24 13 8
12 25 14 8
12 26 15 8
12 24 15 8
12 25 14 7
12 24 14 7
12 26 14 7
12 26 14 7
12 28 14 7
12 28 15 7
14 28 16 7
16 34 19 9
18 35 15 9
18 38 13 12
14 35 14 12
14 35 14 12
14 37 14 14
14 37 14 14
11 31 13 13
11 31 15 13
11 31 18 15
11 38 19 17
11 38 20 20
14 43 25 23
16 43 26 23
16 40 26 23
12 38 26 22
12 38 26 21
12 40 27 21
14 40 30 21
18 41 31 22
19 44 37 25
21 46 37 27
21 44 37 27
23 44 43 30
23 44 44 31
25 43 45 31
25 43 45 31
26 41 46 31
26 42 46 31
26 41 46 31
25 41 44 31
23 41 43 31
21 35 40 29
26 36 42 29
26 31 43 25
28 30 42 25
28 30 42 25
28 26 41 23
28 28 41 24
28 30 41 24
28 31 40 27
30 34 40 28
30 29 39 27
30 30 38 24
26 25 31 21
25 25 30 21
25 25 30 20
25 24 30 21
25 24 30 21
25 23 29 22
23 23 26 22
19 22 25 21
18 18 19 17
16 17 18 16
16 17 17 16
14 16 10 13
14 16 9 12
12 16 8 12
12 16 8 13
11 16 7 13
11 14 7 13
11 14 7 13
11 14 7 13
11 14 7 13
11 14 7 13
4 13 5 13
4 13 4 13
2 13 5 13
2 13 5 13
2 13 5 13
2 12 5 12
2 10 5 12
2 8 4 9
0 5 1 6
0 2 1 3
0 1 1 3
0 1 1 3
0 1 1 3
0 1 1 3
0 1 1 2
0 1 1 2
0 2 1 1
0 2 1 1
0 4 1 1
0 4 1 1
0 4 1 1
0 4 1 1
0 5 1 1
0 5 1 1
0 5 1 1
2 5 1 0
2 5 1 0
2 5 1 0
2 5 1 0
2 5 1 0
2 5 1 0
4 5 1 0
5 4 1 0
5 4 2 0
5 4 1 0
7 4 3 2
7 4 3 2
7 4 3 2
7 4 3 2
7 4 4 2
7 4 5 2
7 4 5 2
7 4 5 2
7 4 5 2
7 4 5 2
7 4 5 2
7 4 5 2
7 4 5 2
7 2 5 2
7 2 5 2
7 1 5 2
7 1 5 2
7 1 5 2
7 1 5 2
7 0 5 2
7 0 5 2
7 0 5 2
5 0 6 2
5 0 6 2
5 0 6 2
5 0 6 2
5 0 6 2
5 0 6 2
4 0 6 2
2 0 6 2
2 0 5 2
2 0 5 2
0 0 3 0
0 0 3 0
0 0 3 0
0 0 3 0
0 0 2 0
0 0 1 0
0 0 1 0
0 0 1 0
0 0 1 0
0 0 1 0
0 1 1 0
0 1 1 0
0 1 1 0
0 1 1 0
0 1 1 0
0 1 1 0
0 1 1 0
0 1 1 0
0 1 1 0
0 1 1 0
0 1 1 0
0 1 1 0
0 1 0 0
0 1 0 0
0 1 0 0
0 1 0 0
0 1 0 0
0 1 0 0
0 1 0 0
0 1 0 0
0 1 0 0
0 1 0 0
0 1 0 0
0 1 0 0
0 1 0 0
0 1 0 0
0 1 0 0
0 1 0 0
0 1 0 0
0 1 0 0
0 1 0 0
0 1 0 0
0 0 0 0
0 0 0 0
0 0 0 0
0 0 0 0
0 0 0 0
0 0 0 0
0 0 0 0
0 0 0 0
0 0 0 0
0 0 0 0
0 0 0 0
0 0 0 0
0 0 0 0
0 0 0 0
0 0 0 0
0 0 0 0
0 0 0 0
0 0 0 0
0 0 0 0
0 0 0 0
0 0 0 0
0 0 1 0
0 0 1 0
0 0 1 0
0 0 1 0
0 0 1 0
0 0 1 0
0 0 1 0
0 0 1 0
0 0 1 0
0 0 1 0
0 0 1 0
0 0 1 0
0 0 1 0
0 0 1 0
0 0 1 0
0 0 1 0
0 0 1 0
0 0 1 0
0 0 1 0
0 0 1 0
0 1 2 2
0 2 3 2
0 2 3 2
0 2 3 2
0 2 3 2
0 2 4 2
0 2 4 2
0 2 4 2
0 2 4 2
0 2 4 2
0 2 4 2
0 2 4 2
0 2 3 2
0 2 3 2
0 2 3 2
0 2 3 2
0 2 3 2
2 2 3 3
2 2 3 3
2 2 3 5
2 2 3 5
2 2 3 5
2 2 3 5
2 2 3 5
2 2 3 5
2 2 3 5
2 2 3 5
2 2 3 5
2 2 3 5
2 2 3 5
2 2 3 5
2 2 3 5
2 1 2 2
2 0 1 2
2 0 1 2
2 0 2 3
2 0 2 3
2 0 1 3
2 0 1 3
2 0 1 3
2 0 1 3
2 0 1 3
2 0 1 3
2 0 1 3
2 4 1 3
2 4 1 3
2 4 2 5
2 4 2 5
2 4 2 5
0 4 2 3
0 4 2 3
0 4 2 2
0 4 2 2
0 4 2 2
0 4 2 2
0 4 2 2
0 4 2 2
0 4 2 2
0 4 2 2
0 4 2 2
0 4 2 2
0 4 3 2
0 4 4 2
0 4 4 2
0 5 4 2
0 5 4 2
0 6 4 5
0 6 3 3
0 6 3 3
0 6 3 3
0 6 3 3
0 6 3 3
0 6 3 3
0 6 3 3
0 6 3 3
0 6 3 5
0 2 3 5
0 2 3 6
0 2 2 5
0 2 2 5
0 2 2 5
0 4 2 5
0 4 2 5
0 4 2 5
0 4 2 5
0 4 2 5
0 4 2 5
0 5 2 5
0 5 2 6
0 5 2 6
0 5 2 6
0 5 2 6
0 6 2 6
0 6 1 6
0 6 0 6
0 6 0 6
0 5 0 6
0 6 0 6
0 6 0 3
0 6 0 3
0 6 0 3
0 6 0 3
0 6 0 3
0 6 0 3
0 6 1 3
0 6 1 3
0 8 1 5
0 8 1 3
0 8 2 3
0 10 2 3
0 10 2 3
0 10 2 3
0 10 2 3
0 8 2 3
2 8 2 3
2 8 2 3
2 8 2 3
2 8 2 3
2 8 2 3
2 7 2 3
2 7 3 2
2 7 3 2
2 8 4 2
2 10 4 2
2 8 4 2
2 8 4 2
2 8 4 2
5 10 4 2
5 13 5 3
5 13 8 3
5 12 8 3
5 12 8 5
5 12 8 5
5 12 8 5
5 13 8 6
5 16 8 7
7 16 7 8
7 16 7 8
7 14 7 7
7 14 7 7
7 14 6 7
7 13 6 6
7 13 6 6
7 13 6 6
7 13 6 6
7 13 6 6
5 13 6 6
5 13 6 6
5 13 7 6
5 13 7 6
5 13 7 6
5 13 7 6
5 13 6 6
5 13 6 6
5 12 5 6
5 11 5 6
5 11 5 6
5 11 5 6
5 11 5 6
2 10 5 6
2 6 4 5
2 7 1 5
2 8 1 5
2 8 1 3
2 10 3 3
2 10 5 3
2 8 5 2
2 6 5 1
0 6 5 0
0 6 5 0
0 5 5 0
0 5 5 0
0 5 5 0
0 5 5 0
0 6 6 0
0 6 6 1
0 6 6 1
0 6 6 1
2 7 8 1
2 7 8 1
5 8 10 2
5 8 11 2
5 8 11 2
5 8 11 2
5 8 11 2
5 8 11 2
5 8 11 2
5 8 11 2
5 8 11 2
5 8 11 2
5 8 11 2
5 8 11 2
5 8 11 2
5 6 11 2
5 5 11 2
5 5 11 2
5 4 9 2
5 5 7 2
5 5 8 2
5 5 9 2
7 5 9 2
7 5 9 2
7 5 9 2
7 5 10 2
7 5 10 2
7 5 10 2
7 4 9 2
7 4 9 1
7 4 9 1
7 4 10 1
5 2 8 1
5 2 8 1
2 1 5 0
2 1 4 0
2 1 4 0
2 1 4 0
2 1 6 0
2 1 6 0
2 1 6 0
2 1 7 1
2 1 7 1
2 1 7 1
2 1 7 1
2 1 7 1
2 1 7 1
2 1 7 1
2 1 7 1
2 1 7 1
2 1 7 1
2 0 8 1
2 0 7 1
2 0 6 2
0 0 6 2
0 0 9 2
0 0 9 2
0 0 8 2
0 0 8 2
0 0 8 2
0 0 10 2
0 0 10 2
0 0 10 2
0 0 10 2
0 1 11 2
0 1 11 2
0 1 12 2
2 1 13 2
2 4 15 2
2 5 17 3
2 5 15 3
2 7 15 3
2 7 15 3
2 7 14 2
2 7 14 2
2 7 14 2
2 7 15 2
2 8 16 2
2 8 16 2
2 8 16 2
2 8 16 2
2 8 16 2
2 8 16 2
2 8 15 2
2 10 15 2
2 10 15 1
2 11 15 1
4 11 13 2
4 12 17 2
4 12 17 2
4 12 17 2
4 12 17 2
4 12 16 2
5 12 16 2
5 12 16 2
5 12 16 2
5 11 15 2
5 12 15 2
5 13 14 2
4 14 13 2
4 12 11 2
4 11 9 1
4 11 9 1
4 8 10 1
4 12 14 3
4 13 15 3
4 13 15 3
4 17 16 3
4 18 16 3
4 17 15 3
4 17 15 3
4 17 15 3
4 17 15 3
4 17 15 3
4 17 16 5
4 17 16 5
4 16 17 5
4 16 17 5
4 14 17 5
2 14 16 3
2 14 14 6
2 14 14 6
2 14 14 6
2 14 15 6
2 16 15 6
0 16 15 6
0 16 15 6
0 17 14 6
0 17 14 6
0 16 14 6
0 14 14 6
0 13 14 6
0 13 14 6
0 13 14 6
0 14 14 6
0 14 14 6
0 11 10 5
0 10 9 6
2 10 9 6
4 8 8 6
9 10 17 8
9 10 17 8
9 10 17 8
9 10 17 8
9 11 17 8
9 12 17 8
9 12 16 7
9 12 16 7
9 12 15 7
9 12 15 7
9 12 15 7
9 13 15 7
9 12 13 5
9 12 13 5
9 12 13 5
9 12 13 5
9 11 12 5
9 11 13 5
9 12 14 6
9 12 14 7
9 12 15 7
9 12 15 7
9 12 15 7
9 12 16 7
9 12 16 7
9 12 16 7
9 11 16 7
9 11 15 7
9 11 15 6
9 11 15 5
7 11 16 5
5 8 16 5
0 6 6 2
0 6 6 2
0 6 6 2
0 6 6 2
0 5 6 2
0 4 6 2
0 4 6 2
0 4 6 2
5 7 6 3
7 7 6 3
7 7 6 3
7 6 6 3
7 6 6 3
7 6 6 3
7 6 6 3
7 6 5 3
7 6 5 3
7 6 4 3
7 5 3 2
7 4 3 1
7 4 2 1
7 4 2 1
7 4 2 1
7 4 2 1
7 4 2 1
9 4 3 1
9 4 3 1
9 4 3 1
9 4 3 1
9 4 3 1
9 4 2 1
9 4 2 1
9 4 2 1
9 4 2 1
9 4 2 1
9 4 2 1
11 4 3 1
11 4 3 1
11 4 3 1
11 4 3 1
5 0 4 0
4 0 4 0
4 0 4 0
4 0 4 0
4 0 4 0
4 0 4 0
4 0 4 0
4 0 4 0
4 0 4 0
4 1 4 0
4 1 4 0
4 1 4 0
4 1 4 0
4 1 4 0
4 1 4 0
4 1 3 0
4 1 3 0
2 1 3 0
2 1 3 0
2 1 5 0
2 1 5 0
2 1 5 0
2 1 5 1
2 1 6 1
2 1 6 1
2 1 6 1
2 1 7 1
2 1 7 1
0 1 6 1
0 1 6 1
0 1 6 1
0 1 6 1
0 1 5 1
0 1 5 1
0 1 5 2
0 1 5 2
0 1 5 2
0 1 5 2
0 1 5 2
0 1 5 2
0 1 5 2
0 2 5 2
0 2 5 2
0 2 6 2
0 2 7 2
0 2 8 2
2 4 11 3
2 5 11 3
2 5 11 3
2 5 10 3
2 5 10 3
2 5 8 3
2 5 8 3
2 5 8 3
2 5 8 3
2 5 7 3
2 5 8 3
2 5 8 3
2 5 7 3
2 5 7 3
2 5 7 3
2 5 7 3
2 6 7 3
2 6 7 3
2 6 8 5
2 6 8 5
2 6 8 3
2 7 8 3
2 7 8 3
2 8 9 6
2 8 9 6
2 10 9 7
2 11 9 8
2 8 9 8
2 8 9 8
2 10 8 8
2 10 7 8
2 10 6 8
2 8 3 7
2 7 3 7
2 11 3 7
2 13 5 7
2 13 5 8
4 17 5 8
4 17 5 8
4 19 5 8
4 19 5 7
4 19 5 7
4 22 5 7
4 22 5 7
4 22 5 7
4 22 5 7
4 22 5 7
4 23 5 7
4 22 5 7
4 23 5 7
4 23 5 6
4 23 5 6
4 23 5 7
4 22 5 7
4 23 6 8
4 22 6 6
4 22 6 6
4 22 6 5
4 22 8 3
4 22 8 3
4 26 12 6
5 25 16 7
5 26 17 7
5 26 17 7
4 26 19 7
5 26 21 7
5 25 22 8
5 23 20 8
5 23 20 7
4 19 20 7
4 20 20 8
4 18 20 8
4 18 21 8
4 23 21 8
4 20 20 8
4 20 20 8
4 22 20 8
4 22 20 8
4 22 20 8
4 20 20 8
4 20 20 8
4 19 20 8
4 19 19 8
4 19 19 8
4 19 20 7
4 19 20 7
4 19 19 6
7 24 21 6
7 24 21 6
7 23 21 6
7 22 19 6
7 22 19 6
7 17 15 3
5 17 11 2
7 17 11 2
7 18 11 2
7 18 9 2
5 18 7 2
5 17 6 1
5 17 6 1
5 17 6 1
5 17 6 1
5 16 6 0
5 16 6 0
5 16 6 0
5 12 6 0
5 13 6 0
7 14 10 1
7 13 11 2
7 13 11 2
7 13 11 2
7 13 11 2
7 13 11 2
7 13 11 2
7 13 11 2
9 13 11 2
9 13 10 2
11 13 10 2
11 12 10 2
7 8 7 2
9 8 7 2
9 8 7 2
9 8 7 2
9 8 7 2
9 8 7 2
9 10 8 2
7 10 8 3
7 8 9 6
7 8 9 7
7 8 10 7
7 7 10 7
7 8 10 8
7 8 10 10
7 8 10 10
7 8 10 10
7 8 11 10
7 8 10 10
7 11 10 10
7 10 11 10
5 8 7 9
5 8 6 8
5 8 6 8
5 8 7 8
5 8 7 8
5 8 8 8
5 8 8 8
5 8 8 8
4 8 8 8
4 8 8 8
2 8 8 8
2 8 8 8
2 7 8 8
0 7 8 8
0 7 8 8
0 8 8 8
0 8 8 8
0 8 8 8
0 7 7 8
0 6 6 7
2 7 5 5
2 7 5 3
2 8 4 5
2 8 4 5
2 7 4 3
2 7 5 1
2 7 5 1
2 7 5 1
2 7 5 1
2 7 5 1
2 4 5 1
2 4 4 1
2 4 4 2
2 4 4 2
2 4 4 2
2 4 3 2
2 4 3 2
4 4 2 2
4 4 2 2
4 4 2 2
4 4 2 2
4 4 2 2
4 4 2 2
4 4 2 2
4 4 2 2
4 4 3 2
4 4 3 3
4 2 3 3
4 2 3 3
4 2 3 3
4 2 4 5
4 2 4 5
2 1 5 5
2 1 5 5
2 1 5 3
2 1 5 3
2 1 5 3
2 1 4 3
2 1 4 3
2 1 4 3
2 1 3 3
2 1 3 3
2 1 3 3
2 1 3 3
2 1 3 2
2 1 3 2
4 1 3 3
4 1 5 7
4 1 6 7
2 1 8 7
2 1 8 7
2 1 8 7
2 1 9 7
2 1 9 8
2 2 10 9
2 4 11 9
2 4 11 9
2 4 10 9
2 4 10 8
2 4 10 8
2 7 10 8
2 7 10 8
2 7 9 7
2 7 9 7
2 7 8 7
2 8 8 7
2 7 8 7
2 7 8 7
2 7 8 7
4 7 8 8
4 7 8 8
4 7 9 8
4 7 9 8
4 8 9 9
4 8 9 9
4 10 10 9
5 13 10 10
7 17 10 10
5 17 11 9
5 17 9 6
5 17 8 6
7 17 6 6
7 17 6 6
7 17 7 6
7 17 6 6
7 18 8 5
7 17 7 3
7 16 6 3
7 16 6 3
7 16 6 3
7 16 6 3
7 16 6 5
7 12 6 5
7 13 6 5
7 13 6 5
7 13 6 5
7 13 6 5
7 12 6 5
7 13 6 5
7 13 7 5
7 13 7 6
5 13 7 5
5 13 7 5
5 13 6 5
5 13 6 5
5 12 6 3
5 12 7 3
5 11 6 3
4 7 7 2
2 4 8 2
2 6 7 3
2 6 7 3
2 7 7 3
0 7 7 3
0 7 7 3
0 8 6 3
0 8 6 3
0 8 4 5
0 11 4 5
0 11 4 5
0 11 4 5
0 11 4 5
0 12 4 6
0 13 5 5
0 13 8 6
0 13 9 6
0 13 9 6
0 13 9 6
0 13 9 6
0 13 9 6
0 12 9 6
0 12 8 6
0 12 10 5
0 12 10 5
0 12 10 5
0 12 10 5
0 13 10 5
0 13 10 5
0 13 10 5
0 13 10 5
0 13 9 5
0 13 8 5
0 12 8 3
0 12 8 3
0 11 8 3
0 11 8 3
0 11 8 3
0 10 8 3
0 10 8 3
0 8 8 2
0 6 9 2
0 6 9 2
0 6 9 2
0 6 9 2
0 5 9 1
0 4 9 2
2 4 6 1
2 2 5 1
4 6 6 3
4 6 7 3
4 6 7 3
4 6 7 3
4 6 7 3
4 6 7 3
4 6 5 3
4 7 5 3
4 7 5 5
4 7 5 5
4 6 5 5
4 7 5 5
4 7 5 5
4 7 5 5
4 7 5 5
4 7 5 5
4 6 5 5
4 6 5 5
4 6 5 5
4 6 5 5
4 6 5 5
4 6 5 5
4 6 5 5
4 6 5 5
4 6 4 5
4 7 5 6
4 7 6 6
4 7 6 6
4 7 6 6
4 7 5 5
2 7 5 5
2 7 5 5
0 4 4 2
0 4 3 3
0 4 3 3
0 4 4 3
0 4 4 3
0 5 4 3
0 5 4 5
0 4 4 5
0 5 4 3
0 5 4 3
2 5 4 3
2 4 4 3
2 4 3 3
2 4 3 3
2 5 3 3
2 5 3 3
2 5 3 3
2 5 3 3
2 5 3 3
2 5 3 3
2 5 4 3
2 6 4 3
2 6 4 3
2 6 4 3
2 6 4 3
2 5 3 2
2 5 2 2
2 5 2 2
2 5 2 2
2 6 2 2
2 6 2 2
2 6 3 2
2 6 3 2
2 6 3 1
2 6 3 2
2 6 2 2
2 6 3 2
4 5 3 2
4 5 3 1
4 5 3 1
4 4 3 1
4 5 3 1
2 5 3 1
4 5 3 2
4 5 6 2
4 5 9 2
4 4 9 2
4 4 9 3
4 4 9 3
4 4 9 3
4 4 9 3
4 4 10 3
5 5 10 5
5 4 12 5
5 4 13 6
5 4 13 6
5 4 13 7
5 4 13 7
5 4 13 7
5 4 13 7
5 4 13 7
5 2 14 7
5 2 16 7
5 2 15 8
5 2 16 9
5 2 16 9
5 2 16 8
5 2 16 8
5 2 15 8
4 2 15 9
4 2 16 9
4 4 16 9
4 4 16 9
4 2 16 10
5 5 16 12
4 6 18 10
4 6 15 10
4 7 12 10
4 7 12 10
4 7 12 9
4 7 12 9
4 7 12 9
4 7 12 9
4 8 11 10
2 7 11 9
2 7 9 9
2 7 8 8
2 7 8 8
2 8 9 7
2 8 9 7
2 11 9 8
2 11 9 8
2 11 9 8
2 11 8 8
2 11 6 8
2 11 6 7
2 12 5 7
2 12 5 7
2 12 10 8
2 12 10 8
2 13 10 8
2 13 10 7
2 17 11 7
2 19 11 7
2 20 11 9
2 20 11 8
0 18 11 8
0 17 9 8
0 17 9 8
0 17 9 8
0 17 9 8
0 17 11 13
0 17 13 13
0 17 14 13
0 17 14 13
0 16 14 12
0 16 13 12
0 16 13 12
0 16 13 13
0 18 14 13
0 18 15 13
0 18 16 13
0 16 16 12
0 17 16 13
0 19 20 15
0 19 20 15
0 19 22 16
0 19 22 16
0 18 22 15
0 18 23 15
0 18 18 14
2 19 19 14
5 19 19 14
5 19 19 15
7 18 17 15
7 14 17 15
7 13 18 13
7 14 18 13
7 14 19 12
7 14 19 13
7 14 22 14
7 13 22 14
7 13 22 14
7 13 20 9
7 13 18 9
7 13 17 9
7 13 17 9
7 13 17 9
7 13 17 9
7 13 17 9
7 13 17 9
7 11 16 9
7 11 15 12
7 11 14 12
7 11 16 12
7 10 16 10
7 7 12 8
7 7 12 9
9 7 11 8
9 8 11 8
9 8 11 8
9 8 10 9
9 8 10 10
7 7 9 10
4 6 9 10
4 6 9 9
2 4 10 10
2 4 10 10
2 4 9 10
2 2 9 10
2 2 8 10
2 2 8 9
2 2 5 8
4 2 5 9
4 5 5 10
4 5 5 10
4 5 5 10
4 6 6 10
4 6 7 10
5 7 7 10
5 8 8 10
5 8 8 10
5 10 9 9
5 10 9 9
5 8 8 7
5 8 8 7
5 8 6 7
5 10 6 7
5 10 6 7
5 10 6 6
4 10 5 6
4 8 5 6
4 8 5 6
4 8 5 5
4 8 5 3
4 8 5 3
4 10 5 3
4 12 6 3
4 16 5 2
4 16 7 3
4 16 9 3
5 16 9 3
5 16 9 3
5 16 10 3
5 16 10 3
4 16 17 5
4 14 17 3
4 14 17 3
4 14 17 3
4 14 16 3
4 16 15 3
2 14 15 3
5 18 17 3
5 18 18 3
5 17 17 3
5 17 17 3
5 17 18 3
5 17 18 3
5 17 19 5
5 16 19 5
5 20 19 5
5 20 19 5
5 20 19 5
5 20 19 5
5 20 19 5
5 20 19 5
5 22 19 5
5 22 19 5
5 20 19 5
5 18 18 5
5 14 18 5
5 14 16 3
5 14 14 3
4 17 16 3
4 17 16 3
4 17 15 3
4 17 15 3
4 17 8 1
4 17 9 1
5 18 9 1
7 18 10 2
7 17 12 2
7 16 12 2
7 17 12 2
4 12 9 2
4 12 8 2
4 13 8 2
4 13 8 2
4 13 7 2
4 13 7 2
4 13 6 2
4 13 6 2
4 8 6 2
4 8 6 2
4 8 6 2
4 8 6 2
4 8 6 2
4 8 6 2
5 8 6 3
5 10 6 5
5 10 6 5
5 10 6 5
5 10 6 5
5 10 6 5
9 10 6 5
11 8 4 6
11 8 4 6
11 10 5 6
11 10 6 6
11 11 6 6
11 10 5 6
9 8 5 6
7 8 4 5
7 8 2 5
7 8 2 5
7 7 2 5
7 7 2 5
7 7 2 5
7 8 2 5
7 8 2 5
9 11 2 5
11 11 2 5
11 11 2 5
11 11 4 6
11 11 4 7
12 14 6 8
12 14 6 8
12 14 6 8
12 16 6 9
12 16 6 9
11 14 6 8
11 13 6 7
11 13 6 7
12 13 6 7
12 13 6 7
12 13 6 7
9 13 6 7
7 12 6 6
7 12 7 6
7 11 6 6
7 11 6 6
7 11 6 6
7 11 6 8
7 11 6 8
7 11 6 8
7 11 6 12
7 11 6 12
7 11 6 12
7 13 7 12
7 13 7 12
7 11 7 12
7 11 7 12
5 10 7 13
4 11 7 13
4 11 7 12
4 12 5 10
4 12 5 9
2 10 8 13
4 13 13 13
4 13 13 13
4 12 13 12
4 12 13 12
4 12 14 12
4 12 14 12
4 12 14 12
2 12 14 12
2 12 15 12
2 13 15 12
2 13 15 12
2 13 15 12
2 16 14 13
2 16 14 13
2 17 13 13
2 18 13 13
2 18 13 10
2 19 13 10
2 19 13 10
2 19 14 8
2 19 14 8
2 19 14 9
2 17 13 9
2 17 13 9
2 17 13 9
2 17 13 9
2 16 13 8
2 14 13 8
2 14 13 8
2 13 13 9
2 13 13 9
2 12 8 5
0 8 3 5
0 10 3 5
0 12 8 6
0 16 10 7
0 16 9 7
0 16 9 7
0 16 9 7
0 16 9 7
0 16 8 7
0 14 8 8
0 14 8 8
0 14 8 8
0 13 8 7
0 13 9 8
0 13 9 8
0 12 9 8
0 12 9 8
0 12 9 8
2 13 9 9
2 13 8 8
2 13 8 8
2 14 8 7
2 14 8 7
2 14 8 7
2 14 8 7
2 14 8 7
2 14 8 7
2 14 8 8
2 14 8 8
2 14 8 7
2 14 8 7
2 14 8 7
4 14 8 8
4 13 9 8
4 11 4 7
4 7 2 6
4 7 2 6
4 7 2 6
4 10 2 6
4 10 2 6
4 10 2 6
4 10 2 5
4 11 2 5
4 11 2 6
5 12 3 6
5 12 2 5
5 11 2 5
5 10 2 5
5 10 2 5
5 8 3 5
5 7 3 3
5 7 3 3
5 7 3 5
5 6 3 5
5 7 3 5
5 7 3 6
7 8 3 6
7 8 3 6
7 11 3 6
7 11 4 5
7 11 5 5
7 11 5 5
7 11 5 5
7 11 5 5
5 11 5 3
5 11 4 3
7 11 4 3
7 11 4 3
7 11 4 3
7 11 4 3
7 10 4 3
7 10 4 3
7 10 4 5
7 10 4 5
7 8 4 5
7 8 4 3
5 6 3 3
5 6 3 3
5 6 4 3
5 6 5 3
5 8 6 3
5 8 5 3
5 8 6 3
5 8 6 5
5 10 6 3
5 10 7 5
5 8 7 5
5 8 9 3
4 7 9 3
4 7 9 3
4 5 9 5
4 5 8 5
4 6 7 5
4 12 10 5
4 12 10 5
4 13 12 5
4 14 13 5
4 14 13 5
2 16 14 5
2 16 14 5
2 16 14 5
2 16 14 5
2 14 14 5
2 16 14 5
2 19 14 5
2 22 14 6
2 23 14 7
2 24 15 7
2 24 15 7
2 24 15 7
2 24 14 7
2 24 13 7
2 22 12 7
4 22 12 7
5 22 11 7
5 24 11 6
5 25 11 6
5 28 10 5
5 28 10 5
5 28 8 5
5 28 8 5
5 28 9 5
5 28 9 3
5 28 9 3
5 26 9 3
5 22 6 3
5 22 6 3
5 20 4 3
5 22 3 3
5 23 3 3
5 22 2 3
5 22 2 3
5 23 2 3
5 24 2 3
5 24 2 5
5 23 2 6
5 22 3 5
7 22 4 3
7 22 4 5
9 23 4 5
9 23 5 5
12 25 8 5
12 25 8 5
12 25 8 5
12 25 8 5
11 25 8 5
7 25 8 5
7 23 8 5
9 20 8 5
9 19 8 5
9 20 9 5
9 22 10 5
9 23 11 6
9 24 10 6
9 24 10 6
9 24 10 6
9 24 10 6
9 23 10 6
9 23 10 6
9 23 10 6
9 23 10 6
9 22 10 6
9 23 10 6
9 23 10 6
9 22 10 6
9 20 10 6
9 20 10 5
9 20 10 3
9 18 9 3
7 16 8 3
7 14 8 1
5 12 7 1
5 12 6 1
2 10 3 1
2 10 3 1
2 10 3 1
2 10 3 1
2 10 3 1
2 10 3 1
2 10 3 1
0 10 3 1
0 8 3 1
0 7 2 1
0 6 1 2
0 5 0 1
2 4 0 2
2 4 0 2
2 4 0 2
2 4 0 2
2 4 0 2
2 4 0 2
2 4 0 2
2 1 0 2
2 1 0 2
2 0 0 2
2 0 0 2
2 0 0 2
2 0 0 2
2 0 0 2
2 0 0 2
2 0 0 5
2 1 0 5
2 1 0 5
2 2 0 5
2 2 0 5
2 2 0 5
2 2 0 5
2 2 0 5
2 4 0 5
2 4 0 5
2 6 0 5
2 6 0 5
2 6 0 5
2 6 1 5
2 8 3 7
4 10 3 6
5 11 3 7
4 11 3 7
4 11 3 7
4 11 3 7
4 11 3 7
4 11 3 7
4 11 3 7
4 11 3 7
4 12 4 7
4 12 4 7
4 12 4 7
4 12 4 7
4 12 5 7
4 12 5 7
4 12 5 7
4 12 5 7
4 12 5 5
4 11 5 5
4 11 5 5
4 10 6 5
4 11 7 5
4 11 7 5
4 11 7 5
4 11 7 5
4 10 7 5
4 10 7 6
4 7 7 6
4 7 7 6
4 7 7 7
4 7 7 7
4 5 5 5
2 4 5 5
0 2 5 3
0 2 6 2
0 2 6 2
0 2 6 2
0 2 7 2
0 4 7 2
0 4 7 2
0 4 7 2
0 2 6 2
0 2 6 2
0 2 7 3
0 2 8 5
0 2 8 5
0 2 9 5
0 2 9 5
2 2 9 5
2 2 9 5
2 2 9 5
2 2 9 5
2 2 8 5
2 1 7 5
2 1 7 5
2 2 7 5
2 2 7 5
2 2 7 5
2 2 7 3
2 4 7 5
2 4 7 5
2 4 7 3
2 4 6 3
2 5 6 5
2 6 6 5
2 6 6 5
4 6 5 6
4 6 5 6
4 6 5 6
4 6 4 6
4 5 4 6
4 5 4 6
4 5 4 6
4 6 4 6
4 6 4 6
4 6 3 5
4 6 2 3
4 7 1 3
4 8 1 3
4 8 1 3
2 10 1 5
2 10 1 5
2 10 1 5
2 10 1 5
2 10 1 5
2 10 2 5
2 10 2 5
2 8 2 5
2 8 2 5
2 8 2 5
2 8 2 5
2 7 2 3
2 7 2 3
2 7 2 3
2 7 2 3
2 6 2 2
2 5 2 2
2 6 4 2
0 6 4 1
0 6 5 2
0 6 5 2
0 7 6 2
0 7 7 2
0 7 7 2
0 7 7 2
0 7 7 2
0 7 7 2
0 7 7 3
0 7 7 3
0 6 7 3
0 5 7 3
0 5 7 3
0 4 7 2
0 4 7 2
0 4 7 2
0 4 8 2
0 4 8 2
0 5 7 2
0 5 8 5
2 6 10 5
2 6 11 5
2 6 14 5
2 6 14 5
2 7 17 6
2 8 17 6
2 8 19 8
2 8 19 8
2 8 21 8
2 8 22 8
2 7 20 8
2 7 20 8
2 7 19 7
2 7 19 7
2 6 20 8
4 6 19 8
4 7 20 8
4 8 20 8
4 7 20 8
4 7 20 8
4 8 20 7
4 8 20 7
4 8 20 7
4 10 20 7
4 10 20 7
4 10 20 7
4 10 20 7
4 10 20 8
4 10 20 8
5 10 20 8
5 8 20 8
5 8 19 6
4 7 17 6
5 7 16 6
5 7 14 6
5 7 14 6
5 6 11 5
5 5 12 6
5 5 10 3
5 6 11 3
5 6 9 3
5 7 8 3
7 8 9 5
7 10 9 5
7 14 11 5
7 14 11 5
7 14 12 3
5 14 12 3
5 13 13 3
9 12 15 5
9 13 15 6
9 13 15 6
9 12 15 6
9 12 15 6
9 12 15 6
9 11 14 6
9 11 14 6
9 11 14 6
9 11 14 6
9 11 14 5
9 11 13 5
7 11 13 5
7 11 13 5
7 11 13 5
7 11 13 5
5 12 13 5
5 12 12 5
5 12 12 5
5 12 12 5
5 13 11 3
5 13 11 3
5 12 10 3
7 13 10 3
7 13 11 3
5 17 11 2
5 16 11 2
5 11 9 2
7 11 9 3
7 11 6 3
9 13 7 5
9 14 5 5
5 16 3 3
5 14 3 2
5 14 3 2
5 14 3 2
5 14 3 2
5 14 3 2
5 16 4 2
5 16 4 2
5 16 4 2
5 19 5 3
5 19 5 3
5 20 5 5
5 20 5 5
5 20 6 5
5 20 6 7
5 20 7 7
5 20 7 7
5 20 7 7
5 20 7 7
5 22 7 8
5 20 7 8
5 20 7 8
5 22 8 8
4 22 8 8
4 20 7 8
4 16 6 9
4 16 6 9
4 16 6 9
2 16 6 8
2 16 6 8
0 13 5 7
0 12 5 7
2 11 5 7
2 11 5 7
2 11 5 7
2 12 5 7
2 12 5 7
2 13 5 7
2 12 4 7
2 13 4 7
2 13 4 7
2 10 3 6
2 10 3 6
2 10 3 6
2 10 3 6
2 10 3 6
2 11 4 3
2 11 3 5
2 10 4 5
2 11 4 5
2 11 4 5
2 10 4 3
2 12 4 3
2 14 4 3
2 13 3 3
2 12 4 5
2 12 6 5
2 12 6 3
2 12 6 3
4 12 7 3
4 12 7 3
4 12 7 3
4 12 7 5
4 12 7 5
2 12 7 5
2 12 7 5
2 13 8 5
2 13 8 5
2 13 8 5
2 12 8 5
2 12 8 5
4 13 11 5
4 13 11 5
4 16 11 5
4 16 12 6
4 14 12 5
4 14 12 6
4 14 11 6
4 13 10 6
4 13 10 5
4 13 9 5
4 16 9 5
4 17 9 5
4 20 10 6
4 18 10 6
4 16 10 6
4 16 10 6
4 16 11 7
5 17 10 7
5 17 10 7
5 17 10 7
4 17 9 7
4 18 9 7
7 19 14 8
9 19 14 8
9 19 14 8
9 19 14 8
9 19 15 8
9 18 14 8
9 17 14 8
9 18 14 8
9 18 15 9
9 18 16 9
9 18 13 9
11 19 14 9
11 17 14 9
12 17 13 8
12 17 13 8
12 18 13 7
12 18 13 7
12 18 13 7
12 18 13 7
12 18 13 7
12 14 13 7
12 13 13 7
12 10 12 6
12 11 12 6
12 11 12 6
12 12 12 7
12 12 12 5
11 11 11 5
11 12 11 6
11 12 11 7
11 12 11 7
11 11 11 7
7 12 6 7
5 12 6 6
5 13 6 6
5 13 6 6
5 13 5 6
5 14 5 6
5 16 6 6
5 14 6 6
5 14 5 5
5 14 4 5
4 12 4 5
2 11 3 5
2 12 3 5
0 13 3 5
0 13 4 6
0 13 4 8
0 13 4 8
0 13 4 8
0 13 4 8
0 13 4 8
0 13 4 8
0 14 4 8
0 14 4 8
0 14 4 9
0 14 4 9
0 14 4 8
0 14 2 8
0 14 2 8
4 16 3 9
4 20 4 9
4 20 4 9
4 20 4 10
4 18 4 10
4 20 4 12
4 19 5 12
4 19 5 12
4 19 5 12
4 18 5 12
4 17 4 12
4 17 4 12
4 17 4 12
4 17 4 12
4 17 4 12
4 17 4 12
4 16 4 12
4 16 4 12
4 17 3 10
4 16 5 8
4 16 6 8
4 16 6 8
4 16 6 8
4 16 6 8
4 16 7 8
5 14 7 9
7 17 8 10
7 16 8 12
7 20 11 15
7 24 15 15
7 24 16 15
7 24 16 15
4 22 15 13
4 17 14 12
4 17 15 12
4 17 15 10
4 17 15 9
4 14 15 8
4 14 14 8
4 14 15 8
4 16 15 8
4 16 15 8
4 16 15 8
4 16 15 8
4 16 15 8
4 16 15 8
4 16 15 8
4 16 15 8
4 17 15 8
4 16 15 8
4 14 15 9
4 14 13 9
4 14 12 9
4 14 12 9
4 14 12 9
4 14 12 9
4 14 11 9
2 14 11 9
0 12 10 8
0 12 10 6
0 7 7 2
0 2 3 2
0 2 2 2
0 2 2 3
0 2 2 3
0 2 2 3
0 4 1 3
0 4 2 3
0 4 2 3
0 4 2 3
0 4 2 3
0 4 1 3
0 2 1 3
0 2 1 3
0 2 1 3
0 2 1 3
0 2 1 3
0 2 1 3
0 2 1 3
0 2 1 3
0 1 1 3
0 1 1 3
0 1 1 2
0 1 1 2
0 1 1 2
0 1 1 2
0 1 1 2
0 1 1 2
0 1 1 3
0 1 1 2
0 1 1 3
0 1 2 3
0 1 2 3
0 1 3 3
0 1 3 3
0 1 3 2
0 1 3 2
0 6 3 2
0 6 3 2
0 6 2 3
0 8 2 3
0 10 2 5
0 10 2 5
0 10 2 5
0 10 2 5
0 10 2 5
0 10 2 5
0 10 2 5
0 10 2 5
0 10 2 5
0 10 2 5
0 10 2 5
0 10 2 5
0 10 2 5
0 10 2 5
0 10 2 5
0 10 2 5
0 10 2 5
0 11 2 5
0 11 2 5
0 11 2 3
0 11 2 3
0 11 2 2
0 11 1 2
0 11 1 2
0 11 0 2
0 11 0 2
0 11 0 2
0 11 0 2
0 6 0 2
0 5 0 2
0 5 0 1
0 2 0 1
0 1 0 0
0 1 0 0
0 1 0 0
0 1 0 0
0 1 0 0
0 1 0 0
0 1 0 0
0 1 0 0
0 1 0 0
0 1 0 0
0 1 0 0
0 1 0 0
0 1 0 0
0 1 0 0
0 1 0 0
0 1 0 0
0 1 0 0
0 0 0 0
0 0 0 0
0 0 0 0
0 0 0 0
0 0 0 0
0 0 0 0
0 0 0 0
0 0 0 0
0 0 0 0
0 0 0 0
0 0 0 0
0 0 0 0
0 0 0 0
0 0 0 0
0 0 0 0
0 0 0 0
0 0 0 0
0 0 0 0
0 0 0 0
0 0 0 0
0 0 0 0
0 0 0 0
0 0 0 0
0 0 0 0
0 0 0 0
0 0 0 0
0 0 0 0
0 0 0 0
0 0 0 0
0 0 0 0
0 0 0 0
0 0 0 0
0 0 0 0
0 0 0 0
0 0 0 0
0 0 0 0
0 0 0 0
0 0 0 0
0 0 0 0
0 0 0 0
0 0 0 0
0 0 0 0
0 0 0 0
0 0 0 0
0 0 0 0
0 0 0 0
0 0 0 0
0 0 0 0
0 0 0 0
0 0 0 0
0 0 0 0
0 0 0 0
0 0 0 0
0 0 0 0
0 0 0 0
0 0 0 0
0 0 0 0
0 0 0 0
0 0 0 0
0 0 0 0
0 0 0 0
0 0 0 0
0 0 0 0
0 0 0 0
0 0 0 0
0 0 0 0
0 0 0 0
0 0 0 0
0 0 0 0
0 0 0 0
0 0 0 0
0 0 0 0
0 0 0 0
0 0 0 0
0 0 0 0
0 0 0 0
0 0 0 0
0 0 0 0
0 0 0 0
0 0 0 0
0 0 0 0
0 0 0 0
0 0 0 0
0 0 0 0
0 0 0 0
0 0 0 0
0 0 0 0
0 0 0 0
0 0 0 0
0 0 0 0
0 0 0 0
0 0 0 0
0 0 0 0
0 0 0 0
0 0 0 0
0 0 0 0
0 0 0 0
0 0 0 0
0 0 0 0
0 0 0 0
0 0 0 0
0 0 0 0
0 0 0 0
0 0 0 0
0 0 0 0
0 0 0 0
0 0 0 0
0 0 0 0
0 0 0 0
0 0 0 0
0 0 0 0
0 0 0 0
0 0 0 0
0 0 0 0
0 0 0 0
0 0 0 0
0 0 0 0
0 0 0 0
0 0 0 0
0 0 0 0
0 0 0 0
0 0 0 0
0 0 0 0
0 0 0 0
0 0 0 0
0 0 0 0
0 0 0 0
0 0 0 0
0 0 0 0
0 0 0 0
0 0 0 0
0 0 0 0
0 0 0 0
0 0 0 0
0 0 0 0
0 0 0 0
0 0 0 0
0 0 0 0
0 0 0 0
0 0 0 0
0 0 0 0
0 0 0 0
0 0 0 0
0 0 0 0
0 0 0 0
0 0 0 0
0 0 0 0
0 0 0 0
0 0 0 0
0 0 0 0
0 0 0 0
0 0 0 0
0 0 0 0
0 0 0 0
0 0 0 0
0 0 0 0
0 0 0 0
0 0 0 0
0 0 0 0
0 0 0 0
0 0 0 0
0 0 0 0
0 0 0 0
0 0 0 0
0 0 0 0
0 0 0 0
0 0 0 0
0 0 0 0
0 0 0 0
0 0 0 0
0 0 0 0
0 0 0 0
0 0 0 0
0 0 0 0
0 0 0 0
0 0 0 0
0 0 0 0
0 0 0 0
0 0 1 0
0 0 1 0
0 0 1 0
0 0 1 0
0 0 1 0
0 0 1 0
0 0 1 1
0 0 1 1
0 0 1 1
0 0 1 1
0 0 1 1
0 0 1 1
0 0 1 1
0 0 1 1
0 0 1 1
0 0 1 1
0 0 1 1
0 0 1 1
0 0 1 1
0 0 1 1
0 0 1 1
0 0 1 1
0 0 1 1
0 0 1 1
0 0 1 1
0 0 1 1
0 0 1 1
0 0 1 1
0 0 1 1
0 0 1 1
0 0 1 1
0 0 1 1
0 0 0 1
0 0 0 1
0 0 0 1
0 0 0 1
0 0 0 1
0 0 0 1
0 0 0 0
0 0 0 0
0 0 0 0
0 0 0 0
0 0 0 0
0 0 0 0
0 0 0 0
0 0 0 0
0 0 0 0
0 0 0 0
0 0 0 0
0 0 0 0
0 0 0 0
0 0 0 0
0 0 0 0
0 0 0 0
0 0 0 0
0 0 0 0
0 0 0 0
0 0 0 0
0 0 0 0
0 0 0 0
0 0 0 0
0 0 0 0
0 0 0 0
0 0 0 0
0 0 0 0
0 0 0 0
0 0 0 0
0 0 0 0
0 0 0 0
0 0 0 0
0 0 0 1
0 0 0 1
0 0 0 1
0 0 0 1
0 0 0 1
0 0 0 1
0 0 0 1
0 0 0 1
0 0 0 1
0 0 0 2
0 0 0 2
0 0 0 2
0 0 0 2
0 0 0 2
0 0 0 2
0 0 0 2
0 0 0 2
0 0 0 2
0 0 0 2
0 0 0 2
0 0 0 2
0 0 0 2
0 0 0 2
0 0 0 2
0 0 0 2
0 0 0 2
0 0 0 2
0 0 0 2
2 0 0 2
2 0 0 2
2 0 0 2
2 0 0 2
2 0 0 1
2 0 0 1
2 0 0 1
2 0 0 1
2 0 0 1
2 0 0 1
2 0 0 1
2 0 0 1
2 0 0 1
2 0 0 0
2 0 0 0
2 0 0 0
2 0 0 0
2 0 0 0
2 0 0 0
4 0 0 0
4 0 0 0
4 0 0 0
4 0 0 0
4 0 0 0
4 0 0 0
4 0 0 0
4 0 0 1
4 0 0 1
4 0 0 1
4 0 0 1
4 0 0 1
4 0 0 1
2 0 0 1
2 0 0 1
2 1 0 1
2 1 0 1
2 1 0 1
2 1 0 1
2 1 0 1
2 1 0 1
2 1 0 1
2 1 0 1
2 1 0 1
2 1 0 1
2 1 0 1
2 1 0 1
2 1 0 1
2 1 0 1
2 1 0 1
2 1 0 1
2 1 0 1
0 1 0 1
0 1 0 1
0 1 0 1
0 1 0 1
0 1 0 1
0 1 0 1
0 1 0 1
0 1 0 0
0 1 0 0
0 1 0 0
0 1 0 0
0 1 0 0
0 1 0 0
0 1 0 0
0 1 0 0
0 0 0 0
0 0 0 0
0 0 0 0
0 0 0 0
0 0 0 0
0 0 0 0
0 0 0 0
0 0 0 0
0 0 0 0
0 0 0 0
0 0 0 0
0 0 0 0
0 0 0 0
0 0 0 0
0 0 0 0
0 0 0 0
0 0 0 0
0 0 0 1
0 0 0 1
0 0 0 1
0 0 0 1
0 0 0 1
0 0 0 1
0 0 0 1
0 0 0 1
0 0 0 1
0 0 0 1
0 0 0 1
0 0 0 1
0 0 0 1
0 0 0 1
0 0 0 1
0 0 0 1
0 0 0 1
0 0 0 1
0 0 0 1
0 0 0 1
0 0 0 1
0 0 0 1
0 0 0 1
0 0 0 1
0 0 0 1
0 0 0 1
0 0 0 1
2 0 0 1
2 0 0 1
2 0 0 1
2 0 0 1
2 0 0 1
2 0 0 0
2 0 0 0
2 0 0 0
2 0 0 0
2 0 0 0
2 0 0 0
2 0 0 0
2 0 0 0
2 0 0 0
2 0 0 0
2 0 0 0
2 0 0 0
2 0 0 1
2 0 0 1
2 0 0 1
2 0 0 1
2 0 0 1
2 0 0 1
2 0 0 1
2 0 0 1
2 0 0 1
2 0 0 1
2 0 0 1
2 0 0 1
2 0 0 1
2 0 0 1
2 0 0 1
0 0 0 1
2 0 0 1
2 0 0 1
2 0 0 1
2 0 0 1
2 0 0 1
2 0 0 1
2 0 0 1
2 0 0 1
2 0 0 1
2 0 0 1
2 0 0 1
2 0 0 1
2 0 0 1
2 0 0 1
2 0 0 1
2 0 0 1
4 0 0 0
4 0 0 0
4 0 0 0
4 0 0 0
4 0 0 0
4 0 0 0
4 0 0 0
4 0 0 1
4 0 0 1
4 0 0 1
4 0 0 1
4 0 0 1
4 0 0 1
4 0 0 1
4 0 0 1
4 0 0 1
2 0 0 1
2 0 0 1
2 0 0 1
2 0 0 1
2 0 0 1
2 0 0 1
2 0 0 1
2 0 0 1
2 0 0 1
2 0 0 1
2 0 0 1
4 0 0 1
4 0 0 1
4 0 0 1
4 0 0 1
4 0 0 1
2 0 0 1
2 0 0 1
2 0 0 1
2 0 0 1
2 0 0 1
2 0 0 1
2 0 0 1
2 0 0 0
2 0 0 0
2 0 0 0
2 0 0 0
2 0 0 0
2 0 0 0
2 0 0 0
2 0 0 0
2 0 0 0
2 0 0 0
2 0 0 0
2 0 0 0
2 0 0 0
2 0 0 0
2 0 0 0
2 0 0 0
2 0 0 0
2 0 0 0
2 0 0 0
2 0 0 0
0 0 0 0
0 0 0 0
0 0 0 0
2 0 0 0
2 0 0 0
2 0 0 0
2 0 0 0
2 0 0 0
2 0 0 0
2 0 0 0
2 0 0 0
2 0 0 0
2 0 0 0
2 0 0 0
2 0 0 0
2 0 0 0
2 0 0 0
2 0 0 0
2 0 0 0
2 0 0 0
2 0 0 0
2 0 0 0
2 0 0 0
2 0 0 0
2 0 0 0
2 0 0 0
2 0 0 0
2 0 0 0
2 0 0 0
2 0 0 0
2 0 0 0
2 0 0 0
2 0 0 0
2 0 0 0
2 0 0 0
0 0 0 0
0 0 0 0
0 0 0 0
0 0 0 0
0 0 0 0
0 0 0 0
0 0 0 0
0 0 0 0
0 0 0 0
0 0 1 0
0 0 1 0
0 0 1 0
0 0 1 0
0 0 1 0
0 0 1 0
0 0 1 0
0 0 1 0
0 0 1 0
0 0 1 0
0 0 1 0
0 0 1 0
0 0 1 0
0 0 1 0
0 0 1 0
0 0 1 0
0 0 1 0
0 0 1 0
0 0 1 0
0 0 1 0
0 0 1 0
0 0 1 0
0 0 1 0
0 0 1 0
0 0 1 0
0 0 1 0
0 0 1 0
0 0 1 0
0 0 1 0
0 0 1 0
0 0 1 0
0 0 1 0
0 0 0 0
0 0 0 0
0 0 0 0
0 0 0 0
0 0 0 0
0 0 0 0
0 0 0 0
0 0 0 0
0 0 0 0
0 0 0 0
0 0 0 0
0 0 0 0
0 0 0 0
0 0 0 0
0 0 0 0
0 0 0 0
0 0 0 0
0 0 0 0
0 0 0 0
0 0 0 0
0 0 0 0
0 0 0 0
0 0 0 0
0 0 0 0
0 0 0 0
0 0 0 0
0 0 0 0
0 0 1 0
0 0 1 0
0 0 1 0
0 0 1 0
0 0 1 0
0 0 1 0
0 0 1 0
0 0 1 0
0 0 1 0
0 0 1 0
0 0 1 0
0 0 1 0
0 0 1 0
0 0 1 0
0 0 1 0
0 0 1 0
0 0 1 0
0 0 1 0
0 0 1 0
0 0 1 0
0 0 1 0
0 0 1 0
0 0 1 0
0 0 1 0
0 0 1 0
0 0 1 0
0 0 1 0
0 0 1 0
0 0 1 0
0 0 1 0
0 0 1 0
0 0 1 0
0 0 0 0
0 0 0 0
0 0 0 0
0 0 0 0
0 0 0 0
0 0 0 0
0 0 0 0
0 0 0 0
0 0 0 0
0 0 0 0
0 0 0 0
0 0 0 0
0 0 0 0
0 0 0 0
0 0 0 0
0 0 0 0
0 0 0 0
0 0 0 0
0 0 0 0
0 0 0 0
0 0 0 0
0 0 0 0
0 0 0 0
0 0 0 0
0 0 0 0
0 0 0 0
0 0 0 0
0 0 0 0
0 0 0 0
0 0 0 0
0 0 0 0
0 0 0 0
0 0 0 0
0 0 0 0
2 0 0 0
2 0 0 0
2 0 0 0
2 0 0 0
2 0 0 0
2 0 0 0
4 0 0 0
4 0 0 0
4 0 0 0
4 0 0 0
4 0 0 0
4 0 0 0
4 0 0 0
4 0 0 0
4 0 0 0
4 0 0 0
4 0 0 0
4 0 0 0
4 0 0 0
4 0 0 0
4 0 0 0
4 0 1 0
4 0 1 0
4 0 1 0
4 0 1 0
4 0 1 0
4 0 1 0
4 0 1 0
4 0 1 0
4 0 1 0
4 0 1 0
4 0 1 0
2 0 1 0
2 0 1 0
2 0 1 1
2 0 1 1
2 0 1 1
2 0 1 1
0 0 1 1
0 0 1 1
0 0 1 1
0 0 1 1
0 0 1 1
0 0 1 1
0 0 1 1
0 0 1 1
0 0 1 1
0 0 1 1
0 0 1 1
0 0 1 1
0 0 1 1
0 0 1 1
0 0 1 1
0 0 0 1
0 0 0 1
0 0 0 1
0 0 0 1
0 0 0 1
0 0 0 1
0 0 0 1
0 0 0 1
0 0 0 1
0 0 0 1
0 0 0 1
0 0 0 1
0 0 0 1
0 0 0 0
0 0 1 0
0 0 1 0
0 0 1 0
0 0 1 0
0 0 1 0
0 0 1 0
0 0 1 0
0 0 1 0
0 0 1 0
0 0 1 0
0 0 1 0
0 0 1 0
0 0 1 0
0 0 1 0
0 0 1 0
0 0 1 0
0 0 1 0
0 0 1 0
0 0 1 0
0 0 1 0
0 0 1 0
0 0 1 0
0 0 1 0
0 1 1 0
0 1 1 0
0 1 1 0
0 1 1 0
0 1 1 0
0 1 1 0
0 1 1 0
0 1 1 0
0 1 1 0
0 1 0 0
0 1 0 0
0 1 0 0
0 1 0 0
0 1 0 0
0 1 0 0
0 1 0 0
0 1 0 0
0 1 0 0
0 1 0 0
0 1 0 0
0 1 0 0
0 1 0 0
0 1 0 0
0 1 0 0
0 1 0 0
0 1 0 0
0 1 0 0
0 1 0 0
0 1 0 0
0 1 0 0
0 1 0 0
0 1 0 0
0 0 0 0
0 0 0 0
0 0 0 0
0 0 0 0
0 0 0 0
0 0 0 0
0 0 0 0
0 0 0 0
0 0 0 0
0 0 0 0
0 0 0 0
0 0 0 0
0 0 0 0
0 0 0 0
0 0 0 0
0 0 0 0
0 0 0 0
0 0 0 0
0 0 0 0
0 0 0 0
0 0 0 0
0 0 0 0
0 0 0 0
0 0 0 0
0 0 0 0
0 0 0 0
0 0 0 0
0 0 0 0
0 0 0 0
0 0 0 0
0 0 0 0
0 0 0 0
0 0 0 0
0 0 0 0
0 0 0 0
0 0 0 0
0 0 0 0
0 0 0 0
0 0 0 0
0 0 0 0
0 0 0 0
0 0 1 0
0 0 1 0
0 0 1 0
0 0 1 0
0 0 1 0
0 0 1 0
0 0 1 0
0 0 1 0
0 0 1 0
0 0 1 0
0 0 1 0
0 0 1 0
0 0 1 0
0 0 1 0
0 0 1 0
0 0 1 0
0 0 1 0
0 0 1 0
0 0 1 0
0 0 1 0
0 0 1 0
0 0 1 0
0 0 1 0
0 0 1 0
0 0 1 0
0 0 1 0
0 0 1 0
0 0 1 0
0 0 1 1
0 0 1 1
0 0 1 1
0 0 1 1
0 0 0 1
0 0 0 1
0 0 0 1
0 0 0 1
0 0 0 1
0 0 0 1
0 0 0 1
0 0 0 1
0 0 0 1
0 0 0 1
0 0 0 1
0 0 0 1
0 0 0 1
0 0 0 1
0 0 0 1
0 0 0 1
0 0 0 1
0 0 0 1
0 0 0 1
0 0 0 1
0 0 0 1
0 0 0 1
0 0 0 1
0 0 0 1
0 0 0 1
0 0 0 1
0 0 0 1
0 0 0 1
0 0 0 0
0 0 0 0
0 0 0 0
0 0 0 0
0 0 0 0
0 0 0 0
0 0 0 0
0 0 0 0
0 0 0 0
0 0 0 0
0 0 0 0
0 0 0 0
0 0 0 0
0 0 0 0
0 0 0 0
0 0 0 0
0 0 0 0
0 0 0 0
0 0 0 0
0 0 0 0
0 0 0 0
0 0 0 0
0 0 0 0
0 0 0 0
0 0 0 0
0 0 0 0
0 0 0 0
0 0 0 0
0 0 0 0
0 0 0 0
0 0 0 0
0 0 0 0
2 0 0 0
2 0 0 0
2 0 0 0
2 0 0 0
2 0 0 0
2 0 0 0
2 0 0 0
2 0 0 0
2 0 0 0
2 0 0 0
2 0 0 0
2 0 0 0
2 0 0 0
2 0 0 0
2 0 0 0
2 0 0 0
2 0 0 0
2 0 0 0
2 0 0 0
2 0 0 0
2 0 0 0
2 0 0 0
2 0 0 0
2 0 0 0
2 0 0 0
2 0 0 0
2 0 0 0
2 0 0 0
2 0 0 0
2 0 0 0
2 0 0 0
2 0 0 0
0 0 0 0
0 0 0 0
0 0 0 0
0 0 0 0
0 0 0 0
0 0 0 0
0 0 0 0
0 0 0 0
0 0 0 0
0 0 0 0
0 0 0 0
0 0 0 0
0 0 0 0
0 0 0 0
0 0 0 0
0 0 0 0
0 0 0 0
0 0 0 0
0 0 0 0
0 0 0 0
0 0 0 0
0 0 0 0
0 0 0 0
0 0 0 0
0 0 0 0
0 0 0 0
0 0 0 0
0 0 0 0
0 0 0 0
0 0 0 0
0 0 0 0
0 0 0 0
0 0 0 0
0 0 0 0
0 0 0 0
0 0 0 0
0 0 0 0
0 0 0 0
0 0 0 0
0 0 0 0
0 0 0 0
0 0 0 0
0 0 0 0
0 0 0 0
0 0 0 0
0 0 0 0
0 0 0 0
0 0 0 0
0 0 0 0
0 0 0 0
0 0 0 0
0 0 0 0
0 0 0 0
0 0 0 0
0 0 0 0
0 0 0 0
0 0 0 0
0 0 0 0
0 0 0 0
0 0 0 0
0 0 0 0
0 0 0 0
0 0 0 0
0 0 0 1
0 0 0 1
0 0 0 1
0 0 0 1
0 0 0 1
0 0 0 1
0 0 0 1
0 0 0 1
0 0 0 1
0 0 0 1
0 0 0 1
0 0 0 1
0 0 0 1
0 0 0 1
0 0 0 1
0 0 0 1
0 0 0 1
0 0 0 1
0 0 0 1
0 0 0 1
0 0 0 1
0 0 0 1
0 0 0 1
0 0 0 1
0 0 0 1
0 0 0 1
0 0 0 1
0 0 0 1
0 0 0 1
0 0 0 1
0 0 0 1
0 0 0 1
0 0 0 0
0 0 0 0
0 0 0 0
0 0 0 0
0 0 0 0
0 0 0 0
0 0 0 0
0 0 0 0
0 0 0 0
0 0 0 0
0 0 0 0
0 0 0 0
0 0 0 0
0 0 0 0
0 0 0 0
0 0 0 0
0 0 0 0
0 0 0 0
0 0 0 0
0 0 0 0
0 0 0 0
0 0 0 0
0 0 0 0
0 0 0 0
0 0 0 0
0 0 0 0
0 0 0 0
0 0 0 0
0 0 0 0
0 0 0 0
0 0 0 0
0 0 0 0
0 0 0 0
0 0 0 0
0 0 0 0
0 0 0 0
0 0 0 0
0 0 0 0
0 0 0 0
0 0 0 0
0 0 0 0
0 0 0 0
0 0 0 0
0 0 0 0
0 0 0 0
0 0 0 0
0 0 0 0
0 0 0 0
0 0 0 0
0 0 0 0
0 0 0 0
0 0 0 0
0 0 0 0
0 0 0 0
0 0 0 0
0 0 0 0
0 0 0 0
0 0 0 0
0 0 0 0
0 0 0 0
0 0 0 0
0 0 0 0
0 0 0 0
0 0 0 0
0 0 0 0
0 0 0 0
0 0 0 0
0 0 0 0
0 0 0 0
0 0 0 0
0 0 0 0
0 0 0 0
0 0 0 0
0 0 0 0
0 0 0 0
0 0 0 0
0 0 0 0
0 0 0 0
0 0 0 0
0 0 0 0
0 0 0 0
0 0 0 0
0 0 0 0
0 0 0 0
0 0 0 0
0 0 0 0
0 0 0 0
0 0 0 0
0 0 0 0
0 0 0 0
2 0 0 0
2 0 0 0
2 0 0 0
2 0 0 0
2 0 0 0
2 0 0 0
2 0 0 0
2 0 0 0
2 0 0 0
2 0 0 0
2 0 0 0
2 0 0 0
2 0 0 0
2 0 0 0
2 0 0 0
2 0 0 0
2 0 0 0
2 0 0 0
2 0 0 0
2 0 0 0
2 0 0 0
2 0 0 0
2 0 0 0
2 0 0 0
2 0 0 0
2 0 0 0
2 0 0 0
2 0 0 0
2 0 0 0
2 0 0 0
2 0 0 0
2 0 0 0
0 0 0 0
0 0 0 0
0 0 0 0
0 0 0 0
0 0 0 0
0 0 0 0
0 0 0 0
0 0 0 0
0 0 0 0
0 0 0 0
0 0 0 0
0 0 0 0
0 0 0 0
0 0 0 0
0 0 0 0
0 0 0 1
0 0 0 1
0 0 0 1
0 0 0 1
0 0 0 1
0 0 0 1
0 0 0 1
0 0 0 1
0 0 0 1
0 0 0 1
0 0 0 1
0 0 0 1
0 0 0 1
0 0 0 1
0 0 0 1
0 0 0 1
0 0 0 1
0 0 0 1
0 0 0 1
0 0 0 1
0 0 0 1
0 0 0 1
0 0 0 1
0 0 0 1
0 0 0 1
0 0 0 1
0 0 0 1
0 0 0 1
0 0 0 1
0 0 0 1
0 0 0 1
0 0 0 1
0 0 0 0
0 0 0 0
0 0 0 0
0 0 0 0
0 0 0 0
0 0 0 0
0 0 0 0
0 0 0 0
0 0 0 0
0 0 0 0
0 0 0 0
0 0 0 0
0 0 0 0
0 0 0 0
0 0 0 0
0 0 0 0
0 0 0 0
0 0 0 0
0 0 0 0
0 0 0 0
0 0 0 0
0 0 0 0
0 0 0 0
0 0 0 0
0 0 0 0
0 0 0 1
0 0 0 1
0 0 0 1
0 0 0 1
0 0 0 1
0 0 0 1
0 0 0 1
0 0 0 1
0 0 0 1
0 0 0 1
0 0 0 1
0 0 0 1
0 0 0 1
0 0 0 1
0 0 0 1
0 0 0 1
0 0 0 1
0 0 0 1
0 0 0 1
0 0 0 1
0 0 0 1
0 0 0 1
0 0 0 1
0 0 0 1
0 0 0 1
0 0 0 1
0 0 0 1
0 0 0 1
0 0 0 1
0 0 0 1
0 0 0 1
0 0 0 1
0 0 0 0
0 0 0 0
0 0 0 0
0 0 0 0
0 0 0 0
0 0 0 0
0 0 0 0
0 0 0 0
0 0 0 0
0 0 0 0
0 0 0 0
0 0 0 0
0 0 0 0
0 0 0 0
0 0 0 0
0 0 0 0
0 0 0 0
0 0 0 0
0 0 0 0
0 0 0 0
0 0 0 0
0 0 0 0
0 0 0 0
0 0 0 0
0 0 0 0
0 0 0 0
0 0 0 0
0 0 0 0
0 0 0 0
0 0 0 0
0 0 0 0
0 0 0 0
0 0 0 0
0 0 0 0
0 0 0 0
0 0 0 0
0 0 0 0
0 0 0 0
0 0 0 0
0 0 0 0
0 0 0 0
0 0 0 0
0 0 0 0
0 0 0 0
0 0 0 0
0 0 0 0
0 0 0 0
0 0 0 0
0 0 0 0
0 0 0 0
0 0 0 0
0 0 0 0
0 0 0 0
0 0 0 0
0 0 0 0
0 0 0 0
0 0 0 0
0 0 0 0
0 0 0 0
0 0 0 0
0 0 0 0
0 0 0 0
0 0 0 0
0 0 0 0
0 0 0 0
0 0 0 0
0 0 0 0
0 0 0 0
0 0 0 0
0 0 0 0
0 0 0 0
0 0 0 0
0 0 0 0
0 0 0 0
0 0 0 0
0 0 0 0
0 0 0 0
0 0 0 0
0 0 0 0
0 0 0 0
0 0 0 0
0 0 0 0
0 0 0 0
0 0 0 0
0 0 0 0
0 0 0 0
0 0 0 0
0 0 0 0
0 0 0 0
0 0 0 0
0 0 0 0
0 0 0 0
0 0 0 0
0 0 0 0
0 0 0 0
0 0 0 0
0 0 0 0
0 0 0 0
0 0 0 0
0 0 0 0
0 0 0 0
0 0 0 0
0 0 0 0
0 0 0 0
0 0 0 0
0 0 0 0
0 0 0 0
0 0 0 0
0 0 0 0
0 0 0 0
0 0 0 0
0 0 0 0
0 0 0 0
0 0 0 0
0 0 0 0
0 0 0 0
0 0 0 0
0 0 0 0
0 0 0 0
0 0 0 0
0 0 0 0
0 0 0 0
0 0 0 0
0 0 0 0
0 0 0 0
0 0 0 0
0 0 0 0
0 0 0 0
0 0 0 0
0 0 0 0
0 0 0 0
0 0 0 0
0 0 0 0
2 0 0 0
2 0 0 0
2 0 0 0
2 0 0 0
2 0 0 0
2 0 0 0
2 0 1 0
2 0 1 0
2 0 1 0
2 0 1 0
2 0 1 0
2 0 1 0
2 0 1 0
2 0 1 0
2 0 1 0
2 1 1 0
2 1 1 0
2 1 1 0
2 1 1 0
2 1 1 0
2 1 1 0
2 1 1 0
2 1 1 0
2 1 1 0
2 1 1 0
2 1 1 0
2 1 1 0
2 1 1 0
2 1 1 0
2 1 1 0
2 1 1 0
2 1 1 0
0 1 1 0
0 1 1 0
0 1 1 0
0 1 1 0
0 1 1 0
0 1 1 0
0 1 0 0
0 1 0 0
0 1 0 0
0 1 0 0
2 1 0 0
2 1 0 0
2 1 0 0
2 1 0 0
2 1 0 0
2 0 0 0
2 0 0 0
2 0 0 0
2 0 0 0
2 0 0 0
2 0 0 0
2 0 0 0
2 0 0 0
2 0 0 0
2 0 0 0
2 0 0 0
2 0 0 0
2 0 0 0
2 0 0 0
2 0 0 0
2 0 0 0
2 0 0 0
2 0 0 0
2 0 0 0
2 0 0 0
2 0 0 0
2 0 0 0
2 0 0 0
2 0 0 0
2 0 0 0
2 0 0 0
2 0 0 0
0 0 0 0
0 0 0 0
0 0 0 0
0 0 0 0
0 0 0 0
0 0 0 0
0 0 0 0
0 0 0 0
0 0 0 0
0 0 0 0
0 0 0 0
0 0 0 0
0 0 0 0
0 0 0 0
0 0 0 0
0 0 0 0
0 0 0 0
0 0 0 0
0 0 1 0
0 0 1 0
0 0 1 0
0 0 1 0
0 0 1 0
0 0 1 0
0 0 1 0
0 0 1 0
0 0 1 0
0 0 1 0
0 0 1 0
0 0 1 0
0 0 1 0
0 0 1 0
0 0 1 0
0 0 1 0
0 0 1 0
0 0 1 0
0 0 1 0
0 0 1 0
0 0 1 0
0 0 1 0
0 0 1 0
0 0 1 0
0 0 1 0
0 0 1 0
0 0 1 0
0 0 1 0
0 0 1 0
0 0 1 0
0 0 1 0
0 0 1 0
0 0 0 0
0 0 0 0
0 0 0 0
0 0 0 0
0 0 0 0
0 0 0 0
0 0 0 0
0 0 0 0
0 0 0 0
0 0 0 0
0 0 0 0
0 0 0 0
0 0 0 0
0 0 0 0
0 0 0 0
0 0 0 0
0 0 0 0
0 0 0 0
0 0 0 0
0 0 0 0
0 0 0 0
0 0 0 0
0 0 0 0
0 0 0 0
0 0 0 0
0 0 0 0
0 0 0 0
0 0 0 0
0 0 0 0
0 0 0 0
0 0 0 0
0 0 0 0
0 0 0 0
0 0 0 0
0 0 0 0
0 0 0 0
0 0 0 0
0 0 0 0
0 0 0 0
0 0 0 0
0 0 0 0
0 0 0 0
0 0 0 0
0 0 0 0
0 0 0 0
0 0 0 0
0 0 0 0
0 0 0 0
0 0 0 0
0 0 0 0
0 0 0 0
0 0 0 0
0 0 0 0
0 0 0 0
0 0 0 0
0 0 0 0
0 0 0 0
0 0 0 0
0 0 0 0
0 0 0 0
0 0 0 0
0 0 0 0
0 0 0 0
0 0 0 0
0 0 0 0
0 0 0 0
0 0 0 0
0 0 0 0
0 0 0 0
0 0 0 0
0 0 0 0
0 0 0 0
0 0 0 0
0 0 0 0
0 0 0 0
0 0 0 0
0 0 0 0
0 0 0 0
0 0 0 0
0 0 0 0
0 0 0 0
0 0 0 0
0 0 0 0
0 0 0 0
0 0 0 0
0 0 0 0
0 0 0 0
0 0 0 0
0 0 1 0
0 0 1 0
0 0 1 0
0 0 1 0
0 0 1 0
0 0 1 0
0 0 1 0
0 0 1 0
0 0 1 0
0 0 1 0
0 0 1 0
0 0 1 0
0 0 1 0
0 0 1 0
0 0 1 0
0 0 1 0
0 0 1 0
0 0 1 0
0 0 1 0
0 0 1 0
0 0 1 0
0 0 1 0
0 0 1 0
0 0 1 0
0 0 1 0
0 0 1 0
0 0 1 0
0 0 1 0
0 0 1 0
0 0 1 0
0 0 1 0
0 0 1 0
0 0 0 0
0 0 0 0
0 0 0 0
0 0 0 0
0 0 0 0
0 0 0 0
0 0 0 0
0 0 0 0
0 0 0 0
0 0 0 0
0 0 0 0
0 0 0 0
0 0 0 0
0 0 0 0
0 0 0 0
0 0 0 0
0 0 0 0
0 0 0 1
0 0 0 1
0 0 0 1
0 0 0 1
0 0 0 1
0 0 0 1
0 0 0 1
0 0 0 1
0 1 0 1
0 1 0 1
0 1 0 1
0 1 0 1
0 1 0 1
0 1 0 1
0 1 0 1
0 1 0 1
0 1 0 1
0 1 0 1
0 1 0 1
0 1 0 1
0 1 0 1
0 1 0 1
0 1 0 1
0 1 0 1
0 1 0 1
0 1 0 1
0 1 1 1
0 1 1 1
0 1 1 1
0 1 1 1
0 1 1 1
0 1 1 1
0 1 1 0
0 1 1 0
0 1 1 0
0 1 1 0
0 1 1 0
0 1 1 0
0 1 1 0
0 1 1 0
0 0 1 0
0 0 1 0
0 0 1 0
0 0 1 0
0 0 1 0
0 0 1 0
0 0 1 0
0 0 1 0
0 0 1 0
0 0 1 0
0 0 1 0
0 0 1 0
0 0 1 0
0 0 1 0
0 0 1 0
0 0 1 0
0 0 1 0
0 0 1 0
0 0 0 0
0 0 0 0
0 1 0 0
0 1 0 0
0 1 0 0
0 1 0 0
0 1 0 0
0 1 0 0
0 1 0 0
0 2 0 0
0 2 0 0
0 2 0 0
0 2 0 0
0 2 0 0
0 2 0 0
0 2 0 0
0 2 0 0
0 2 0 0
0 2 0 0
0 2 0 0
0 2 0 0
0 2 0 0
0 2 0 0
0 2 0 0
0 2 0 0
0 2 0 0
0 2 0 0
0 2 0 0
2 2 0 0
2 2 0 0
2 2 0 0
2 2 0 0
2 2 0 0
2 2 0 0
2 1 0 0
2 1 0 0
2 1 0 0
2 1 0 0
2 1 0 0
2 1 0 0
2 1 0 0
2 0 0 0
2 0 0 0
2 0 0 0
2 0 0 0
2 0 0 0
2 0 0 0
2 0 0 0
2 0 0 0
2 0 0 0
2 0 0 0
2 0 0 0
2 0 0 0
2 0 0 0
2 0 1 0
2 0 1 0
2 0 1 0
2 0 1 0
2 0 1 0
2 0 1 0
0 0 1 0
0 0 1 0
0 0 1 0
0 0 1 0
0 0 1 0
0 0 1 0
0 0 1 0
0 0 1 0
0 0 1 0
0 0 1 0
0 0 1 0
0 0 1 0
0 0 1 0
0 0 1 0
0 0 1 0
0 0 1 0
0 0 1 0
0 0 1 0
0 0 1 0
0 0 1 0
0 0 1 0
0 0 1 0
0 0 2 0
0 0 2 0
0 0 2 0
0 0 2 0
0 0 1 0
0 0 1 0
0 0 1 0
0 0 1 0
0 1 1 0
0 1 1 0
0 1 1 0
0 1 1 0
0 1 1 0
0 1 1 0
0 1 1 0
0 1 1 0
0 1 1 0
0 1 1 0
0 1 1 0
0 2 1 0
0 2 1 0
0 2 1 0
0 2 1 0
0 2 1 0
0 2 1 0
0 2 1 0
0 2 1 0
0 2 1 0
0 2 1 0
0 2 1 0
0 2 1 0
0 2 1 0
0 2 0 0
0 2 0 0
0 2 0 0
0 2 0 0
0 2 0 0
0 2 0 0
0 2 0 0
0 2 0 0
0 1 0 0
0 1 0 0
0 1 0 0
0 1 0 0
0 1 0 0
0 1 0 0
0 1 0 0
0 1 0 0
0 1 0 0
0 1 0 0
0 1 0 0
0 0 0 0
0 0 0 0
0 0 0 0
0 0 0 0
0 0 0 0
0 0 0 0
0 0 0 0
0 0 0 0
0 0 0 0
0 0 0 0
0 0 0 0
0 0 0 0
0 0 0 0
0 0 0 0
0 0 0 0
0 0 0 0
0 0 0 0
0 0 0 0
0 0 0 0
0 0 0 0
0 0 0 0
0 0 0 0
0 0 0 0
0 0 0 0
0 0 0 0
0 0 0 0
0 0 0 0
0 0 0 0
0 0 0 0
0 0 0 0
0 0 0 0
0 0 0 0
0 0 0 0
0 0 0 0
0 0 0 0
0 0 0 0
0 0 0 0
0 0 0 0
0 0 0 0
0 0 0 0
0 0 0 0
0 0 0 0
0 0 0 0
0 0 0 0
0 0 0 0
0 0 0 0
0 0 0 0
0 0 0 0
0 0 0 0
0 0 0 0
0 0 0 0
0 0 0 0
0 0 0 0
0 0 0 0
0 0 0 0
0 0 0 0
0 0 0 0
0 0 0 0
0 0 0 0
0 0 0 0
0 0 0 0
0 0 0 0
0 0 0 0
0 0 0 0
0 0 0 0
0 0 0 0
0 0 0 0
0 0 0 0
0 0 0 0
0 0 0 0
0 0 0 0
0 0 0 0
0 0 0 0
0 0 0 0
0 0 0 0
0 0 0 0
0 0 0 0
0 0 0 0
0 0 0 0
0 0 0 0
0 0 0 0
0 0 0 0
0 0 0 0
0 0 0 0
0 0 0 0
0 0 0 0
0 0 0 0
0 0 0 0
0 0 0 0
0 0 0 0
0 0 0 0
0 0 0 0
0 0 0 0
0 0 0 0
0 0 0 0
0 0 0 0
0 0 0 0
0 0 0 0
0 0 0 0
0 0 0 0
0 0 0 0
0 0 0 0
0 0 0 0
0 0 0 0
0 0 0 0
0 0 0 0
0 0 0 0
0 0 0 0
0 0 0 0
0 0 0 0
0 0 0 0
0 0 0 0
0 0 0 0
0 0 0 0
0 0 0 0
0 0 0 0
0 0 0 0
0 0 0 1
0 0 0 1
0 0 0 1
0 0 0 1
0 0 0 1
0 0 0 1
0 0 0 1
0 0 0 1
0 0 0 1
0 0 0 1
0 0 0 1
0 0 0 1
0 0 0 1
0 0 0 1
0 0 0 1
0 0 0 1
0 0 0 1
0 0 0 1
0 0 0 1
0 0 0 1
0 0 0 1
0 0 0 1
0 0 0 1
0 0 0 1
0 0 0 1
0 0 0 1
0 0 0 1
0 0 0 1
0 0 0 1
0 0 0 1
0 0 0 1
0 0 0 1
0 0 0 0
0 0 0 0
0 0 0 0
0 0 0 0
0 0 0 0
0 0 0 0
0 0 0 0
0 0 0 0
0 0 0 0
0 0 0 0
0 0 0 0
0 0 0 0
0 0 0 0
0 0 0 0
0 0 0 0
0 0 0 0
0 0 0 0
0 0 0 0
0 0 0 0
0 0 0 0
0 0 0 0
0 0 0 0
0 0 0 0
0 0 0 0
0 0 0 0
0 0 0 0
0 0 0 0
0 0 0 0
0 0 0 0
0 0 0 0
0 0 0 0
0 1 0 0
0 1 0 0
0 1 0 0
0 1 0 0
0 1 0 0
0 1 0 0
0 1 0 0
0 1 0 0
0 1 0 0
0 1 0 0
0 1 0 0
0 2 0 0
0 2 0 0
0 2 0 0
0 2 0 0
0 2 0 0
0 2 0 0
0 2 0 0
0 2 0 0
0 2 0 0
0 2 0 0
0 2 0 0
0 2 0 0
0 2 0 0
0 2 0 0
0 2 0 0
0 2 0 0
0 2 0 0
0 2 0 0
0 2 0 0
0 2 0 0
0 2 0 0
0 1 0 0
0 1 0 0
0 1 0 0
0 1 0 0
0 1 0 0
0 1 0 0
0 1 0 0
0 1 0 0
0 1 0 0
0 1 0 0
0 1 0 0
0 0 0 0
0 0 0 0
0 0 0 0
0 0 0 0
0 0 0 0
0 0 0 0
0 0 0 0
0 0 0 0
0 0 0 0
0 0 0 0
0 0 0 0
0 0 0 0
0 0 0 0
0 0 0 0
0 0 0 0
0 0 0 0
0 0 0 0
0 1 0 0
2 1 0 0
2 1 0 0
2 1 0 0
2 1 0 0
2 1 0 0
2 1 0 0
2 1 0 0
2 1 0 0
2 1 0 0
2 1 0 0
2 1 0 0
2 1 0 0
2 1 0 0
2 1 0 0
2 1 0 0
2 1 0 0
2 1 0 0
2 1 0 0
2 1 0 0
2 1 0 0
2 1 0 0
2 1 0 0
2 1 0 0
2 1 0 0
2 1 0 0
2 1 0 0
2 1 0 0
2 1 0 0
2 1 0 0
2 1 0 0
2 1 0 0
2 0 0 0
0 0 0 0
0 0 0 0
0 0 0 0
0 0 0 0
0 0 0 0
0 0 0 0
0 0 0 0
0 0 0 0
0 0 0 0
0 0 0 0
0 0 0 0
0 0 0 0
0 0 0 0
0 0 0 0
0 0 0 0
0 0 0 0
0 0 0 0
0 0 0 0
0 0 0 0
0 0 0 0
0 0 0 0
0 0 0 0
0 0 0 0
0 0 0 0
0 0 0 0
0 0 0 0
0 0 0 0
0 0 0 0
0 0 0 0
0 0 0 0
0 0 0 0
0 0 0 0
0 0 0 0
0 0 0 0
0 0 0 0
0 0 0 0
0 0 0 0
0 0 0 0
0 0 0 0
0 0 0 0
0 0 0 0
0 0 0 0
0 0 0 0
0 0 0 0
0 0 0 0
0 0 0 0
0 0 0 0
0 0 0 0
0 0 0 0
0 0 0 0
0 0 0 0
0 0 0 0
0 0 0 0
0 0 0 0
0 0 0 0
0 0 0 0
0 0 0 0
0 0 0 0
0 0 0 0
0 0 0 0
0 0 0 0
0 0 0 0
0 0 0 0
0 0 0 0
0 0 0 0
0 0 0 0
0 0 0 0
0 0 0 0
0 0 0 0
0 0 0 0
0 0 0 0
0 0 0 0
0 0 0 0
0 0 0 0
0 0 0 0
0 0 0 0
0 0 0 0
0 0 0 0
0 0 0 0
0 0 0 0
0 0 0 0
0 0 0 0
0 0 0 0
0 0 0 0
0 0 0 0
0 0 0 0
0 0 0 0
0 0 0 0
0 0 0 0
0 0 0 0
0 0 0 0
0 0 0 0
0 0 0 0
0 0 0 0
0 0 0 0
0 0 0 0
0 0 0 0
0 0 0 0
0 0 0 0
0 0 0 0
0 0 0 0
0 0 0 0
0 0 0 0
0 0 0 0
0 0 0 0
0 0 0 0
0 0 0 0
0 0 0 0
0 0 0 0
0 0 0 0
0 0 0 0
0 0 0 0
0 0 0 0
0 0 0 0
0 0 0 0
0 0 0 0
0 0 0 0
0 0 0 0
0 0 0 0
0 0 0 0
0 0 0 0
0 0 0 0
0 0 0 0
0 0 0 0
0 0 0 0
0 0 0 0
0 0 0 0
0 0 0 0
0 0 1 0
0 0 1 0
0 0 1 0
0 0 1 0
0 0 1 0
0 0 1 0
0 0 1 0
0 0 1 0
0 0 1 0
0 1 1 0
0 1 1 0
0 1 1 0
0 1 1 0
0 1 1 0
0 1 1 0
0 1 1 0
0 1 1 0
0 1 1 0
0 1 1 0
0 2 1 0
0 2 1 0
0 2 1 0
0 2 1 0
0 2 1 0
0 2 1 0
0 2 1 0
0 2 1 0
0 2 1 0
2 2 1 0
2 2 1 0
2 2 1 0
2 2 1 0
2 2 0 0
2 2 0 0
2 2 0 0
2 2 0 0
2 2 0 0
2 2 0 0
2 2 0 0
2 2 0 0
2 2 0 0
2 1 0 0
2 1 0 0
2 1 0 0
4 1 0 0
4 1 0 0
4 1 0 0
4 1 0 0
4 1 0 0
4 1 0 0
4 1 0 0
4 0 0 0
4 0 0 0
4 0 0 0
4 0 0 0
4 0 0 0
4 0 0 0
4 0 0 0
4 0 0 0
4 0 0 0
2 0 0 0
2 0 0 0
2 0 0 0
2 0 0 0
2 0 0 0
2 0 0 0
2 0 0 0
2 0 0 0
2 0 0 0
2 0 0 0
2 0 0 0
2 0 0 0
2 0 0 0
2 0 0 0
2 0 0 0
2 0 0 0
0 0 0 0
0 0 0 0
0 0 0 0
0 0 0 0
0 0 0 0
0 0 0 0
0 0 0 0
0 0 0 0
0 0 0 0
0 0 0 0
0 0 0 0
0 0 0 0
0 0 0 0
0 0 0 0
0 0 0 0
0 0 0 0
0 0 0 0
0 0 0 0
0 0 0 0
0 0 0 0
0 0 0 0
0 0 0 0
0 0 0 0
0 0 0 0
0 0 0 0
0 0 0 0
0 0 0 0
0 0 0 0
0 0 0 0
0 0 0 0
0 0 0 0
0 0 0 0
0 0 0 0
0 0 0 0
0 0 0 0
0 0 0 0
0 0 0 0
0 0 0 0
0 0 0 0
0 0 0 0
0 0 0 0
0 0 0 0
0 0 0 0
0 0 0 0
0 0 0 0
0 0 0 0
0 0 0 0
0 0 0 0
0 0 0 0
0 0 0 0
0 0 0 0
0 0 0 0
0 0 0 0
0 0 0 0
0 0 0 0
0 0 0 0
0 0 0 0
0 0 0 0
0 0 0 0
0 0 0 0
0 0 0 0
0 0 0 0
0 0 0 0
0 0 0 0
0 0 0 0
0 0 0 0
0 0 0 0
0 0 0 0
0 0 0 0
0 0 0 0
0 0 0 0
0 0 0 0
0 0 0 0
0 0 0 0
0 0 0 0
0 0 0 0
0 0 0 0
0 0 0 0
0 0 0 2
0 0 0 2
0 0 0 2
0 0 0 2
0 0 0 2
0 0 0 2
0 0 0 2
0 0 0 2
0 0 0 2
0 0 0 2
0 0 0 2
0 0 0 2
0 0 0 2
0 0 0 2
0 0 0 2
0 0 0 2
0 0 0 2
0 0 0 2
0 0 0 2
0 0 0 2
0 0 0 2
0 0 0 2
0 0 0 2
0 0 0 2
0 0 0 2
0 0 0 2
0 0 0 2
0 0 0 2
0 0 0 2
0 0 0 2
0 0 0 2
0 0 0 2
0 0 0 0
0 0 0 0
0 0 0 0
0 0 0 0
0 0 0 0
0 0 0 0
0 0 0 0
0 0 0 0
0 0 0 0
0 0 0 0
0 0 0 0
0 0 0 0
0 0 0 0
0 0 0 0
0 0 0 0
0 0 0 0
0 0 0 0
0 0 0 0
0 0 0 0
0 0 0 0
0 0 0 0
0 0 0 0
0 0 0 0
0 0 0 0
0 0 0 0
0 0 0 0
0 0 0 0
0 0 0 0
0 0 0 0
0 0 0 0
0 0 0 0
0 0 0 0
0 0 0 0
0 0 0 0
0 0 0 0
0 0 0 0
0 0 0 0
0 0 0 0
0 0 0 0
0 0 0 0
0 0 0 0
0 0 0 0
0 0 0 0
0 0 0 0
0 0 0 0
0 0 0 0
0 0 0 0
0 0 0 0
0 0 0 0
0 0 0 0
0 0 0 0
0 0 0 0
0 0 0 0
0 0 0 0
0 0 0 0
0 0 0 0
0 0 0 0
0 0 0 0
0 0 0 0
0 0 0 0
0 0 0 0
0 0 0 0
0 0 0 0
0 0 0 0
0 0 0 0
0 0 0 0
0 0 0 0
0 0 0 0
0 0 0 0
0 0 0 0
0 0 0 0
0 0 0 0
0 0 0 0
0 0 0 0
0 0 0 0
0 0 0 0
0 0 0 0
0 0 0 0
0 0 0 0
0 0 0 0
0 0 0 0
0 0 0 0
0 0 0 0
0 0 0 0
0 0 0 0
0 0 0 0
0 0 0 0
0 0 0 0
0 0 0 0
0 0 0 0
0 0 0 0
0 0 0 0
0 0 0 0
0 0 0 0
0 0 0 0
0 0 0 0
0 0 0 0
0 0 0 0
0 0 0 0
0 0 0 0
0 0 0 0
0 0 0 0
0 0 0 0
0 0 0 0
0 0 0 0
0 0 0 0
0 0 0 0
0 0 0 0
0 0 0 0
0 0 0 0
0 0 0 0
0 0 0 0
0 0 0 0
0 0 0 0
0 0 0 0
0 0 0 0
0 0 0 0
0 0 0 0
0 0 0 0
0 0 0 0
0 0 0 0
0 0 0 0
0 0 0 0
0 0 0 0
0 0 0 0
0 0 0 0
0 0 0 0
0 0 0 0
0 0 0 0
0 0 0 0
0 0 0 0
0 0 0 0
0 0 0 0
0 0 0 0
0 0 0 0
0 0 0 0
0 0 0 0
0 0 0 0
0 0 0 0
0 0 0 0
0 0 0 0
0 0 0 0
0 0 0 0
0 0 0 0
0 0 0 0
0 0 0 0
0 0 0 0
0 0 0 0
0 0 0 0
0 0 0 0
0 0 0 0
0 0 0 0
0 0 0 0
0 0 0 0
0 0 0 0
0 0 0 0
0 0 0 0
0 0 0 0
0 0 0 0
0 0 0 0
0 0 0 0
0 0 0 0
0 0 0 0
0 0 0 0
0 0 0 0
0 0 0 0
0 0 0 0
0 0 0 0
0 0 0 0
0 0 0 0
0 0 0 0
0 0 0 0
0 0 0 0
0 0 0 0
0 0 0 0
0 0 0 0
0 0 0 0
0 0 0 0
0 0 0 0
0 0 0 0
0 0 0 0
0 0 0 0
0 0 0 0
0 0 0 0
0 0 0 0
0 0 0 0
0 0 0 0
0 0 0 0
0 0 0 0
0 0 0 0
0 0 0 0
0 0 0 0
0 0 0 0
0 0 0 0
0 0 0 0
0 0 0 0
0 0 0 0
0 0 0 0
0 0 0 0
0 0 0 0
0 0 0 0
0 0 0 0
0 0 0 0
0 0 0 0
0 0 0 0
0 0 0 0
0 0 0 0
0 0 0 0
0 0 0 0
0 0 0 0
0 0 0 0
0 0 0 0
0 0 0 0
0 0 0 0
0 0 0 0
0 0 0 0
0 0 0 0
0 0 0 0
0 0 0 0
0 0 0 0
0 0 0 0
0 0 0 0
0 0 0 0
0 0 0 0
0 0 0 0
0 0 0 0
0 0 0 0
0 0 0 0
0 0 0 0
0 0 0 0
0 0 0 0
0 0 0 0
0 0 0 0
0 0 0 0
0 0 0 0
0 0 0 0
0 0 0 0
0 0 0 0
0 0 0 0
0 0 0 0
0 0 0 0
0 0 0 0
0 0 0 0
0 0 0 0
0 0 0 0
0 0 0 0
0 0 0 0
0 0 0 0
0 0 0 0
0 0 0 0
0 0 0 0
0 0 0 0
0 0 0 0
0 0 0 0
0 0 0 0
0 0 0 0
0 0 0 0
0 0 0 0
0 0 0 0
0 0 0 0
0 0 0 0
0 0 0 0
0 0 0 0
0 0 0 0
0 0 0 0
0 0 0 1
0 0 0 1
0 0 0 1
0 0 0 1
0 0 0 1
0 0 0 1
0 0 0 1
0 0 0 1
0 0 0 1
0 0 0 1
0 0 0 1
0 0 0 1
0 0 0 1
0 0 0 1
0 0 0 1
0 0 0 1
0 0 0 1
0 0 0 1
0 0 0 1
0 0 0 1
0 0 0 1
0 0 0 1
0 0 0 1
0 0 0 1
0 0 0 1
0 0 1 1
0 0 1 1
0 0 1 1
0 0 1 1
0 0 1 1
0 0 1 1
0 0 1 1
0 0 1 0
0 0 1 0
0 0 1 0
0 0 1 0
0 0 1 0
0 0 1 0
0 0 1 0
0 0 1 0
0 0 1 0
0 0 1 0
0 0 1 0
0 0 1 0
0 0 1 0
0 0 1 0
0 0 1 0
0 0 1 0
0 0 1 0
0 0 1 0
0 0 1 0
0 0 1 0
0 0 1 0
0 0 1 0
0 0 1 0
0 0 1 0
0 0 1 0
0 0 0 0
0 0 0 0
0 0 0 0
0 0 0 0
0 0 0 0
0 0 0 0
0 0 0 0
0 0 0 0
0 0 0 0
0 0 0 0
0 0 0 0
0 0 0 0
0 0 0 0
0 0 0 0
0 0 0 0
0 0 0 0
0 0 0 0
0 0 0 0
0 0 0 0
0 0 0 0
0 0 0 0
0 0 0 0
0 0 0 0
0 0 0 0
0 0 0 0
0 0 0 0
0 0 0 0
0 0 0 0
0 0 0 0
0 0 0 0
0 0 0 0
0 0 0 0
0 0 0 0
0 0 0 0
0 0 0 0
0 0 0 0
0 0 0 0
0 0 0 0
0 0 0 0
0 0 0 0
0 0 0 0
0 0 0 0
0 0 0 0
0 0 0 0
0 0 0 0
0 0 0 0
0 0 0 0
0 0 0 0
0 0 0 0
0 0 0 0
0 0 0 0
0 0 0 0
0 0 0 0
0 0 0 0
0 0 0 0
0 0 0 0
0 0 0 0
0 0 0 0
0 0 0 0
0 0 0 0
0 0 0 0
0 0 0 0
0 0 0 0
0 1 0 0
0 1 0 0
0 1 0 0
0 1 0 0
0 1 0 0
0 1 0 0
0 1 0 0
0 1 1 0
0 1 1 0
0 1 1 0
0 1 1 0
0 1 1 0
0 1 1 0
0 1 1 0
0 1 1 0
0 1 1 0
0 1 1 0
0 1 1 0
0 1 1 0
0 1 1 0
0 1 1 0
0 1 1 0
0 1 1 0
0 1 1 0
0 1 1 0
0 1 1 0
0 1 1 0
0 1 1 0
0 1 1 0
0 1 1 0
0 1 1 0
0 1 1 0
0 0 1 0
0 0 1 0
0 0 1 0
0 0 1 0
0 0 1 0
0 0 1 0
0 0 1 0
0 0 0 0
0 0 0 0
0 0 0 0
0 0 0 0
0 0 0 0
0 0 0 0
0 0 0 0
0 0 0 0
0 0 0 0
0 0 0 0
0 0 0 0
0 0 0 0
0 0 0 0
0 0 0 0
0 0 0 0
0 0 0 0
0 0 0 0
0 0 0 0
0 0 0 0
0 0 0 0
0 0 0 0
0 0 0 0
0 0 0 0
0 0 0 0
0 0 0 0
0 0 0 0
0 0 0 0
0 0 0 0
0 0 0 0
0 0 0 0
0 0 0 0
0 0 0 0
0 0 0 0
0 0 0 0
0 0 0 0
0 0 0 0
0 0 0 0
0 0 0 0
0 0 0 0
0 0 0 0
0 0 0 0
0 0 0 0
0 0 0 0
0 0 0 0
0 0 0 0
0 0 0 0
0 0 0 0
0 0 0 0
0 0 0 0
0 0 0 0
0 0 0 0
0 0 0 0
0 0 0 0
0 0 0 0
0 0 0 0
0 0 0 0
0 0 0 0
0 0 0 0
0 0 0 0
0 0 0 0
0 0 0 0
0 0 0 0
0 0 0 0
0 0 0 0
0 0 0 0
0 0 0 0
0 0 0 0
0 0 0 0
0 0 0 0
0 0 0 0
0 0 0 0
0 0 0 0
0 0 0 0
0 0 0 0
0 0 0 0
0 0 0 0
0 0 0 0
0 0 0 0
0 0 0 0
0 0 0 0
0 0 0 0
0 0 0 0
0 0 0 0
0 0 0 0
0 0 0 0
0 0 0 0
0 0 0 0
0 0 0 0
0 0 0 0
0 0 0 0
0 0 0 0
0 0 0 0
0 0 0 0
0 0 0 0
0 0 0 0
0 0 0 0
0 0 0 0
0 0 0 0
0 0 0 0
0 0 0 0
0 0 0 0
0 0 0 0
0 0 0 0
0 0 0 0
0 0 0 0
0 0 0 0
0 0 0 0
0 0 0 0
0 0 0 0
0 0 0 0
0 0 0 0
0 0 0 0
0 0 0 0
0 0 0 0
0 0 0 0
0 0 0 0
0 0 0 0
0 0 0 0
0 0 0 0
0 0 0 0
0 0 0 0
0 0 0 0
0 0 0 0
0 0 0 0
0 0 0 0
0 0 0 0
0 0 0 0
0 0 0 0
0 0 0 0
0 0 0 0
0 0 0 0
0 0 0 0
0 0 0 0
0 0 0 0
0 0 0 0
0 0 0 0
0 0 0 0
0 0 0 0
0 0 0 0
0 0 0 0
0 0 0 0
0 0 0 0
0 0 0 0
0 0 0 0
0 0 0 0
0 0 0 0
0 0 0 0
0 0 0 0
0 0 0 0
0 0 0 0
0 0 0 0
0 0 0 0
0 0 0 0
0 0 0 0
0 0 0 0
0 0 0 0
0 0 0 0
0 0 0 0
0 0 0 0
0 0 0 0
0 0 0 0
0 0 0 0
0 0 0 0
0 0 0 0
0 0 0 0
0 0 0 0
0 0 0 0
0 0 0 0
0 0 0 0
0 0 0 0
0 0 0 0
0 0 0 0
0 0 0 0
0 0 0 0
0 0 0 0
0 0 0 0
0 0 0 0
0 0 0 0
0 0 0 0
0 0 0 0
0 0 0 0
0 0 0 0
0 0 0 0
0 0 0 0
0 0 0 0
0 0 0 0
0 0 0 0
0 0 0 0
0 0 0 0
0 0 0 0
0 0 0 0
0 0 0 0
0 0 0 0
0 0 0 0
0 0 0 0
0 0 0 0
0 0 0 0
0 0 0 0
0 0 0 0
0 0 0 0
0 0 0 0
0 0 0 0
0 0 0 0
0 0 0 0
0 0 0 0
0 0 0 0
0 0 0 0
0 0 0 0
0 0 0 0
0 0 0 0
0 0 0 0
0 0 0 0
0 0 0 0
0 0 0 0
0 0 0 0
0 0 0 0
0 0 0 0
0 0 0 0
0 0 0 0
0 0 0 0
0 0 0 0
0 0 0 0
0 0 0 0
0 0 0 0
0 0 0 0
0 0 0 0
0 0 0 0
0 0 0 0
0 0 0 0
0 0 0 0
0 0 0 0
0 0 0 0
0 0 0 0
0 0 0 0
0 0 0 0
0 0 0 0
0 0 0 0
0 0 0 0
0 0 0 0
0 0 0 0
0 0 0 0
0 0 0 0
0 0 0 0
0 0 0 0
0 0 0 0
0 0 0 0
0 0 0 0
0 0 0 0
0 0 0 0
0 0 0 0
0 0 0 0
0 0 0 0
0 0 0 0
0 0 0 0
0 0 0 0
0 0 0 0
0 0 0 0
0 0 0 0
0 0 0 0
0 0 0 0
0 0 0 0
0 0 0 0
0 0 0 0
0 0 0 0
0 0 0 0
0 0 0 0
0 0 0 0
0 0 0 0
0 0 0 0
0 0 0 0
0 0 0 0
0 0 0 0
0 0 0 0
0 0 0 0
0 0 0 0
0 0 0 0
0 0 0 0
0 0 0 0
0 0 0 0
0 0 0 0
0 0 0 0
0 1 0 0
0 1 0 0
0 1 0 0
0 1 0 0
0 1 0 0
0 1 0 0
0 1 0 0
0 1 0 0
0 1 0 0
0 1 0 0
0 1 0 0
0 1 0 0
0 1 0 0
0 1 0 0
0 1 0 0
0 1 0 0
0 1 0 0
0 1 0 0
0 1 0 0
0 1 0 0
0 1 0 0
0 1 0 0
0 1 0 0
0 1 0 0
0 1 0 0
0 1 0 0
0 1 0 0
0 1 0 0
0 1 0 0
0 1 0 0
0 1 0 0
0 1 0 0
0 0 0 0
0 0 0 0
0 0 0 0
0 0 0 0
0 0 1 0
0 0 1 0
0 0 1 1
0 0 1 1
0 0 1 1
0 0 1 1
0 0 1 1
0 0 1 1
0 0 1 1
0 0 1 1
0 0 1 1
0 0 1 1
0 0 1 1
0 0 1 1
0 0 1 1
0 0 1 1
0 0 1 1
0 0 1 1
0 0 1 1
0 0 1 1
0 0 1 1
0 0 1 1
0 0 1 1
0 0 1 1
0 0 1 1
0 0 1 1
0 0 1 1
0 0 1 1
0 0 2 1
0 0 2 1
0 0 2 1
0 0 2 1
0 0 1 1
0 0 1 1
0 0 1 0
0 0 1 0
0 0 1 0
0 0 1 0
0 0 1 0
0 0 1 0
0 0 1 0
0 0 1 0
0 0 1 0
0 0 1 0
0 0 1 0
0 0 1 0
0 0 1 0
0 0 1 0
0 0 1 0
0 0 1 0
0 0 1 0
0 0 1 0
0 0 1 0
0 0 1 0
0 0 1 0
0 0 1 0
0 0 1 0
0 0 1 0
0 0 1 0
0 0 1 0
0 0 0 0
0 0 0 0
0 0 0 0
0 0 0 0
0 0 0 0
0 0 0 0
0 0 0 0
0 0 0 0
0 0 1 0
0 0 1 0
0 0 1 0
0 0 1 0
0 0 1 0
0 0 1 0
0 0 1 0
0 0 1 0
0 0 1 0
0 0 1 0
0 0 1 0
0 0 1 0
0 0 1 0
0 0 1 0
0 0 1 0
0 0 1 0
0 0 1 0
0 0 1 0
0 0 1 0
0 0 1 0
0 0 1 0
0 0 1 0
0 0 1 0
0 0 2 0
0 0 2 0
0 0 2 0
0 0 2 0
0 0 2 0
0 0 2 0
0 0 2 0
0 0 2 0
0 0 2 0
0 0 1 0
0 0 1 0
0 0 1 0
0 0 1 0
0 0 1 0
0 0 1 0
0 0 1 0
0 0 1 0
0 0 1 0
0 0 1 0
0 0 1 0
0 0 1 0
0 0 1 0
0 0 1 0
0 0 1 0
0 0 1 0
0 0 1 0
0 0 1 0
0 0 1 0
0 0 1 0
0 0 1 0
0 0 1 0
0 0 1 0
0 0 0 0
0 0 0 0
0 0 0 0
0 0 0 0
0 0 0 0
0 0 0 0
2 0 0 0
2 0 0 0
2 0 0 0
2 0 0 0
2 0 0 0
2 0 0 0
2 0 0 0
2 0 0 0
2 0 0 0
2 0 0 0
2 0 0 0
2 0 0 0
2 0 0 0
2 0 0 0
2 0 0 0
2 0 0 0
2 0 0 0
2 0 0 0
2 0 0 0
2 0 0 0
2 0 0 0
2 0 0 0
2 0 0 0
2 0 0 0
2 0 0 0
2 0 0 0
2 0 0 0
2 0 0 0
2 0 0 0
2 0 0 0
2 0 0 0
2 0 0 0
0 0 0 0
0 0 0 0
0 0 0 0
0 0 0 0
0 0 0 0
0 0 0 0
0 0 0 0
0 0 0 0
0 0 0 0
0 0 0 0
0 0 0 0
0 0 0 0
0 0 0 0
0 0 0 0
0 0 0 0
0 0 0 0
0 0 0 0
0 0 0 0
0 0 0 0
0 0 0 0
0 0 0 0
0 0 0 0
0 1 0 0
0 1 0 0
0 1 0 0
0 1 0 0
0 1 0 0
0 1 0 0
0 1 0 0
0 1 0 0
0 1 0 0
0 1 0 0
0 1 0 0
0 1 0 0
0 1 0 0
0 1 0 0
0 1 0 0
0 1 0 0
0 1 0 0
0 1 0 0
0 1 0 0
0 1 0 0
0 1 0 0
0 1 0 0
0 1 0 0
0 1 0 0
0 1 0 0
0 1 0 0
0 1 0 0
0 1 0 0
0 1 0 0
0 1 0 0
0 1 0 0
0 1 0 0
0 0 0 0
0 0 0 0
0 0 0 0
0 0 0 0
0 0 0 0
0 0 0 0
0 0 0 0
0 0 0 0
0 0 0 0
0 0 0 0
0 0 0 0
0 0 0 0
0 0 0 0
0 0 0 0
0 0 0 0
0 0 0 0
0 0 0 0
0 0 0 0
0 0 0 0
0 0 0 0
0 0 0 0
0 0 0 0
0 0 0 0
0 0 0 0
0 0 0 0
0 0 0 0
0 0 0 0
0 0 0 0
0 0 0 0
0 0 0 0
0 0 0 0
0 0 0 0
0 0 0 0
0 0 0 0
0 0 0 0
0 0 0 0
0 0 0 0
0 0 0 0
0 0 0 0
0 0 0 0
0 0 0 0
0 0 0 0
0 0 0 0
0 0 0 0
0 0 0 0
0 0 0 0
0 0 0 0
0 0 0 0
0 0 0 0
0 0 0 0
0 0 0 0
0 0 0 0
0 0 0 0
0 0 0 0
0 0 0 0
0 0 0 0
0 0 0 0
0 0 0 0
0 0 0 0
0 0 0 0
0 0 0 0
0 0 0 0
0 0 0 0
0 0 0 0
0 0 0 0
0 0 0 0
0 0 0 0
0 0 0 0
0 0 0 0
0 0 0 0
0 0 0 0
0 0 0 0
0 0 0 0
0 0 0 0
0 0 0 0
0 0 0 0
0 0 0 0
0 0 0 0
0 0 0 0
0 0 0 0
0 0 0 0
0 0 0 0
0 0 0 0
0 0 0 0
0 0 0 0
0 0 0 0
0 0 0 0
0 0 0 0
0 0 0 0
0 0 0 0
0 0 0 0
0 0 0 0
0 0 0 0
0 0 0 0
0 0 0 0
0 0 0 0
0 0 0 0
0 0 0 0
0 0 0 0
0 0 0 0
0 0 0 0
0 0 0 0
0 0 0 0
0 0 0 0
0 0 0 0
0 0 0 1
0 0 0 1
0 0 0 1
0 0 1 1
0 0 1 1
0 0 1 1
0 0 1 1
0 0 1 1
0 0 1 1
0 0 1 1
0 1 1 1
0 1 1 1
0 1 1 1
0 1 1 1
0 1 1 1
0 1 1 1
0 1 1 1
0 1 1 1
0 1 1 1
0 1 1 1
0 1 1 1
0 1 1 1
0 1 1 1
0 1 1 1
0 1 1 1
0 1 1 1
0 1 1 1
0 1 1 1
0 1 1 1
0 1 1 1
0 1 1 1
0 1 1 1
0 1 1 0
0 1 1 0
0 1 1 0
0 1 0 0
0 1 0 0
0 1 0 0
0 1 0 0
0 1 0 0
0 1 0 0
0 1 0 0
0 0 0 0
0 0 0 0
0 0 0 0
0 0 0 0
0 0 0 0
0 0 0 0
0 0 0 0
0 0 0 0
0 0 0 0
0 0 0 0
0 0 0 0
0 0 0 0
0 0 0 0
0 0 0 0
0 0 0 0
0 0 0 0
0 0 0 0
0 0 0 0
0 0 0 0
0 0 0 0
0 0 0 0
0 0 0 0
0 0 0 0
0 0 0 0
0 0 0 0
0 0 0 0
0 0 0 0
0 0 0 0
0 0 0 0
0 0 0 0
0 0 0 0
0 0 0 0
0 0 0 0
0 0 0 0
0 0 0 0
0 0 0 0
0 0 0 0
0 0 0 0
0 0 0 0
0 0 0 0
0 0 1 0
0 0 1 0
2 0 1 0
2 0 1 0
2 0 1 0
2 0 1 0
2 0 1 0
2 0 1 0
2 0 1 0
2 0 1 0
2 0 1 0
2 0 1 0
2 0 2 0
2 0 2 0
2 0 2 0
2 0 2 0
2 0 2 0
2 0 2 0
2 0 2 0
2 0 2 0
2 0 2 0
2 0 2 0
2 0 2 0
2 0 2 0
2 0 2 0
2 0 2 0
2 0 2 0
2 0 2 0
2 0 2 0
2 0 2 0
2 0 2 0
2 0 2 0
2 0 1 0
2 0 1 0
0 0 1 0
0 0 1 0
0 0 1 0
0 0 1 0
0 0 1 0
0 0 1 0
0 0 1 0
0 0 1 0
0 0 1 0
0 0 1 0
0 0 0 0
0 0 0 0
0 0 0 0
0 0 0 0
0 0 0 0
0 0 0 0
0 0 0 0
0 0 0 0
0 0 0 0
0 0 0 0
0 0 0 0
0 0 0 0
0 0 0 0
0 0 0 0
0 0 0 0
0 0 0 0
0 0 0 0
0 0 0 0
0 0 0 0
0 0 0 0
0 0 0 0
0 0 0 0
0 0 0 0
0 0 0 0
0 0 0 0
0 0 0 0
0 0 0 0
0 0 0 0
0 0 0 0
0 0 0 0
0 0 0 0
0 0 0 0
0 0 0 0
0 0 0 0
0 0 0 0
0 0 0 0
0 0 0 0
0 0 0 0
0 0 0 0
0 0 0 0
0 0 0 0
0 0 0 0
0 0 0 0
0 0 0 0
0 0 0 0
0 0 0 0
0 0 0 0
0 0 0 0
0 0 0 0
0 0 0 0
0 0 0 0
0 0 0 0
0 0 0 0
0 0 0 0
0 0 0 0
0 0 0 0
0 0 0 0
0 0 0 0
0 0 0 0
0 0 0 0
0 0 0 0
0 0 0 0
0 0 0 0
0 0 0 0
0 0 0 0
0 0 0 0
0 0 0 0
0 0 0 0
0 0 0 0
0 0 0 0
0 0 0 0
0 0 0 0
0 0 0 0
0 0 0 0
0 0 0 0
0 0 0 0
0 0 0 0
0 0 0 0
0 0 0 0
0 0 0 0
0 0 0 0
0 0 0 0
0 0 0 0
0 0 0 1
0 0 0 1
0 0 0 1
0 0 0 1
0 0 0 1
0 0 0 1
0 0 0 1
0 0 0 1
0 0 0 1
0 0 0 1
0 0 0 1
0 0 0 1
0 0 0 1
0 0 0 1
0 0 0 1
0 0 0 1
0 0 0 1
0 0 0 1
0 0 0 1
0 0 0 1
0 0 0 1
0 0 0 1
0 0 0 1
0 0 0 1
0 0 0 1
0 0 0 1
0 0 0 1
0 0 0 1
0 0 0 1
0 0 0 1
0 0 0 1
0 0 0 1
0 0 0 0
0 0 0 0
0 0 0 0
0 0 0 0
0 0 0 0
0 0 0 0
0 0 0 0
0 0 0 0
0 0 0 0
0 0 0 0
0 0 0 0
0 0 0 0
0 0 0 0
0 0 0 0
0 0 0 0
0 0 0 0
0 0 0 0
0 0 0 0
0 0 0 0
0 0 0 0
0 0 0 1
0 0 0 1
0 0 0 1
0 0 0 1
0 0 0 1
0 0 0 1
0 0 0 1
0 0 0 1
0 0 0 1
0 0 0 1
0 0 0 1
0 0 0 1
0 0 0 1
0 0 0 1
0 0 0 1
0 0 0 1
0 0 0 1
0 0 0 1
0 0 0 1
0 0 0 1
0 0 0 1
0 0 0 1
0 0 0 1
0 0 0 1
0 0 0 1
0 0 0 1
0 0 0 1
0 0 0 1
0 0 0 1
0 0 0 1
0 0 0 1
0 0 0 1
0 0 0 0
0 0 0 0
0 0 0 0
0 0 0 0
0 0 0 0
0 0 0 0
0 0 0 0
0 0 0 0
0 0 0 0
0 0 0 0
0 0 0 0
0 0 0 0
0 0 0 0
0 0 0 0
0 0 0 0
0 0 0 0
0 0 0 0
0 0 0 0
0 0 0 0
0 0 0 0
0 0 0 0
0 0 0 0
0 0 0 0
0 0 0 0
0 0 0 0
0 0 0 0
0 0 0 0
0 0 0 0
0 0 0 0
0 0 0 0
0 0 0 0
0 0 0 0
0 0 0 0
0 0 0 0
0 0 0 0
0 0 0 0
0 0 0 0
0 0 0 0
0 0 0 0
0 0 0 0
0 0 0 0
0 0 0 0
0 0 0 0
0 0 0 0
0 0 0 0
0 0 0 0
0 0 0 0
0 0 0 0
0 0 0 0
0 0 0 0
0 0 0 0
0 0 0 0
0 0 0 0
0 0 0 0
0 0 0 0
0 0 0 0
0 0 0 0
0 0 0 0
0 0 0 0
0 0 0 0
0 0 0 0
0 0 0 0
0 0 0 0
0 0 0 0
0 0 0 0
0 0 0 0
0 0 0 0
0 1 0 0
0 1 0 0
0 1 0 0
0 1 0 0
0 1 0 0
0 1 0 0
0 1 0 0
0 1 0 1
0 1 0 1
0 1 0 1
0 1 0 1
0 1 0 1
0 1 0 1
0 1 0 1
0 1 0 1
0 1 0 1
0 1 0 1
0 1 0 1
0 1 0 1
0 1 0 1
0 1 0 1
0 1 0 1
0 1 0 1
0 1 0 1
0 1 0 1
0 1 0 1
0 1 0 1
0 1 0 1
0 1 0 1
0 1 0 1
0 1 0 1
0 1 0 1
0 0 0 1
0 0 0 1
0 0 0 1
0 0 0 1
0 0 0 1
0 0 0 1
0 0 0 1
0 0 0 0
0 0 0 0
0 0 0 0
0 0 0 0
0 0 0 0
0 0 0 0
0 0 0 0
0 0 0 0
0 0 0 0
0 0 0 0
0 0 0 0
0 0 0 0
0 0 0 0
0 0 0 0
0 0 0 0
0 0 0 0
0 0 0 0
0 0 0 0
0 0 0 0
0 0 0 0
0 0 0 0
0 0 0 0
0 0 0 0
0 0 0 0
0 0 0 0
0 0 0 0
0 0 0 0
0 0 0 0
0 0 0 0
0 0 0 0
0 0 0 0
0 0 0 0
0 0 0 0
0 0 0 0
0 0 0 0
0 0 0 0
0 0 0 0
0 0 0 0
0 0 0 0
0 0 0 0
0 0 0 0
0 0 0 0
0 0 0 0
0 0 0 0
0 0 0 0
0 0 0 0
0 0 0 0
0 0 0 0
0 0 0 0
0 0 0 0
0 0 0 0
0 0 0 0
0 0 0 0
0 0 0 0
0 0 0 0
0 0 0 0
0 0 0 0
0 0 0 0
0 0 0 0
0 0 0 0
0 0 0 0
0 0 0 0
0 0 0 0
0 0 0 0
0 0 0 0
0 0 0 0
0 0 0 0
0 0 0 0
0 0 0 0
0 0 0 0
0 0 0 0
0 0 0 0
0 0 0 0
0 0 0 0
0 0 0 0
0 0 0 0
0 0 0 0
0 0 0 0
0 0 0 0
0 0 0 0
0 0 0 0
0 0 0 0
0 0 0 0
0 0 0 0
0 0 0 0
0 0 0 0
0 0 0 0
0 0 0 0
0 0 0 0
0 0 0 0
0 0 0 0
0 0 0 0
0 0 0 0
0 0 0 0
0 0 0 0
0 0 0 0
0 0 0 0
0 0 0 0
0 0 0 0
0 0 0 0
0 0 0 0
0 0 0 0
0 0 0 0
0 0 0 0
0 0 0 0
0 0 0 0
0 0 0 0
0 0 0 0
0 0 0 0
0 0 0 0
0 0 0 0
0 0 0 0
0 0 0 0
0 0 0 0
0 0 0 0
0 0 0 0
0 0 0 0
0 0 0 0
0 0 0 0
0 0 0 0
0 0 0 0
0 0 0 0
0 0 0 0
0 0 0 0
0 0 0 0
0 0 0 0
0 0 0 0
0 0 0 0
0 0 0 0
0 0 0 0
0 0 0 0
0 0 0 0
0 0 0 0
0 0 0 0
0 0 0 0
0 0 0 0
0 0 0 0
0 0 0 0
0 0 0 0
0 0 0 0
0 0 0 0
0 0 0 0
0 0 0 0
0 0 0 0
0 0 0 0
0 0 0 0
0 0 0 0
0 0 0 0
0 0 0 0
0 0 0 0
2 0 0 0
2 0 0 0
2 0 0 0
2 0 0 0
2 0 0 0
2 0 0 0
2 0 0 0
2 0 0 0
2 0 0 0
2 0 0 0
2 0 0 0
2 0 0 0
2 0 0 0
2 0 0 0
2 0 0 0
2 0 0 0
2 0 0 0
2 0 0 0
2 0 0 0
2 0 0 0
2 0 0 0
2 0 0 0
2 0 0 0
2 0 0 0
2 0 0 0
2 0 0 0
2 0 0 0
2 0 0 0
2 0 0 0
2 0 0 0
2 0 0 0
2 0 0 0
0 0 0 0
0 0 0 0
0 0 0 0
0 0 1 0
0 0 1 0
0 0 1 0
0 0 1 0
0 0 1 0
0 0 1 0
0 0 1 0
0 0 1 0
0 0 1 0
0 0 1 0
0 0 1 0
0 0 1 0
0 0 1 0
0 0 1 0
0 0 1 0
0 0 1 0
0 0 1 0
0 0 1 0
0 0 1 0
0 0 1 0
0 0 1 0
0 0 1 0
0 0 1 0
0 0 1 0
0 0 1 0
0 0 1 0
0 0 1 0
0 0 1 0
0 0 1 0
0 0 1 0
0 0 1 0
0 0 1 0
0 0 0 0
0 0 0 0
0 0 0 0
0 0 0 0
0 0 0 0
0 0 0 0
0 0 0 0
0 0 0 0
0 0 0 0
0 0 0 0
0 0 0 0
0 0 0 0
0 0 0 0
0 0 0 0
0 0 0 0
0 0 1 0
0 1 1 0
2 1 1 0
2 1 1 1
2 1 1 1
2 1 1 1
2 1 1 1
2 1 1 1
2 1 1 1
2 1 1 1
2 1 1 1
2 1 1 1
2 1 1 1
2 1 1 1
2 1 1 1
2 1 1 1
2 1 1 1
2 1 1 1
2 1 1 1
2 1 1 1
2 1 1 1
2 1 1 1
2 1 1 1
2 1 1 1
2 1 1 1
2 1 1 1
2 1 1 1
2 1 1 1
2 1 1 1
2 1 1 1
2 1 1 1
2 1 1 1
2 1 0 1
2 0 0 1
0 0 0 1
0 0 0 0
0 0 0 0
0 0 0 0
0 0 0 0
0 0 0 0
0 0 0 0
0 0 0 0
0 0 0 0
0 0 0 0
0 0 0 0
0 0 0 0
0 0 0 0
0 0 0 0
0 0 0 0
0 0 0 0
0 0 0 0
0 0 0 0
0 0 0 0
0 0 0 0
0 0 0 0
0 0 0 0
0 0 0 0
0 0 0 0
0 0 0 0
0 0 0 0
0 0 0 0
0 0 0 0
0 0 0 0
0 0 0 0
0 0 0 0
0 0 0 0
0 0 0 0
0 0 0 0
0 0 0 0
0 0 0 0
0 0 0 0
0 0 0 0
0 0 0 0
0 0 0 0
0 0 0 0
0 0 0 0
0 0 0 0
0 0 0 0
0 0 0 0
0 0 0 0
0 0 0 0
0 0 0 0
0 0 0 0
0 0 0 0
0 0 0 0
0 0 0 0
0 0 0 0
0 0 0 0
0 0 0 0
0 0 0 0
0 0 0 0
0 0 0 0
0 0 0 0
0 0 0 0
0 0 0 0
0 0 0 0
0 0 0 0
0 0 0 0
0 0 0 0
0 0 0 0
0 0 0 0
0 0 0 0
0 0 0 0
0 0 0 0
0 0 0 0
0 0 1 0
0 0 1 0
0 0 1 0
0 0 1 0
0 0 1 0
0 0 1 0
0 0 1 0
0 0 1 0
0 0 1 0
0 0 1 0
0 0 1 0
0 0 1 0
0 0 1 0
0 0 1 0
0 0 1 0
0 0 1 0
0 0 1 0
0 0 1 0
0 0 1 0
0 0 1 0
0 0 1 0
0 0 1 0
0 0 1 0
0 0 1 0
0 0 1 0
0 0 1 0
0 0 1 0
0 0 1 0
0 0 1 0
0 0 1 0
0 0 1 0
0 0 1 0
0 0 0 0
0 0 0 0
0 0 0 0
0 0 0 0
0 0 0 0
0 0 0 0
0 0 0 0
0 0 0 0
0 0 0 0
0 0 0 0
0 0 0 0
0 0 0 0
0 0 0 0
0 0 0 0
0 0 0 0
0 0 0 0
0 0 0 0
0 0 0 0
0 0 0 0
0 0 0 0
0 0 0 0
0 0 0 0
0 0 0 0
0 0 0 0
0 0 0 0
0 0 0 0
0 0 0 0
0 0 0 0
0 0 0 0
0 0 0 0
0 0 0 0
0 0 0 0
0 0 0 0
0 0 0 0
0 0 0 0
0 0 0 0
0 0 0 0
0 0 0 0
0 0 0 0
0 0 0 0
0 0 0 0
0 0 0 0
0 0 0 0
0 0 0 0
0 0 0 0
0 0 0 0
0 0 0 0
0 0 0 0
0 0 0 0
0 0 0 0
0 0 0 0
0 0 0 0
0 0 0 0
0 0 0 0
0 0 0 0
0 0 0 0
0 0 0 0
0 0 0 0
0 0 0 0
0 0 0 0
0 0 0 0
0 0 0 0
0 0 0 0
0 0 0 0
0 0 0 0
0 0 0 0
0 0 0 0
0 0 0 0
0 0 0 0
0 0 0 0
0 0 0 0
0 0 0 0
0 0 0 0
0 0 0 0
0 0 0 0
0 0 0 0
0 0 0 0
0 0 0 0
0 0 0 0
0 0 0 0
0 0 0 0
0 0 0 0
0 0 0 0
0 0 0 0
0 0 0 0
0 0 0 0
0 0 0 0
0 0 0 0
0 0 0 0
0 0 0 0
0 0 0 0
0 0 0 0
0 0 0 0
0 0 0 0
0 0 0 0
0 0 0 0
0 0 0 0
0 0 0 0
0 0 0 0
0 0 0 0
0 0 0 0
0 0 0 0
0 0 0 0
0 0 0 0
0 0 0 0
0 0 0 0
0 0 0 0
0 0 0 0
0 0 0 0
0 0 0 0
0 0 0 0
0 0 0 0
0 0 0 0
0 0 0 0
0 0 0 0
0 0 0 0
0 0 0 0
0 0 0 0
0 0 0 0
0 0 0 0
0 0 0 0
0 0 0 0
0 0 0 0
0 0 0 0
0 0 0 0
0 0 0 0
0 0 0 0
0 0 0 0
0 0 0 0
0 0 0 0
0 0 0 0
0 0 0 0
0 0 0 0
0 0 0 0
0 0 0 0
0 0 0 0
0 0 0 0
0 0 0 0
0 0 0 0
0 0 0 0
0 0 0 0
0 0 0 0
0 0 0 0
0 0 0 0
0 0 0 0
0 0 0 0
0 0 0 0
0 0 0 0
0 0 0 0
0 0 0 0
0 0 0 0
0 0 0 0
0 0 0 0
0 0 0 0
0 0 0 0
0 0 0 0
0 0 0 0
0 0 0 0
0 0 0 0
0 0 0 0
0 0 0 0
0 0 0 0
0 0 0 0
0 0 0 0
0 0 0 0
0 0 0 0
0 0 0 0
0 0 0 0
0 0 0 0
0 0 0 0
0 0 0 0
0 1 0 0
0 1 0 0
0 1 0 0
0 1 0 0
0 1 0 0
0 1 0 0
0 1 0 0
0 1 0 0
0 1 0 0
0 1 0 0
0 1 0 0
0 1 0 0
0 1 0 0
0 1 0 0
0 1 0 0
0 1 0 0
0 1 0 0
0 1 0 0
0 1 0 0
0 1 0 0
0 1 0 0
0 1 0 0
0 1 0 0
0 1 0 0
0 1 0 0
0 1 0 0
0 1 0 0
0 1 0 0
0 1 0 0
0 1 0 0
0 1 0 0
0 1 0 0
0 0 0 0
0 0 0 0
0 0 0 0
0 0 0 0
0 0 0 0
0 0 0 0
0 0 0 0
0 0 0 0
0 0 0 0
0 0 0 0
0 0 0 0
0 0 0 0
0 0 0 0
0 0 0 0
0 0 0 0
0 0 1 0
0 0 1 0
0 0 1 1
0 0 1 1
0 0 1 1
0 0 1 1
0 0 1 1
0 0 1 1
0 0 1 1
0 0 1 1
0 0 1 1
0 0 1 1
0 0 1 1
0 0 1 1
0 0 1 1
0 0 1 1
0 0 1 1
0 0 1 1
0 0 1 1
0 0 1 1
0 0 1 1
0 0 1 1
0 0 1 1
0 0 1 1
0 0 1 1
0 0 1 1
0 0 1 1
0 0 1 1
0 0 1 1
0 0 1 1
0 0 1 1
0 0 1 1
0 0 0 1
0 0 0 1
0 0 0 0
0 0 0 0
0 0 0 0
0 0 0 0
0 0 0 0
0 0 0 0
0 0 0 1
0 0 0 1
0 0 0 1
0 0 0 1
0 0 0 1
0 0 0 1
0 0 0 1
0 0 0 1
0 0 0 1
0 0 0 1
0 0 0 1
0 0 0 1
0 0 0 1
0 0 0 1
0 0 0 1
0 0 0 1
0 0 0 1
0 0 0 1
0 0 0 1
0 0 0 1
0 0 0 1
0 0 0 1
0 0 0 1
0 0 0 1
0 0 0 1
0 0 0 1
0 0 0 1
0 0 0 1
0 0 0 1
0 0 0 1
0 0 0 1
0 0 0 1
0 0 0 0
0 0 0 0
0 0 0 0
0 0 0 0
0 0 0 0
0 0 0 0
0 0 0 0
0 0 0 0
0 0 0 0
0 0 0 0
0 0 0 0
0 0 0 0
0 0 0 0
0 0 0 0
0 0 0 0
0 0 0 0
0 0 0 0
0 0 0 0
0 0 0 0
0 0 0 0
0 0 0 0
0 0 0 0
0 0 0 0
0 0 0 0
0 0 0 0
0 0 0 0
0 0 0 0
0 0 0 0
0 0 0 0
0 0 0 0
0 0 0 0
0 0 0 0
0 0 0 0
0 0 0 0
0 0 0 0
0 0 0 0
0 0 0 0
0 0 0 0
0 0 0 0
0 0 0 0
0 0 0 0
0 0 0 0
0 0 0 0
0 0 0 0
0 0 0 0
0 0 0 0
0 0 0 0
0 0 0 0
0 0 0 0
0 0 0 0
0 0 0 0
0 0 0 0
0 0 0 0
0 0 0 0
0 0 0 0
0 0 0 0
0 0 0 0
0 0 0 0
0 0 0 0
0 0 0 0
0 0 0 0
0 0 0 0
0 0 0 0
0 0 0 0
0 0 0 0
0 0 0 0
0 0 0 0
0 0 0 0
0 0 0 0
0 0 0 0
0 0 0 0
0 0 0 0
0 0 0 0
0 0 0 0
0 0 0 0
0 0 0 0
0 0 0 0
0 0 0 0
0 0 0 0
0 0 0 0
0 0 0 0
0 0 0 0
0 0 0 0
0 0 0 0
0 0 0 0
0 0 0 0
0 0 0 0
0 0 0 0
0 0 0 0
0 0 0 0
0 0 0 0
0 0 0 0
0 0 0 0
0 0 0 0
0 0 0 0
0 0 0 0
0 0 0 0
0 0 1 0
0 0 1 0
0 0 1 0
0 0 1 0
0 0 1 0
0 0 1 0
0 0 1 0
0 0 1 0
0 0 1 0
0 0 1 0
0 0 1 0
0 0 1 0
0 0 1 0
0 0 1 0
0 0 1 0
0 0 1 0
0 0 1 0
0 0 1 0
0 0 1 0
0 0 1 0
0 0 1 0
0 0 1 0
0 0 1 0
0 0 1 0
0 0 1 0
0 0 1 0
0 0 1 0
0 0 1 0
0 0 1 0
0 0 1 0
0 0 1 0
0 0 1 0
0 0 0 0
0 0 0 0
0 0 0 0
0 0 0 0
0 0 0 0
0 0 0 0
0 0 0 0
0 0 1 0
0 0 1 0
0 0 1 0
0 0 1 0
0 0 1 0
0 0 1 0
0 0 1 0
0 0 1 0
0 0 1 0
0 0 1 0
0 0 1 0
0 0 1 0
0 0 1 0
0 0 1 0
0 0 1 0
0 0 1 0
0 0 1 0
0 0 1 0
0 0 1 0
0 0 1 0
0 0 1 0
0 0 1 0
0 0 1 0
0 0 1 0
0 0 1 0
0 0 1 0
0 0 1 0
0 0 1 0
0 0 1 0
0 0 1 0
0 0 1 0
0 0 1 0
0 0 0 0
0 0 0 0
0 0 0 0
0 0 0 0
0 0 0 0
0 0 0 0
0 0 0 0
0 0 0 0
0 0 0 0
0 0 0 0
0 0 0 0
0 0 0 0
0 0 0 0
0 0 0 0
0 0 0 0
0 0 0 0
0 0 0 0
0 0 0 0
0 0 0 0
0 0 0 0
0 0 0 0
0 0 0 0
0 0 0 0
0 0 0 0
0 0 0 0
0 0 0 0
0 0 0 0
0 0 0 0
0 0 1 0
0 0 1 0
0 0 1 0
0 0 1 0
0 0 1 0
0 0 1 0
0 0 1 0
0 0 1 0
0 0 1 0
0 0 1 0
0 0 1 0
0 0 1 0
0 0 1 0
0 0 1 0
0 0 1 0
0 0 1 0
0 0 1 0
0 0 1 0
0 0 1 0
0 0 1 0
0 0 1 0
0 0 1 0
0 0 1 0
0 0 1 0
0 0 1 0
0 0 1 0
0 0 1 0
0 0 1 0
0 0 1 0
0 0 2 0
0 0 2 0
0 0 2 0
0 0 1 0
0 0 1 0
0 0 1 0
0 0 1 0
0 0 1 0
0 0 1 0
0 0 1 0
0 0 1 0
0 0 1 0
0 0 1 0
0 0 1 0
0 0 1 0
0 0 1 0
0 0 1 0
0 0 1 0
0 0 1 0
0 0 1 0
0 0 1 0
0 0 1 0
0 0 1 0
0 0 1 0
0 0 1 0
0 0 1 0
0 0 1 0
0 0 1 0
0 0 1 0
0 0 1 0
0 0 1 0
0 0 1 0
0 0 0 0
0 0 0 0
0 0 0 0
0 0 0 0
0 0 0 0
0 0 0 0
0 0 0 0
0 0 0 0
0 0 0 0
0 0 0 0
0 0 0 0
0 0 0 0
0 0 0 0
0 0 0 0
0 0 0 0
0 0 0 0
0 0 0 0
0 0 0 0
0 0 0 0
0 0 0 0
0 0 0 0
0 0 0 0
0 0 0 0
0 0 0 0
0 0 0 0
0 0 0 0
0 0 0 0
0 0 0 0
0 0 0 0
0 0 0 0
0 0 0 0
0 0 0 0
0 0 0 0
0 0 0 0
0 0 0 0
0 0 0 0
0 0 0 0
0 0 0 0
0 0 0 0
0 0 0 0
0 0 0 0
0 0 0 0
0 0 0 0
0 0 0 0
0 0 0 0
0 0 0 0
0 0 0 0
0 0 0 0
0 0 0 0
0 0 0 0
0 0 0 0
0 0 0 0
0 0 0 0
0 0 0 0
0 0 0 0
0 0 0 0
0 0 0 0
0 0 0 0
0 0 0 0
0 0 0 0
0 0 0 0
0 0 0 0
0 0 0 0
0 0 0 0
0 0 0 0
0 0 0 0
0 0 0 0
0 0 0 0
0 0 0 0
0 0 0 0
0 0 0 0
0 0 0 0
0 0 0 0
0 0 0 0
0 0 0 0
0 0 0 0
0 0 0 0
0 0 0 0
0 0 0 0
0 0 0 0
0 0 0 0
0 0 0 0
0 0 0 0
0 0 0 0
0 0 0 0
0 0 0 0
0 0 0 0
0 0 0 0
0 0 0 0
0 0 0 0
0 0 0 0
0 0 0 0
0 0 0 0
0 0 0 0
0 0 0 0
0 0 0 0
0 0 0 0
0 0 0 0
0 0 0 0
0 0 0 0
0 0 0 0
0 0 0 0
0 0 0 0
0 0 0 0
0 0 0 0
0 0 0 0
0 0 0 0
0 0 0 0
0 0 0 0
0 0 0 0
0 0 0 0
0 0 0 0
0 0 0 0
0 0 0 0
0 0 0 0
0 0 0 0
0 0 0 0
0 0 0 0
0 0 0 0
0 0 0 0
0 0 0 0
0 0 0 0
0 0 0 0
0 0 0 0
0 0 0 0
0 0 0 0
0 0 0 0
0 0 0 0
0 0 0 0
0 0 0 0
0 0 0 0
0 0 0 0
0 0 0 0
0 0 0 0
0 0 0 0
0 0 0 0
0 0 0 0
0 0 0 0
0 0 0 0
0 0 0 0
0 0 0 0
0 0 0 0
0 0 0 0
0 0 0 0
0 0 0 0
0 0 0 0
0 0 0 0
0 0 0 0
0 0 0 0
0 0 0 0
0 0 0 0
0 0 0 0
0 0 0 0
0 0 0 0
0 0 0 0
0 0 0 0
0 0 0 0
0 0 0 0
0 0 0 0
0 0 0 0
0 0 0 0
0 0 0 0
0 0 0 0
0 0 0 0
0 0 0 0
0 0 0 0
0 0 0 0
0 0 0 0
0 0 0 0
0 0 0 0
0 0 0 0
0 0 0 0
2 0 0 0
2 0 0 0
2 0 0 0
2 0 0 0
2 0 0 0
2 0 0 0
2 0 0 0
2 0 0 0
2 0 0 0
2 0 0 0
2 0 0 0
2 0 0 0
2 0 0 0
2 0 0 0
2 0 0 0
2 0 0 0
2 0 0 0
2 0 0 0
2 0 0 0
2 0 0 0
2 0 0 0
2 0 0 0
2 0 0 0
2 0 0 0
2 0 0 0
2 0 0 0
2 0 0 0
2 0 0 0
2 0 0 0
2 0 0 0
2 0 0 0
2 0 0 0
0 0 0 0
0 0 0 0
0 0 0 0
0 0 0 0
0 0 0 0
0 0 0 0
0 0 0 0
0 0 0 0
0 0 0 0
0 0 0 0
0 0 0 0
0 0 0 0
0 0 0 0
0 0 0 0
0 0 0 0
0 0 0 0
0 0 0 0
0 0 0 0
0 0 0 0
0 0 0 0
0 0 0 0
0 0 0 0
0 0 0 0
0 0 0 0
0 0 0 0
0 0 0 0
0 0 0 0
0 0 0 0
0 0 0 0
0 0 0 0
0 0 1 0
0 0 1 0
0 0 1 0
0 0 1 0
0 0 1 0
0 0 1 0
0 0 1 0
0 0 1 0
0 0 1 0
0 0 1 0
0 0 1 0
0 0 1 0
0 0 1 0
0 0 1 0
0 0 1 0
0 0 1 0
0 0 1 0
0 0 1 0
0 0 1 0
0 0 1 0
0 0 1 0
0 0 1 0
0 0 1 0
0 0 1 0
0 0 1 0
0 0 1 0
0 0 1 0
0 0 1 0
0 0 1 0
0 0 1 0
0 0 1 0
0 0 1 0
0 0 0 0
0 0 0 0
0 0 0 0
0 0 0 0
0 0 0 0
0 0 0 0
0 0 0 0
0 0 0 0
0 0 0 0
0 0 0 0
0 0 0 0
0 0 0 0
0 0 0 0
0 0 0 0
0 0 0 0
0 0 0 0
0 0 0 0
0 0 0 0
0 0 0 0
0 0 0 0
0 0 0 0
0 0 0 0
0 0 0 0
0 0 0 0
0 0 0 0
0 0 0 0
0 0 0 0
0 0 0 0
0 0 0 0
0 0 0 0
0 0 0 0
0 0 0 0
0 0 0 0
0 0 0 0
0 0 0 0
0 0 0 0
0 0 0 0
0 0 0 0
0 0 0 0
0 0 0 0
0 0 0 0
0 0 0 0
0 0 0 0
0 0 0 0
0 0 0 0
0 0 0 0
0 0 0 0
0 0 0 0
0 0 0 0
0 0 0 0
0 0 0 0
0 0 0 0
0 0 0 0
0 0 0 0
0 0 0 0
0 0 0 0
0 0 0 0
0 0 0 0
0 0 0 0
0 0 0 0
0 0 0 0
0 0 0 0
0 0 0 0
0 0 0 0
0 0 0 0
0 0 0 0
0 0 0 0
0 0 0 0
0 0 0 0
0 0 0 0
0 0 0 0
0 0 0 0
0 0 0 0
0 0 0 0
0 0 0 0
0 0 0 0
0 0 0 0
0 0 0 0
0 0 0 0
0 0 0 0
0 0 0 0
0 0 0 0
0 0 0 0
0 0 0 0
0 0 0 0
0 0 0 0
0 0 0 0
0 0 0 0
0 0 0 0
0 0 0 0
0 0 0 0
0 0 0 0
0 0 0 0
0 0 0 0
0 0 0 0
0 0 0 0
0 0 0 0
0 0 0 0
0 0 0 0
0 0 0 0
0 0 0 0
0 0 0 0
0 0 0 0
0 0 0 0
0 0 0 0
0 0 0 0
0 0 0 0
0 0 0 0
0 0 0 0
0 0 0 0
0 0 0 0
0 0 0 0
0 0 0 0
0 0 0 0
0 0 0 0
0 0 0 0
0 0 0 0
0 0 0 0
0 0 0 0
0 0 0 0
0 0 0 0
0 0 0 0
0 0 0 0
0 0 0 0
0 0 0 0
0 0 0 0
0 0 0 0
0 0 0 0
0 0 0 0
0 0 0 0
0 0 0 0
0 0 0 0
0 0 0 0
0 0 0 0
0 0 0 0
0 0 0 0
0 0 0 0
0 0 0 0
0 0 0 0
0 0 0 0
0 0 0 0
0 0 0 0
0 0 0 0
0 0 0 0
0 0 0 0
0 0 0 0
0 0 0 0
0 0 0 0
0 0 0 1
0 0 0 1
0 0 0 1
0 0 0 1
0 0 0 1
0 0 0 1
0 0 0 1
0 0 0 1
0 0 0 1
0 0 0 1
0 0 0 1
0 0 0 1
0 0 0 1
0 0 0 1
0 0 0 1
0 0 0 1
0 0 0 1
0 0 0 1
0 0 0 1
0 0 0 1
0 0 0 1
0 0 0 1
0 0 0 1
0 0 0 1
0 0 0 1
0 0 0 1
0 0 0 1
0 0 0 1
0 0 0 1
0 0 0 1
0 0 0 1
0 0 0 1
0 0 0 0
0 0 0 0
0 0 0 0
0 0 0 0
0 0 0 0
0 0 0 0
0 0 0 0
0 0 0 0
0 0 0 0
0 0 0 0
0 0 0 0
0 0 0 0
0 0 0 0
0 0 0 0
0 0 0 0
0 0 0 0
0 0 0 0
0 0 0 0
0 0 0 0
0 0 0 0
0 0 0 0
0 0 0 0
0 0 0 0
0 0 0 0
0 0 0 0
0 0 0 0
0 0 0 0
0 0 0 0
0 0 0 0
0 0 0 0
0 0 0 0
0 0 0 0
0 0 0 0
0 0 0 0
0 0 0 0
0 0 0 0
0 0 0 0
0 0 0 0
0 0 0 0
0 0 0 0
0 0 0 0
0 0 0 0
0 0 0 0
0 0 0 0
0 0 0 0
0 0 0 0
0 0 0 0
0 0 0 0
0 0 0 0
0 0 0 0
0 0 0 0
0 0 0 0
0 0 0 0
0 0 0 0
0 0 0 0
0 0 0 0
0 0 0 0
0 0 0 0
0 0 0 0
0 0 0 0
0 0 0 0
0 0 0 0
0 0 0 0
0 0 0 0
0 0 0 0
0 0 0 0
0 0 0 0
0 0 0 0
0 0 0 0
0 0 0 0
0 0 0 0
0 0 0 0
0 0 0 0
0 0 0 0
0 0 0 0
0 0 0 0
0 0 0 0
0 0 0 0
0 0 0 0
0 0 0 0
0 0 0 0
0 0 0 0
0 0 0 0
0 0 0 0
0 0 0 0
0 0 0 0
0 0 0 0
0 0 0 0
0 0 0 0
0 0 0 0
0 0 0 0
0 0 0 0
0 0 0 0
0 0 0 0
0 0 0 0
0 0 0 0
0 0 0 0
0 0 0 0
0 0 0 0
0 0 0 0
0 0 0 0
0 0 0 0
0 0 0 0
0 0 0 0
0 0 0 0
0 0 0 0
0 0 0 0
0 0 0 0
0 0 0 0
0 0 0 0
0 0 0 0
0 0 2 0
0 0 2 0
0 0 2 0
0 0 2 0
0 0 2 0
0 0 2 0
0 0 2 0
0 0 2 0
0 0 2 0
0 0 2 0
0 0 2 0
0 0 2 0
0 0 2 0
0 0 2 0
0 0 2 0
0 0 2 0
0 0 2 0
0 0 2 0
0 0 2 0
0 0 2 0
0 0 2 0
0 0 2 0
0 0 2 0
0 0 2 0
0 0 2 0
0 0 2 0
0 0 2 0
0 0 2 0
0 0 2 0
0 0 2 0
0 0 2 0
0 0 2 0
0 0 0 0
0 0 0 0
0 0 0 0
0 0 0 0
0 0 0 0
0 0 0 0
0 0 0 0
0 0 0 0
0 0 0 0
[truncated: 24,543,663 more chars]
