# Supplementary material for: Deep RNA sequencing of L. monocytogenes reveals overlapping and extensive stationary phase and sigma B-dependent transcriptomes, including multiple highly transcribed noncoding RNAs
Source: BMC Genomics. 2009 Dec 30;10:641. doi: 10.1186/1471-2164-10-641 (PMC2813243; doi:10.1186/1471-2164-10-641)
Supplement: Additional file 13 — σB-dependent promoters used for HMM search. [file 1471-2164-10-641-S13.XLS]

## Sheet: Sheet1
Additional file 13. σB-dependent promoters used for HMM search
Gene	Motif
Initial set of experimentally validated motifsa
prfA	TTGTTACTGCCTAATGTTTTTAGGGTATTTTAAA
lmo2230	ATGTTTCTAGTAATTTAAAAAGGGTAGATATTA
gadA	CGGTTTGTCTCTGTGGTTTAATGGGTATTGGTGA
lmo1433	TCGTTTGAAAGTGAAATCAGACGGGAAAACAAGC
bsh	ATGTTTTACTCCAAACTCCGAGGGTACTGGTAT
inlA	TAGTGTTATTTTGAACATAAAGGGTAGAGGATA
opuC	AAGTTTAAATCTATACTAGTTAGGGAAATTAGTT
lmo1421	AGGAATATTTAGGGATGATTTAGGGTAATTGGAT
lmo0669	ACGTTTTAGCGTAAAACAGGAGGGAAGACATAA
lmo2695	ACGTTTTGACTTTCTAGTAAAGGGAAATTGAGG
rsbV	ATGTTTTAATTTTATTTGTTAGGGTAAAATCGA
ltrC	ATGTTTAGAAATCCTGTAAACGTCTATCATACA
fri	ATGTTTAAGAAATTTTATCAGTGGTAAATACTTT
lmo0796	AGGTTTAATTTCTTAAGATTTAGGCTAGATTATA
lmo1830	CCGTTTTTTGTTTGTAATTTTAGGGTAGATGTGT
lmo2391	TGGTTTTATTTTTTACTCACCGGGAAAAGTTCT
Iteratively added motifs
LMRG_00977T0	CCGTTTTTTCTTTCTAATTTTAGGGTAGATGTGT
LMRG_02146T0	TTGTTTTGGTTTAATGCCAAAGGGAATATATTA
LMRG_02011T0	TTGTTTTAACTTGCCCTCAGGCGGGTATTTATTA
LMRG_01674T0	ATGTTTTAGCTTTCTATATTGTGGAAAACACTA
LMRG_01794T0	CTGTTTTAAAAATAACGAGAGGGGTAATGATTT
LMRG_01236T0	CTGTTTTCTTTTGCTGTTTTATGGGTATTTAATG
LMRG_01365T0	AAGTTTTAGAGGGGAATACTCAGGGTATAGAAAA
LMRG_01972T0	TAGTTTAAGGTAAAACGAATTGGGTATTTTCTA
LMRG_02052T0	TTGTTTTACTTCTACTTTTTTAGGGAATAAAATA
LMRG_00341T0	AGGATTACATTTCTATTTATTGGGGAAAAGTAGA
LMRG_00236T0	AGGTTTAAATTTTCTAAAAAAAGTGTATTATTAA
LMRG_02768T0	TGGTTTTAATACTACTAAAAAGGGAATAAACTA
LMRG_02448T0	TCTTTTTATTTTTCCAAAATAGGGTATACATAA
LMRG_01030T0	TAGTTTTATTTTCACTATGTTGGGTATTTTCTA
LMRG_00098T0	CTTTTTATATTTGTATAAAAGGGGTATAGACAA
LMRG_02646T0	TTGTTAATTTGGTCTAAAAAAGGGTATCTATTA
LMRG_01444T0	TCGTTTTTAATAGGACAGAAACGGGTACAGAATA
LMRG_02036T0	ATGTTTAAAGACTGATCTCACGGGAATATATAA
LMRG_00131T0	TTGTTTCACCGCACTGCTTTCAGGGAAACTATTA
LMRG_02013T0	CTGATTAAATTTTTCGATTTGTGGAAAACACTA
LMRG_02382T0	ACGTTTTCTTTTGGTTGATGAGTGGAATAGATGG
LMRG_02218T0	ATGCTTCTTTCTTTTATTTATGGGTATTAAGTA
LMRG_00098T0	TCTTTTTATATTTGTATAAAAGGGGTATAGACAA
LMRG_01619T0	CTGTTTCAATTATGAAAAACGTGGAAAATAAAG
aTaken from Raengpradub et al., 2008
